# Supplementary material for: Transcriptome Profiling Reveals a Novel Mechanism of Antiviral Immunity Upon Sacbrood Virus Infection in Honey Bee Larvae (Apis cerana)
Source: Front Microbiol. 2021 Jun 2;12:615893. doi: 10.3389/fmicb.2021.615893 (PMC8208235; doi:10.3389/fmicb.2021.615893)
Supplement: Supplementary Table 1 — Virus content. [file Table_1.XLSX]

## Sheet: Sheet1
S1 Table. Virus content in CSBV-infected group (ZZ) and healthy group (FJ).
Sample ID	SacbroodVirus	PhageT4	PhageT7	Others
FJ_L4_2	0	12250	447.633	404965
FJ_L4_3	0	11244.4	222.642	384806
FJ_L4_4	0	11066.2	276.325	403386
FJ_L4_5	0	10749.9	293.711	374090
FJ_L4_6	0	9735.94	257.6	364781
FJ_L4_7	0	10824.6	196.761	361276
FJ_L4_8	0	12969.2	390.65	426367
FJ_L4_9	0	12020.6	522.733	395260
FJ_L4_10	0	12626.9	863.812	418573
ZZ_D_6	98730.7	662.273	29.264	23880.1
ZZ_D_7	2.44485e+07	466.287	8.29	15236.3
ZZ_D_9	1.53476e+07	513.94	0	17005.6
ZZ_D_12	1.47048e+07	519.781	29.915	16632.9
ZZ_D_14	3.10776e+06	130.358	1.58	5192.87
ZZ_D_15	16023404	446.935	31.245	16870.8
ZZ_D_16	1.35971e+07	426.229	0	14391.8
ZZ_D_17	432072	328.318	15.769	8664.76
ZZ_D_20	604491	160.495	1.895	4565.63
ZZ_D_21	1.00491e+07	590.026	36.61	15768.8

## Sheet: Sheet2
Sample	SacbroodVirus	PhageT4	PhageT7	Others
FJ_L4_2	0	0.0293299	0.00107176	0.969598
FJ_L4_3	0	0.0283753	0.00056184	0.971063
FJ_L4_4	0	0.0266829	0.000666279	0.972651
FJ_L4_5	0	0.0279121	0.000762621	0.971325
FJ_L4_6	0	0.0259781	0.000687346	0.973335
FJ_L4_7	0	0.0290751	0.000528505	0.970396
FJ_L4_8	0	0.0294937	0.000888392	0.969618
FJ_L4_9	0	0.0294765	0.00128182	0.969242
FJ_L4_10	0	0.0292247	0.00199927	0.968776
ZZ_D_6	0.80072	0.00537113	0.000237335	0.193671
ZZ_D_7	0.999358	1.906e-05	3.38862e-07	0.000622799
ZZ_D_9	0.99886	3.34485e-05	0	0.00110677
ZZ_D_12	0.998833	3.53064e-05	2.03199e-06	0.0011298
ZZ_D_14	0.99829	4.18742e-05	5.07535e-07	0.00166808
ZZ_D_15	0.998918	2.78625e-05	1.94785e-06	0.00105175
ZZ_D_16	0.998911	3.13129e-05	0	0.00105729
ZZ_D_17	0.979576	0.000744349	3.57508e-05	0.0196444
ZZ_D_20	0.992239	0.000263444	3.11054e-06	0.00749424
ZZ_D_21	0.998371	5.86189e-05	3.63719e-06	0.00156663
