# Supplementary material for: Transcriptome Profiling Reveals a Novel Mechanism of Antiviral Immunity Upon Sacbrood Virus Infection in Honey Bee Larvae (Apis cerana)
Source: Front Microbiol. 2021 Jun 2;12:615893. doi: 10.3389/fmicb.2021.615893 (PMC8208235; doi:10.3389/fmicb.2021.615893)
Supplement: Supplementary Table 2 — Data quality control. [file Table_2.XLSX]

## Sheet: Sheet1
Supplementary Table S2 a. Data quality control of host RNAseq reads.
Sample	Total reads	Total base (bp)	Error%	Q20%	Q30%	GC%
FJ_L4_2	154853890	22312856964	0.0109	98.04	94.66	43.32
FJ_L4_3	152359622	21856916903	0.0109	98.07	94.75	42.89
FJ_L4_4	176557708	25409240785	0.0108	98.1	94.82	42.23
FJ_L4_5	161039296	23094772483	0.0108	98.12	94.85	42.7
FJ_L4_6	153573256	22039955891	0.0108	98.11	94.83	42.08
FJ_L4_7	149299272	21462581642	0.0107	98.13	94.9	41.71
FJ_L4_8	182716110	26275561070	0.0108	98.07	94.74	42.07
FJ_L4_9	149093974	21491875933	0.0111	97.93	94.47	41.13
FJ_L4_10	151509220	21870059543	0.0108	98.06	94.74	41.36
ZZ_D_6	145274840	20843974148	0.0111	97.96	94.44	46.4
ZZ_D_7	186321996	26568354330	0.0106	98.15	94.97	42.19
ZZ_D_9	153314118	21974479530	0.0107	98.13	94.93	41.5
ZZ_D_12	146077674	20879437121	0.0107	98.12	94.9	42.59
ZZ_D_14	171966992	24484503033	0.0119	97.91	93.95	42.22
ZZ_D_15	151274966	21598848193	0.0107	98.14	94.95	42.5
ZZ_D_16	145148714	20700881993	0.0111	97.94	94.49	43.18
ZZ_D_17	148299782	21491679988	0.0118	97.87	93.97	43.3
ZZ_D_20	149233590	21503585402	0.0111	98	94.51	42.38
ZZ_D_21	145384478	20826653168	0.0103	98.32	95.39	42.59

## Sheet: Sheet2
Supplementary Table S2 b. Data quality control of microbial RNAseq reads.
Sample	Clean reads	Clean bases(bp)	Percent in raw reads(%)	Percent in raw bases(%)
FJ_L4_2	2147292	303048339	1.33337	1.25453
FJ_L4_3	2144172	302969951	1.35388	1.27535
FJ_L4_4	2168580	307839473	1.18217	1.11876
FJ_L4_5	2275436	321166501	1.36202	1.28161
FJ_L4_6	1688398	238810116	1.05861	0.99821
FJ_L4_7	1339732	189780186	0.864965	0.816846
FJ_L4_8	2284044	323659494	1.2026	1.13609
FJ_L4_9	1252466	178088328	0.802875	0.761073
FJ_L4_10	1697722	242167578	1.07714	1.02431
ZZ_D_6	4902298	694402179	3.22694	3.04727
ZZ_D_7	140162310	19999885065	72.1799	68.6628
ZZ_D_9	103658262	14883391730	64.9235	62.1453
ZZ_D_12	106120714	15180750046	69.6799	66.4522
ZZ_D_14	115230106	16423430591	64.2269	60.9226
ZZ_D_15	104363198	14918381728	66.2343	63.1199
ZZ_D_16	101968316	14562167198	66.8422	63.6386
ZZ_D_17	28688952	4173727535	18.4995	17.9172
ZZ_D_20	47013548	6790295865	30.1076	28.9755
ZZ_D_21	103880876	14902476712	68.8827	65.8782
