# Supplementary material for: Transcriptome Profiling Reveals a Novel Mechanism of Antiviral Immunity Upon Sacbrood Virus Infection in Honey Bee Larvae (Apis cerana)
Source: Front Microbiol. 2021 Jun 2;12:615893. doi: 10.3389/fmicb.2021.615893 (PMC8208235; doi:10.3389/fmicb.2021.615893)
Supplement: Supplementary Table 3 — Correlation coefficient of samples. [file Table_3.XLSX]

## Sheet: Sheet1
Supplementary Table S3. Correlation coefficient of samples.
Sample ID	FJ_L4_10	FJ_L4_2	FJ_L4_3	FJ_L4_4	FJ_L4_5	FJ_L4_6	FJ_L4_7	FJ_L4_8	FJ_L4_9	ZZ_D_12	ZZ_D_14	ZZ_D_15	ZZ_D_16	ZZ_D_17	ZZ_D_20	ZZ_D_21	ZZ_D_6	ZZ_D_7	ZZ_D_9
FJ_L4_10	1	0.5162	0.3656	0.4837	0.4908	0.9999	0.9995	0.3261	0.4943	0.0113	0.0174	0.0198	0.0148	0.9766	0.9947	-0.0006	0.3401	-0.0031	-0.0004
FJ_L4_2	0.5162	1	0.7723	0.9987	0.9972	0.516	0.5166	0.6755	0.9995	0.0374	0.0583	0.0629	0.0482	0.5033	0.5148	0.0169	0.7061	0.0072	0.0152
FJ_L4_3	0.3656	0.7723	1	0.7735	0.774	0.3654	0.3656	0.981	0.7734	0.3792	0.4151	0.3227	0.3127	0.3512	0.3618	0.1639	0.9913	0.0785	0.28
FJ_L4_4	0.4837	0.9987	0.7735	1	0.9991	0.4837	0.484	0.6766	0.9998	0.0359	0.0566	0.0613	0.0467	0.4692	0.4804	0.0155	0.7058	0.0058	0.0139
FJ_L4_5	0.4908	0.9972	0.774	0.9991	1	0.491	0.4914	0.6762	0.9986	0.0341	0.0544	0.0593	0.0447	0.4738	0.4854	0.0137	0.7049	0.004	0.0122
FJ_L4_6	0.9999	0.516	0.3654	0.4837	0.491	1	0.9997	0.326	0.4941	0.0108	0.0169	0.0193	0.0144	0.9762	0.9944	-0.0009	0.3398	-0.0035	-0.0008
FJ_L4_7	0.9995	0.5166	0.3656	0.484	0.4914	0.9997	1	0.326	0.4944	0.0123	0.019	0.0213	0.0164	0.9769	0.9949	0.0007	0.3404	-0.0021	0.0008
FJ_L4_8	0.3261	0.6755	0.981	0.6766	0.6762	0.326	0.326	1	0.6766	0.4422	0.48	0.3694	0.3611	0.3122	0.3219	0.1921	0.9965	0.0939	0.3301
FJ_L4_9	0.4943	0.9995	0.7734	0.9998	0.9986	0.4941	0.4944	0.6766	1	0.0368	0.0577	0.0624	0.0478	0.4804	0.4916	0.0163	0.7064	0.0067	0.0148
ZZ_D_12	0.0113	0.0374	0.3792	0.0359	0.0341	0.0108	0.0123	0.4422	0.0368	1	0.9661	0.9741	0.9686	0.161	0.0746	0.9329	0.4275	0.821	0.9861
ZZ_D_14	0.0174	0.0583	0.4151	0.0566	0.0544	0.0169	0.019	0.48	0.0577	0.9661	1	0.9783	0.9701	0.1693	0.0787	0.8915	0.4654	0.8355	0.9445
ZZ_D_15	0.0198	0.0629	0.3227	0.0613	0.0593	0.0193	0.0213	0.3694	0.0624	0.9741	0.9783	1	0.9944	0.1906	0.0894	0.962	0.3595	0.9031	0.9831
ZZ_D_16	0.0148	0.0482	0.3127	0.0467	0.0447	0.0144	0.0164	0.3611	0.0478	0.9686	0.9701	0.9944	1	0.1873	0.0846	0.953	0.3506	0.8938	0.983
ZZ_D_17	0.9766	0.5033	0.3512	0.4692	0.4738	0.9762	0.9769	0.3122	0.4804	0.161	0.1693	0.1906	0.1873	1	0.9914	0.1831	0.329	0.1921	0.1656
ZZ_D_20	0.9947	0.5148	0.3618	0.4804	0.4854	0.9944	0.9949	0.3219	0.4916	0.0746	0.0787	0.0894	0.0846	0.9914	1	0.0744	0.3386	0.0701	0.0692
ZZ_D_21	-0.0006	0.0169	0.1639	0.0155	0.0137	-0.0009	0.0007	0.1921	0.0163	0.9329	0.8915	0.962	0.953	0.1831	0.0744	1	0.187	0.945	0.9714
ZZ_D_6	0.3401	0.7061	0.9913	0.7058	0.7049	0.3398	0.3404	0.9965	0.7064	0.4275	0.4654	0.3595	0.3506	0.329	0.3386	0.187	1	0.092	0.3186
ZZ_D_7	-0.0031	0.0072	0.0785	0.0058	0.004	-0.0035	-0.0021	0.0939	0.0067	0.821	0.8355	0.9031	0.8938	0.1921	0.0701	0.945	0.092	1	0.8724
ZZ_D_9	-0.0004	0.0152	0.28	0.0139	0.0122	-0.0008	0.0008	0.3301	0.0148	0.9861	0.9445	0.9831	0.983	0.1656	0.0692	0.9714	0.3186	0.8724	1
