# Supplementary material for: Transcriptome Profiling Reveals a Novel Mechanism of Antiviral Immunity Upon Sacbrood Virus Infection in Honey Bee Larvae (Apis cerana)
Source: Front Microbiol. 2021 Jun 2;12:615893. doi: 10.3389/fmicb.2021.615893 (PMC8208235; doi:10.3389/fmicb.2021.615893)
Supplement: Supplementary Table 4 — Expression level of host differentially expressed genes. [file Table_4.XLSX]

## Sheet: gene_expression_annotation
seq_id	FJ_L4_9_count	FJ_L4_3_count	FJ_L4_7_count	FJ_L4_8_count	FJ_L4_2_count	FJ_L4_4_count	FJ_L4_10_count	FJ_L4_5_count	FJ_L4_6_count	ZZ_D_7_count	ZZ_D_16_count	ZZ_D_12_count	ZZ_D_15_count	ZZ_D_21_count	ZZ_D_9_count	ZZ_D_14_count	ZZ_D_6_count	ZZ_D_17_count	ZZ_D_20_count	FJ_L4_9_fpkm	FJ_L4_3_fpkm	FJ_L4_7_fpkm	FJ_L4_8_fpkm	FJ_L4_2_fpkm	FJ_L4_4_fpkm	FJ_L4_10_fpkm	FJ_L4_5_fpkm	FJ_L4_6_fpkm	ZZ_D_7_fpkm	ZZ_D_16_fpkm	ZZ_D_12_fpkm	ZZ_D_15_fpkm	ZZ_D_21_fpkm	ZZ_D_9_fpkm	ZZ_D_14_fpkm	ZZ_D_6_fpkm	ZZ_D_17_fpkm	ZZ_D_20_fpkm	DSZ_mean_fpkm	DEZ_high_mean_fpkm	logFC(DEZ_high/DSZ)	p-value	FDR	significant	regulate	transcript	length	NR_Hit-Name	NR_Description
ACH96421.1	31.6363	16.4509	67.4327	17.216	35.4691	29.8538	34.8316	10.6477	25.6844	89200.5	199689	183883	222235	403847	198221	194004	70.9411	25664.4	13367.4	2.57813	1.33607	5.46532	1.39985	2.88448	2.42292	2.83866	0.863721	2.07926	6965.3	15664.3	14404.9	17411.5	31824.9	15634.7	15189.8	5.68399	2111.54	1076.98	2.45	11014.2	12.08	1.28e-34	1.47e-30	yes	up	rna5708	736	gi|202078718|gb|ACH96421.1|	hymenoptaecin [Apis cerana cerana]
ACH96421.1	14.9856	10.6135	25.5151	8.39805	16.1789	22.2719	13.7042	8.61957	10.8445	19872.3	55656	51281.3	56575.6	111382	56682.1	62700.9	42.7356	6503.62	3833.7	1.97581	1.39167	3.33449	1.10324	2.126	2.917	1.80701	1.128	1.41459	2447.29	6903.97	6347.97	7004.56	13917.8	7092.84	7754.95	5.48316	870.846	496.255	1.92	4866.36	11.24	2.7e-34	1.55e-30	yes	up	rna19010	533	gi|202078718|gb|ACH96421.1|	hymenoptaecin [Apis cerana cerana]
XP_006607921.1	40.5166	133.73	40.0951	63.4052	41.0695	49.2824	45.1098	61.351	36.5289	9837.77	24741.6	8341.64	18027.7	7817.39	9082.1	22656.3	198.293	4301.51	1676.74	0.714639	2.35835	0.707048	1.11833	0.724065	0.868793	0.796532	1.08177	0.643934	173.243	436.662	146.956	318.024	138.046	160.392	399.585	3.48879	76.6075	29.6008	1	182.45	7.38	6.71e-31	2.56e-27	yes	up	rna258	2637	gi|572259132|ref|XP_006607921.1|	PREDICTED: beta-1,3-glucan-binding protein 1-like isoform X1 [Apis dorsata]
ABS10820.1	17.2057	36.6164	27.9451	24.3543	42.9363	46.4392	26.8375	26.3657	51.3687	17961	13878.5	7161.49	15804.8	32697.7	6681.48	17778.7	89.7447	4806.84	931.391	3.67145	7.74323	5.87803	5.16465	9.11243	9.79856	5.72671	5.55645	10.7732	3442.98	2690.92	1384.19	3055.33	6411.45	1313.11	3431.65	18.346	1051.32	193.029	7.04	2103.81	8.2	2.04e-30	5.84e-27	yes	up	rna6107	407	gi|151368183|gb|ABS10820.1|	defensin precursor [Apis cerana cerana]
XP_006620321.1	444.573	435.682	773.957	508.502	640.311	546.846	660.658	366.078	591.882	36933.8	17107	41070.5	28826.7	51822.4	15856.9	53305.7	3170.98	4967.07	6194.15	9.37655	9.18094	16.3005	10.7187	13.4976	11.5214	13.9342	7.71179	12.462	770.278	357.212	857.286	601.735	1083.43	331.591	1112.52	66.5849	105.02	130.255	11.66	503.58	5.42	3.84e-27	8.81e-24	yes	up	rna10209	2258	gi|572309036|ref|XP_006620321.1|	PREDICTED: heat shock 70 kDa protein cognate 4-like [Apis dorsata]
XP_006563388.1	6.10525	6.89875	5.46751	5.45873	4.97812	6.16031	2.28404	1.5211	9.13222	562.158	903.572	652.378	349.44	246.978	878.755	284.246	21.3678	144.616	69.7671	0.139795	0.157813	0.125	0.124913	0.11392	0.140893	0.0522997	0.0347843	0.208716	12.7162	20.4661	14.7707	7.91206	5.6015	19.9355	6.43473	0.486931	3.32023	1.59236	0.12	8.67	5.3	7.36e-26	1.4e-22	yes	up	rna19907	2096	gi|571574310|ref|XP_006563388.1|	PREDICTED: mushroom body large-type Kenyon cell-specific protein 1 isoform X3 [Apis mellifera]
XP_006615891.1	125.435	41.9232	168.885	59.2062	70.9383	86.7182	74.8023	69.9706	81.6192	12957.7	39351.1	14484.2	35525	32756.8	20648.3	36955.8	50.428	5543.07	2189.52	23.1296	7.65924	30.6934	10.8544	13.0419	15.8079	13.8225	12.753	14.7907	2175.54	6669.98	2448.33	6009.01	5609.04	3546.19	6243.14	8.92549	1044.42	393.291	15.92	3241.82	7.66	3.8e-25	5.1e-22	yes	up	rna19891	424	gi|572299531|ref|XP_006615891.1|	PREDICTED: abaecin-like [Apis dorsata]
XP_006608202.1	12.7655	15.3895	12.7575	7.97814	14.3121	8.05578	15.4173	12.6758	9.70298	154.594	121.83	146.602	265.238	134.227	255.281	216.027	87.1806	171.732	51.1625	0.911644	1.09576	0.906718	0.568642	1.02023	0.573238	1.10107	0.90159	0.68892	10.6337	8.41382	10.1125	18.298	9.30753	17.7156	14.8946	6.13405	12.3672	3.61735	0.86	10.8	3.5	4.22e-25	5.1e-22	yes	up	rna1732	811	gi|572259740|ref|XP_006608202.1|	PREDICTED: uncharacterized protein LOC102671969 [Apis dorsata]
_	5.55023	2.12269	2.43001	2.51941	6.84492	1.42161	1.71303	0	2.28305	1995.66	1015.25	564.417	1376.71	810.732	1870.42	2887.94	13.6754	94.4935	110.465	0.0523421	0.0200104	0.0229019	0.0237535	0.0645363	0.0134003	0.016155	0	0.0215141	18.7258	9.53156	5.2981	12.9232	7.61564	17.5718	27.107	0.128713	0.892114	1.04037	0.03	9.51	6.25	4.33e-25	5.1e-22	yes	up	rna1551	4797	_	_
NP_001011629.1	7.21529	17.5122	11.5425	16.7961	14.3121	10.899	8.56515	15.718	13.1276	1068.1	1604.09	1187.47	513.635	461.741	1335.31	454.794	37.6073	241.575	84.8833	0.165125	0.400392	0.26375	0.384145	0.327348	0.249142	0.19602	0.359249	0.299871	24.1481	36.314	26.8719	11.6237	10.4669	30.2771	10.2902	0.856548	5.54335	1.93635	0.29	14.67	5.23	4.75e-25	5.1e-22	yes	up	rna19908	2097	gi|58585200|ref|NP_001011629.1|	mushroom body large-type Kenyon cell-specific protein 1 [Apis mellifera]
XP_395771.3	9.99041	5.8374	9.11252	5.87863	5.60039	5.68644	4.56808	2.53517	9.13222	98.3777	152.287	153.932	164.195	134.227	103.094	223.607	48.7186	99.4236	40.6975	0.451437	0.263277	0.41052	0.265309	0.252773	0.256369	0.206424	0.114264	0.411142	4.34039	6.73622	6.80376	7.25788	5.95272	4.57435	9.88046	2.18077	4.51647	1.82736	0.29	5.26	3.77	4.9e-25	5.1e-22	yes	up	rna4738	1163	gi|110774977|ref|XP_395771.3|	PREDICTED: UPF0468 protein CG5343-like isoform X2 [Apis mellifera]
XP_006567206.1	2318.33	954.68	1543.05	1160.19	1805.81	1660.91	1860.35	1077.45	1376.68	140.54	131.982	21.9903	117.883	123.489	63.8202	106.119	296.585	187.344	269.766	46.0272	18.9381	30.5943	23.0214	35.8337	32.9421	36.9351	21.3671	27.2879	2.76087	2.59574	0.432343	2.31774	2.43149	1.2569	2.08609	5.86385	3.72808	5.34088	30.43	3.08	-3.26	8.02e-25	7.66e-22	yes	down	rna6395	2386	gi|571524936|ref|XP_006567206.1|	PREDICTED: fatty acid 2-hydroxylase-like isoform X1 [Apis mellifera]
XP_006616430.1	6.10525	3.71471	8.50502	3.77912	9.33398	3.79096	7.42313	2.53517	7.41993	393.511	131.982	146.602	185.245	171.811	402.558	106.119	12.8207	287.589	315.115	0.1928	0.117154	0.268014	0.119239	0.294524	0.119526	0.234422	0.079916	0.233715	12.2202	4.10607	4.55844	5.76031	5.35489	12.5511	3.29897	0.402204	9.11547	9.90704	0.19	6.53	4.54	1.66e-24	1.46e-21	yes	up	rna2827	1576	gi|572300702|ref|XP_006616430.1|	PREDICTED: leucine-rich repeat-containing protein 15-like [Apis dorsata]
XP_006625144.1	209.799	85.4383	126.968	106.235	217.793	283.848	231.83	72.5058	296.226	88469.7	73636	56031.2	73285.6	46013.1	38297	197176	566.674	3508.58	3868.58	14.6446	5.94651	8.82134	7.40139	15.1756	19.7441	16.1832	5.04119	20.5604	5952.99	4974.4	3780.71	4945.48	3120.67	2599.37	13298.5	38.9846	246.921	267.409	12.65	3779.08	8.21	1.93e-24	1.58e-21	yes	up	rna9815	825	gi|572319184|ref|XP_006625144.1|	PREDICTED: protein lethal(2)essential for life-like [Apis dorsata]
XP_003694951.1	67.7128	44.5765	41.3101	52.0679	100.185	169.645	70.8052	35.9994	518.824	78645.9	122195	103640	96954.9	40525.9	42774.2	251698	1697.46	4572.66	5958.11	3.75277	2.4648	2.28098	2.88132	5.54458	9.37589	3.92429	1.98891	28.6248	4233.11	6597.88	5590.78	5230.59	2195.09	2318.31	13572.7	92.9949	255.075	327.651	6.75	3939.93	9.17	2.08e-24	1.59e-21	yes	up	rna9814	986	gi|380022222|ref|XP_003694951.1|	PREDICTED: protein lethal(2)essential for life-like [Apis florea]
XP_003396513.1	41.6267	60.4967	63.7876	50.8082	70.9383	53.0734	51.3909	59.8299	45.0903	1447.56	1167.54	1759.22	1473.54	2335.55	4383.95	1606.94	93.1636	308.131	624.415	0.773268	1.12293	1.18346	0.943345	1.31714	0.984984	0.954661	1.11025	0.836342	26.6254	21.498	32.3824	27.1246	43.0511	80.8261	29.5757	1.72391	5.73635	11.569	1.03	25.84	4.53	3.19e-24	2.28e-21	yes	up	rna14949	2536	gi|340716043|ref|XP_003396513.1|	PREDICTED: hypothetical protein LOC100648557 [Bombus terrestris]
XP_006609453.1	26.6411	18.0429	18.225	22.6747	16.8012	13.2684	17.1303	18.7602	13.6983	1011.88	700.522	652.378	829.394	757.041	481.106	974.017	23.9319	413.306	62.7904	0.775178	0.524357	0.52926	0.659242	0.488502	0.385505	0.498451	0.54497	0.397638	28.9913	20.1041	18.7132	23.7919	21.7626	13.8349	27.9339	0.692124	12.067	1.81956	0.53	15.87	4.66	3.88e-23	2.62e-20	yes	up	rna12115	1693	gi|572262391|ref|XP_006609453.1|	PREDICTED: membrane metallo-endopeptidase-like 1-like [Apis dorsata]
XP_003251568.1	127.655	179.367	151.875	130.59	157.433	134.579	146.179	162.758	161.526	871.345	1979.74	1883.83	1212.51	1605.36	1826.24	1049.82	260.687	1628.57	472.091	3.83285	5.37875	4.55087	3.91773	4.72331	4.03463	4.38909	4.8785	4.83797	25.7483	58.6023	55.7349	35.875	47.6025	54.1705	31.0536	7.77813	49.0699	14.1148	4.5	36.4	2.99	4.85e-23	3.08e-20	yes	up	rna2792	1647	gi|328791451|ref|XP_003251568.1|	PREDICTED: oocyte zinc finger protein XlCOF8.4-like isoform X1 [Apis mellifera]
XP_006570705.1	18.3157	21.7576	29.1601	18.4757	21.7793	12.7945	13.1332	23.3235	21.689	2065.93	2568.58	2822.08	1410.39	1004.02	5287.26	291.826	16.2395	765.808	304.65	0.286854	0.339786	0.455546	0.288597	0.34059	0.200651	0.205236	0.364426	0.338508	32.0451	39.8853	43.7917	21.8988	15.6005	82.2051	4.54727	0.260532	12.0036	4.76197	0.31	23.46	5.83	1.18e-22	7.1e-20	yes	up	rna6557	2976	gi|571506066|ref|XP_006570705.1|	PREDICTED: probable serine/threonine-protein kinase DDB_G0283337-like [Apis mellifera]
_	1.66507	5.30673	4.25251	2.51941	3.73359	1.89548	2.85505	3.54923	5.13687	56.2158	162.44	65.9708	101.043	69.7981	103.094	106.119	18.8037	136.399	33.7208	0.239967	0.760203	0.60697	0.361646	0.53611	0.271185	0.411498	0.507338	0.731702	7.52137	21.906	8.87639	13.5978	9.4877	14.0353	14.265	2.63067	19.9924	4.76327	0.49	11.56	4.3	1.43e-22	8.2e-20	yes	up	rna15567	505	_	_
XP_006614101.1	35.5214	50.4139	33.4126	41.9902	40.4473	28.4322	28.5505	39.5486	44.5196	997.831	507.625	696.358	353.65	1122.14	328.919	739.04	195.729	221.854	105.813	0.676798	0.951781	0.6302	0.803059	0.755911	0.533409	0.596364	0.740246	0.854588	19.3313	9.59449	13.2576	6.73317	21.457	6.27249	14.0683	3.75208	4.26669	2.01908	0.73	9.31	3.51	2.58e-22	1.41e-19	yes	up	rna8296	2442	gi|572272382|ref|XP_006614101.1|	PREDICTED: nitrate reductase [NADH]
XP_006618098.1	74.373	46.1685	52.8526	53.3276	48.5367	235.039	71.3762	46.6471	91.3222	29162	7898.64	4478.68	4538.51	4606.68	6480.2	7663.28	1368.39	628.587	574.416	5.94892	3.6806	4.20494	4.25621	3.87443	18.7248	5.7095	3.71435	7.25729	2236.81	608.575	344.615	349.26	356.539	501.986	589.351	107.648	50.7529	45.4341	6.36	464.09	6.17	3.16e-22	1.65e-19	yes	up	rna2429	746	gi|572304258|ref|XP_006618098.1|	PREDICTED: protein lethal(2)essential for life-like [Apis dorsata]
XP_006618627.1	98.239	88.6224	118.463	80.2013	105.785	99.9865	98.2137	96.8434	103.308	519.996	568.54	1971.79	1199.88	714.088	2233.71	530.593	226.499	1882.47	2190.69	2.16254	1.94906	2.60387	1.76441	2.32735	2.19857	2.16201	2.12916	2.27005	11.3134	12.3853	42.938	26.1297	15.5757	48.7339	11.5526	4.963	41.5457	48.0746	2.18	26.45	3.54	5.37e-22	2.67e-19	yes	up	rna12844	2172	gi|572305396|ref|XP_006618627.1|	PREDICTED: cytochrome P450 4c3-like [Apis dorsata]
XP_003695866.1	50.5071	54.6593	71.6852	36.5315	67.8269	55.9166	69.0922	60.337	49.0857	519.996	710.675	351.844	362.07	370.467	461.469	568.493	156.412	354.145	183.72	7.11354	7.65315	10.0014	5.12515	9.51872	7.81946	9.73188	8.4303	6.8347	68.1014	93.7957	46.3337	47.689	49.276	61.473	74.7955	21.3989	50.7087	25.3729	8.04	52.5	2.69	1.16e-21	5.55e-19	yes	up	rna10243	512	gi|380024144|ref|XP_003695866.1|	PREDICTED: uncharacterized protein LOC100865957 [Apis florea]
NP_001035324.1	58.8324	15.9202	43.1326	34.432	57.8707	64.4463	45.1098	21.2954	69.0624	3387	1218.3	5768.78	3557.55	2195.96	2248.43	5082.32	88.89	433.027	275.58	1.66487	0.449986	1.21827	0.973621	1.63648	1.82114	1.27657	0.601665	1.94987	94.417	34.017	160.996	99.2893	61.4149	62.9027	141.812	2.50061	12.2946	7.76755	1.29	62.96	5.5	2.03e-21	9.32e-19	yes	up	rna3058	1735	gi|94158657|ref|NP_001035324.1|	cytochrome P450 6AS5 [Apis cytochrome P450 monooxygenase [Apis mellifera]
XP_006570012.1	7.77032	4.24538	9.72002	5.45873	7.46719	5.21257	10.2782	5.07033	14.2691	491.888	314.727	249.223	690.46	714.088	206.188	720.091	11.966	133.113	65.1159	0.824521	0.428327	0.978166	0.560128	0.803612	0.539898	1.04145	0.510793	1.50766	47.2735	30.4181	24.0612	66.631	69.7406	20.0632	69.8495	1.18715	13.804	6.50468	0.8	32.67	5.18	2.2e-21	9.7e-19	yes	up	rna21636	632	gi|571531490|ref|XP_006570012.1|	PREDICTED: antileukoproteinase-like isoform X1 [Apis mellifera]
XP_006617430.1	136.536	553.492	119.678	183.917	90.2285	161.116	163.309	180.504	188.352	9472.37	5340.21	9411.83	4829.01	3527.49	6018.73	7147.85	1017.11	1009.85	1102.32	5.2397	21.2246	4.58125	7.06828	3.46278	6.18843	6.2723	6.91946	7.20461	356.236	201.107	355.37	182.02	133.388	227.499	269.368	38.7044	38.9338	42.1131	7.53	171.57	4.49	3.41e-21	1.45e-18	yes	up	rna735	1335	gi|572302849|ref|XP_006617430.1|	PREDICTED: uncharacterized protein LOC102676690 [Apis dorsata]
XP_006560120.1	51.6171	59.966	75.3302	44.9295	62.2266	55.9166	55.959	60.337	50.2272	1995.66	1005.1	996.892	1494.59	799.994	638.202	1705.48	95.7277	537.38	152.325	0.517068	0.600451	0.754103	0.449953	0.623188	0.559856	0.560566	0.604076	0.502734	19.8847	10.0206	9.93705	14.8984	7.98038	6.36714	16.9991	0.95693	5.38944	1.52374	0.58	8.82	3.72	3.69e-21	1.51e-18	yes	up	rna4028	4528	gi|571567176|ref|XP_006560120.1|	PREDICTED: membrane metallo-endopeptidase-like 1-like isoform X3 [Apis mellifera]
XP_006614735.1	81.0333	53.598	72.2927	74.3227	201.614	88.1398	215.842	112.054	341.887	1602.15	1725.92	1619.95	1768.25	1385.22	967.121	1239.31	435.903	1440.41	1717.43	2.93818	1.94047	2.61488	2.69219	7.30356	3.19003	7.82637	4.05464	12.3599	56.9861	61.5163	57.7036	62.9896	49.4759	34.5566	44.1345	15.6861	52.4497	61.9558	5	49.12	3.27	4e-21	1.58e-18	yes	up	rna14729	1399	gi|572297043|ref|XP_006614735.1|	PREDICTED: beta-1,3-glucan-binding protein-like isoform X2 [Apis dorsata]
XP_006617371.1	90.4687	192.634	126.36	145.286	202.236	123.68	102.782	170.363	197.484	2824.85	6406.22	1378.06	2803.94	1524.82	1944.06	2884.15	252.14	977.802	965.111	2.33578	4.9682	3.2568	3.74845	5.21804	3.18911	2.65373	4.39213	5.08807	71.9394	163.388	35.1313	71.4847	38.9479	49.6709	73.5142	6.47485	25.3219	24.8276	3.87	54.43	3.78	5.4e-21	2.02e-18	yes	up	rna9292	1882	gi|572302729|ref|XP_006617371.1|	PREDICTED: lateral signaling target protein 2 homolog [Apis dorsata]
XP_006610773.1	2.22009	0	7.89752	2.51941	1.24453	0.947739	3.42606	0.507033	2.85382	2009.72	23350.7	1158.15	20305.4	6340.89	39.2739	27856.1	8.54712	34879.6	763.95	0.431576	0	1.5153	0.487037	0.240737	0.18238	0.666035	0.0974628	0.54608	354.038	4156.84	205.569	3604.85	1140.58	7.07906	4938.26	1.59731	6935.19	144.588	0.47	2216.86	11.93	5.47e-21	2.02e-18	yes	up	rna15867	427	gi|572265268|ref|XP_006610773.1|	PREDICTED: chymotrypsin inhibitor-like [Apis dorsata]
XP_003694626.1	146.526	185.205	202.905	89.0193	169.256	208.977	188.433	125.237	202.05	4848.61	5837.68	7571.98	6993.01	8569.06	15429.8	5150.54	206.84	1417.4	932.553	6.95386	8.97667	9.8174	4.22271	8.21361	10.1257	8.928	6.01217	9.8318	229.43	274.886	360.03	330.603	410.214	735.672	244.616	10.0177	69.6783	44.9343	8.13	248.01	4.91	7.37e-21	2.64e-18	yes	up	rna9922	1086	gi|380021550|ref|XP_003694626.1|	PREDICTED: uncharacterized protein LOC100872970 [Apis florea]
ACH96378.1	19.9808	9.55211	58.9276	16.3762	55.3816	9.00352	34.2606	12.6758	18.8352	10357.8	9299.68	6575.09	22557.8	19318	2867	32260.1	23.0772	937.539	470.928	3.00958	1.42973	8.78665	2.45632	8.30985	1.3458	5.16086	1.89298	2.80252	1443.73	1306.98	921.887	3163.4	2737.49	406.928	4518.75	3.36992	143.727	69.4628	3.95	1399.23	8.43	7.67e-21	2.66e-18	yes	up	rna16829	492	gi|202078632|gb|ACH96378.1|	apidaecin [Apis cerana cerana]
XP_006612564.1	21.0909	24.4109	21.8701	15.9563	23.0238	16.1116	17.7013	20.2813	15.9814	393.511	680.217	513.106	471.534	601.338	4869.97	424.474	30.7696	1428.08	267.44	0.400743	0.450306	0.41198	0.320804	0.40882	0.301747	0.339828	0.339847	0.302582	7.9688	13.2397	9.09167	8.67094	11.3532	89.3732	7.92624	0.596419	26.9334	4.97558	0.36	16.94	5.2	2.38e-20	8e-18	yes	up	rna18776	2243	gi|572269080|ref|XP_006612564.1|	PREDICTED: probable serine/threonine-protein kinase irlA-like isoform X1 [Apis dorsata]
XP_001122246.3	21.0909	48.8219	29.7676	34.8519	34.8469	39.8051	42.8257	42.0838	45.6611	210.809	406.1	439.805	404.172	316.776	662.748	401.735	97.4371	300.736	106.976	0.525129	1.21432	0.739927	0.867165	0.867081	0.989842	1.06631	1.04634	1.13459	5.17978	9.99257	10.8173	9.94129	7.80587	16.3358	9.87934	2.41342	7.50967	2.65423	0.94	7.92	2.95	1.05e-19	3.37e-17	yes	up	rna10442	1944	gi|571545598|ref|XP_001122246.3|	PREDICTED: adenylate cyclase type 5-like [Apis mellifera]
XP_008213855.1	0.555023	2.12269	4.86001	1.25971	3.11133	3.31709	3.99707	0	3.99535	196.755	50.7625	80.6309	67.3619	80.5363	176.733	37.8995	10.2565	118.322	99.9995	0.0314445	0.119976	0.274296	0.0712572	0.176016	0.187393	0.226459	0	0.225312	10.8189	2.80024	4.44366	3.71271	4.45703	9.7869	2.08791	0.574251	6.74808	5.62054	0.15	4.85	4.33	1.06e-19	3.37e-17	yes	up	rna2826	969	gi|645024420|ref|XP_008213855.1|	PREDICTED: UPF0691 protein C9orf116 isoform X2 [Nasonia vitripennis]
XP_624456.2	132.095	172.469	269.731	258.66	249.528	209.924	222.694	249.46	210.612	2614.04	4426.49	2155.05	3608.07	2501.99	3303.92	8557.71	171.797	1947.39	1390.69	2.57999	3.36578	5.27174	5.05578	4.89254	4.12025	4.34955	4.88803	4.10697	50.9025	85.823	41.8314	69.9577	48.4708	64.236	165.897	3.34172	38.1365	27.2299	4.29	58.84	3.75	2.46e-19	7.6e-17	yes	up	rna11023	1907	gi|328786330|ref|XP_624456.2|	PREDICTED: saccharopine dehydrogenase-like oxidoreductase-like isoform 1 [Apis mellifera]
XP_003696669.1	130.985	154.956	126.36	135.209	130.676	145.952	139.897	140.955	123.285	843.237	771.59	850.29	492.584	1616.09	1178.22	848.949	280.345	692.678	355.812	1.0868	1.28625	1.05094	1.12401	1.08587	1.2198	1.16861	1.17011	1.02126	7.00972	6.3955	7.04684	4.08238	13.3717	9.79066	7.01224	2.32626	5.76783	2.95442	1.13	6.21	2.36	2.64e-19	7.95e-17	yes	up	rna7210	5288	gi|380025835|ref|XP_003696669.1|	PREDICTED: voltage-dependent calcium channel subunit alpha-2/delta-3-like [Apis florea]
XP_003249615.1	120.44	230.312	202.905	195.255	256.996	144.53	132.474	223.602	191.777	2656.2	6456.99	1370.73	3182.85	1406.7	2061.88	3316.21	258.123	1043.54	1148.83	1.24419	2.37819	2.09464	2.01649	2.65417	1.49228	1.36852	2.30854	1.97946	27.2886	66.3761	14.0882	32.7136	14.4692	21.2108	34.0813	2.66074	10.7932	11.8506	1.95	23.01	3.5	3.9e-19	1.15e-16	yes	up	rna19021	4397	gi|328779238|ref|XP_003249615.1|	PREDICTED: lateral signaling target protein 2 homolog [Apis mellifera]
XP_393002.3	12761.6	8601.68	10909.5	9603.59	12393.7	12265.2	14054.8	10398.7	13137.8	1025.94	1370.59	1575.97	1321.98	1535.56	1207.67	1178.67	3920.56	2748.53	3105.8	360.665	242.811	307.736	271.203	350.013	346.141	397.22	293.416	370.443	28.5626	38.2198	43.9259	36.8482	42.89	33.7425	32.8462	110.148	77.9349	87.4268	327.07	56.67	-2.53	9.78e-19	2.8e-16	yes	down	rna16324	1737	gi|328793715|ref|XP_393002.3|	PREDICTED: methylglutaconyl-CoA hydratase, mitochondrial-like isoform 1 [Apis mellifera]
_	23.3109	16.4509	29.7676	15.1165	37.3359	39.8051	44.5388	9.63364	62.2132	1489.72	2223.4	740.339	711.511	493.956	2925.91	1379.54	24.7866	523.412	226.743	0.41728	0.29426	0.532217	0.270461	0.668031	0.711893	0.79728	0.172273	1.11203	26.4137	39.4632	13.1363	12.6251	8.77635	51.9965	24.4751	0.442036	9.389	4.04862	0.55	18.05	4.79	1.18e-18	3.3e-16	yes	up	rna21335	2624	_	_
XP_003694494.1	1.11005	3.18404	0.607501	0.839805	1.8668	3.79096	0.57101	0	0	140.54	121.83	65.9708	454.693	144.965	49.0924	341.096	6.83769	48.4793	37.2091	0.0688316	0.196925	0.0375134	0.0519861	0.115573	0.234337	0.0354085	0	0	8.43456	7.3374	3.96906	27.3587	8.76157	2.96915	20.5134	0.418545	3.02801	2.28727	0.08	8.18	5.51	1.28e-18	3.49e-16	yes	up	rna3167	903	gi|380021272|ref|XP_003694494.1|	PREDICTED: uncharacterized protein LOC100865432 [Apis florea]
XP_006614266.1	20.5358	13.2668	2.43001	15.1165	23.6461	147.373	2.85505	9.1266	21.689	28136	54772.7	31922.5	53561.2	13385.1	10005	184446	30.7696	1414.12	2241.85	0.573639	0.370157	0.0677514	0.421934	0.660049	4.11088	0.079753	0.254535	0.604474	774.358	1509.88	879.566	1475.84	369.573	276.333	5081.11	0.854496	39.6304	62.3773	0.79	1055.17	10.21	1.71e-18	4.56e-16	yes	up	rna3056	1755	gi|572272854|ref|XP_006614266.1|	PREDICTED: cytochrome P450 6A1-like isoform X1 [Apis dorsata]
XP_001119830.1	150.966	135.322	169.493	143.607	177.346	188.126	197.569	154.645	190.064	11833.4	2588.89	2609.51	2004.02	2271.12	1364.77	3039.54	2759.01	350.858	410.463	5.59568	5.00804	6.26677	5.31749	6.56724	6.96005	7.32323	5.72003	7.02364	430.081	94.292	94.9835	72.9483	82.8948	49.8341	110.609	101.476	13.0613	15.1351	6.2	97.77	3.96	3.73e-18	9.72e-16	yes	up	rna6548	1373	gi|110750752|ref|XP_001119830.1|	PREDICTED: protein lethal(2)essential for life-like [Apis mellifera]
XP_006559340.1	149.301	124.708	171.315	123.031	176.723	148.795	162.167	105.97	143.262	2867.01	2517.82	1480.68	1835.61	2034.88	922.938	1330.27	117.95	775.668	568.602	9.94102	8.28048	11.356	8.17695	11.7469	9.87421	10.7981	7.02935	9.48736	184.325	162.485	95.4478	118.34	131.816	59.8305	85.7153	7.74536	52.0513	37.5077	9.66	87.25	3.16	5e-18	1.25e-15	yes	up	rna3730	855	gi|571569406|ref|XP_006559340.1|	PREDICTED: uncharacterized protein LOC727401 [Apis mellifera]
XP_006609334.1	83.2534	66.8648	82.6202	49.5485	82.7613	47.8608	78.2283	54.2526	57.0764	5860.5	1553.33	5372.95	1658.79	1159.72	1399.13	936.118	168.378	231.714	319.766	3.32795	2.66837	3.29378	1.97847	3.3049	1.90933	3.12715	2.16377	2.27414	229.357	60.9307	210.616	65.0272	45.5955	55.0328	36.6854	6.67472	9.30589	12.7106	2.68	64.83	4.55	5.02e-18	1.25e-15	yes	up	rna13063	1288	gi|572262138|ref|XP_006609334.1|	PREDICTED: serine protease snake-like [Apis dorsata]
XP_006566386.1	66.0477	87.0303	77.1527	90.279	118.23	57.8121	46.2518	92.2801	67.9209	4946.99	9188.01	2961.35	3540.71	1889.92	2734.45	6063.92	74.3599	219.389	365.114	0.393438	0.519684	0.459132	0.538972	0.705164	0.344655	0.276246	0.551794	0.40422	29.5923	55.0286	17.817	21.118	11.2774	16.3267	36.2299	0.445369	1.31123	2.17883	0.47	18.3	5.02	5.14e-18	1.25e-15	yes	up	rna8373	7510	gi|571559447|ref|XP_006566386.1|	PREDICTED: whirlin-like isoform X2 [Apis mellifera]
XP_006623308.1	218.124	264.806	238.748	315.767	255.129	247.834	227.262	302.699	248.282	5607.53	2091.41	4442.03	2458.71	5863.04	2160.07	3388.22	282.055	1514.36	782.554	6.48622	7.86459	7.08533	9.3821	7.58086	7.35866	6.75807	8.98603	7.36515	164.135	61.3213	130.177	72.0574	172.202	63.4641	99.2744	8.33529	45.1884	23.1732	7.64	76.66	3.31	5.41e-18	1.29e-15	yes	up	rna1432	1661	gi|572315308|ref|XP_006623308.1|	PREDICTED: ETS homologous factor-like [Apis dorsata]
XP_006616507.1	8.90124	4.25884	6.08236	4.62866	6.23579	6.1684	6.3074	4.06961	7.43445	84.5847	122.297	58.9278	54.9976	37.6929	59.1963	45.8193	44.5856	140.803	32.6351	0.21388	0.102229	0.145912	0.111145	0.149743	0.148036	0.151557	0.0976523	0.178287	2.0066	2.90527	1.39931	1.30603	0.896674	1.4086	1.08786	1.06594	3.39276	0.781517	0.14	1.62	2.81	5.55e-18	1.3e-15	yes	up	rna12346	2007	gi|572300867|ref|XP_006616507.1|	PREDICTED: uncharacterized protein LOC102679251 [Apis dorsata]
ACB87496.1	13.8756	7.42942	22.4776	6.29853	37.9582	19.4287	46.2518	11.6618	36.5289	1812.96	5624.48	175.922	8508.66	21154.2	171.824	42974.3	91.4542	117656	23677.8	0.572627	0.306075	0.925053	0.259639	1.56484	0.800133	1.9088	0.480144	1.50244	73.2013	227.635	7.11496	344.144	858.182	6.97375	1737.57	3.7418	4879.01	971.503	0.93	980.82	9.9	7.51e-18	1.72e-15	yes	up	rna3417	1254	gi|182375375|gb|ACB87496.1|	silk protein 3 [Apis cerana]
XP_006625138.1	2948.28	1228.51	3541.73	1140.87	2060.94	4059.64	3635.05	1615.92	3221.96	54655.8	38741.9	88290.9	57000.8	116568	24290.9	112584	10033.5	12616.1	11154.6	186.829	77.6433	223.483	72.1704	130.389	256.436	230.358	102.032	203.122	3349.83	2383	5424.97	3502.71	7195.91	1500.57	6914.81	627.465	805.423	700.597	165.28	3036.52	4.2	1.11e-17	2.49e-15	yes	up	rna9811	888	gi|572319172|ref|XP_006625138.1|	PREDICTED: protein lethal(2)essential for life-like [Apis dorsata]
_	0	2.65336	1.215	0.419902	0.622266	0.947739	1.14202	3.54923	3.42458	154.594	142.135	58.6407	42.1012	161.073	206.188	106.119	4.27356	32.8673	31.3952	0	0.166	0.0758925	0.0262937	0.03897	0.059261	0.0716375	0.221842	0.213718	9.38202	8.6566	3.56771	2.56168	9.84499	12.6113	6.45363	0.264582	2.07685	1.95205	0.1	5.31	4.78	1.16e-17	2.55e-15	yes	up	rna7497	895	_	_
XP_396341.3	153.186	196.88	224.168	284.274	299.31	170.119	232.401	217.01	240.292	941.615	802.047	645.048	816.764	907.375	648.02	1341.64	594.879	1532.44	751.159	4.04921	5.19843	5.91498	7.50884	7.9064	4.49083	6.14322	5.72771	6.33802	24.5426	20.9367	16.8308	21.3122	23.7224	16.9469	35.0005	15.6379	40.6326	19.7819	5.92	23.68	1.98	1.79e-17	3.88e-15	yes	up	rna21499	1843	gi|328791502|ref|XP_396341.3|	PREDICTED: branched-chain-amino-acid aminotransferase, cytosolic-like isoform 1 [Apis mellifera]
_	24.976	38.7391	34.0201	36.5315	29.8687	29.3799	21.1274	31.9431	22.8305	491.888	304.575	285.873	227.347	483.218	520.38	322.146	55.5563	122.431	93.0228	0.402651	0.624112	0.547861	0.588683	0.481331	0.473264	0.340608	0.514501	0.367579	7.86213	4.87274	4.57228	3.63629	7.73798	8.33459	5.15187	0.892631	1.97749	1.49627	0.48	4.3	2.92	2.06e-17	4.38e-15	yes	up	rna12423	2891	_	_
XP_003696965.1	212.574	162.386	245.431	212.471	293.709	200.447	315.768	218.531	235.155	1096.21	2223.4	5768.78	1957.71	1997.3	3151.73	1735.8	353.851	701.717	1658.13	3.23097	2.46658	3.72656	3.22806	4.46244	3.04432	4.7995	3.31866	3.56976	16.5271	33.5508	87.0276	29.5346	30.1656	47.6095	26.1835	5.36118	10.6845	25.1486	3.55	29.65	3.03	2.33e-17	4.85e-15	yes	up	rna4098	3054	gi|380026451|ref|XP_003696965.1|	PREDICTED: growth/differentiation factor 8-like [Apis florea]
XP_006560864.1	64.3826	52.5366	103.275	65.9247	106.407	68.2372	119.912	92.2801	89.6099	3597.81	6517.9	557.087	3970.14	14593.2	638.202	32927.1	181.199	100502	20698.7	0.967367	0.788882	1.55017	0.990129	1.59819	1.02451	1.80173	1.38535	1.34477	53.6268	97.2364	8.30868	59.2142	217.896	9.53085	491.043	2.71401	1512.73	310.347	1.28	298.31	7.76	2.43e-17	4.98e-15	yes	up	rna3415	3087	gi|571563881|ref|XP_006560864.1|	PREDICTED: uncharacterized abhydrolase domain-containing protein DDB_G0269086-like [Apis mellifera]
XP_006612268.1	59.3874	83.8463	77.1527	60.4659	88.3617	63.0247	61.0981	73.0128	71.3455	772.968	802.047	659.708	623.098	397.312	589.109	875.479	154.703	133.113	218.604	1.44217	2.03407	1.87053	1.46739	2.14446	1.52863	1.48374	1.77062	1.72914	18.53	19.254	15.8304	14.9525	9.5513	14.1659	21.0047	3.73778	3.24171	5.2905	1.72	12.02	2.74	2.62e-17	5.18e-15	yes	up	rna5827	1988	gi|572268438|ref|XP_006612268.1|	PREDICTED: glutamate receptor ionotropic, kainate 2-like isoform X3 [Apis dorsata]
XP_006560610.1	25354	13605.9	20178.8	17677	21857.7	16572.2	27385.6	17432.8	18067	1011.88	517.777	329.854	543.106	660.398	947.484	1064.98	6400.08	1282.65	1815.11	369.323	198.034	293.319	257.021	317.985	241.022	398.542	253.201	262.672	14.2902	7.48207	4.45281	7.65756	9.56522	13.2721	14.9166	94.5275	18.6343	26.2678	288.61	23.58	-3.61	2.62e-17	5.18e-15	yes	down	rna1570	3264	gi|571522614|ref|XP_006560610.1|	PREDICTED: hexokinase-1-like [Apis mellifera]
XP_006564106.1	442.353	303.545	118.463	301.49	147.477	366.301	146.75	192.166	281.387	5481.04	1715.77	2015.77	5388.96	9889.86	888.573	3433.7	1158.99	1120.77	2620.92	24.7185	16.9398	6.60271	16.8091	8.22774	20.4635	8.21659	10.6985	15.6374	297.098	93.6888	109.978	293.418	540.418	48.6088	186.658	64.0769	63.1762	145.684	14.22	171.51	3.58	3.74e-17	7.26e-15	yes	up	rna3169	936	gi|571568268|ref|XP_006564106.1|	PREDICTED: peptidoglycan-recognition protein S2 isoform X1 [Apis mellifera]
XP_003691595.1	2.22009	1.59202	0	2.09951	0.622266	0.947739	2.85505	1.01407	1.71229	70.2698	111.677	175.922	113.673	128.858	397.649	64.4292	5.98298	14.7903	17.4418	0.0392703	0.0281397	0	0.0371194	0.011002	0.0167492	0.0505023	0.0179194	0.0302444	1.23131	1.95889	3.08484	1.99335	2.26256	6.98354	1.12965	0.105439	0.26216	0.307753	0.03	1.76	3.89	7.51e-17	1.43e-14	yes	up	rna3697	2653	gi|380015200|ref|XP_003691595.1|	PREDICTED: kelch-like protein 10-like [Apis florea]
NP_001257755.1	7.77032	6.89875	15.795	9.65775	4.97812	4.7387	6.85212	11.6618	4.56611	112.432	30.4575	51.3106	109.463	268.454	240.553	90.9588	34.1885	290.054	226.743	0.339951	0.30172	0.687976	0.420759	0.217876	0.207171	0.300237	0.509115	0.198156	4.79924	1.30634	2.19997	4.68803	11.5394	10.3352	3.89981	1.48434	12.7542	9.86423	0.35	6.25	3.81	8.37e-17	1.57e-14	yes	up	rna12987	1193	gi|399220312|ref|NP_001257755.1|	cuticular protein 16 precursor [Apis mellifera]
XP_392584.2	19.9808	11.6748	13.365	18.8956	24.8906	12.7945	9.13616	18.7602	19.9767	154.594	395.947	439.805	134.724	214.763	162.005	265.297	29.0602	84.6333	99.9995	0.352281	0.205687	0.23536	0.332987	0.438649	0.225379	0.161081	0.330431	0.351703	2.70015	6.92272	7.68721	2.35486	3.75875	2.83595	4.63649	0.510471	1.49524	1.75872	0.29	3.33	3.13	1.41e-16	2.6e-14	yes	up	rna7070	2661	gi|66508989|ref|XP_392584.2|	PREDICTED: threo-3-hydroxyaspartate ammonia-lyase-like [Apis mellifera]
XP_003250660.1	143.751	346.529	74.7227	159.563	120.72	222.245	121.625	89.2379	102.167	14278.8	3573.68	3723.68	9561.19	17922	1708.42	8936.7	252.14	1142.14	612.788	3.41992	8.23595	1.77486	3.79362	2.87025	5.28101	2.89358	2.12016	2.4259	335.429	84.066	87.5591	224.831	422.171	40.2543	210.105	5.96877	27.2478	14.5299	3.63	129.81	5.12	1.49e-16	2.7e-14	yes	up	rna15216	2025	gi|328785804|ref|XP_003250660.1|	PREDICTED: uncharacterized protein LOC100578816 [Apis mellifera]
XP_001121299.2	26.0861	11.6748	16.4025	13.8568	29.8687	10.899	30.2635	10.1407	12.5568	196.755	639.607	153.932	652.569	220.133	132.55	617.762	10.2565	784.707	451.16	0.558618	0.249786	0.350746	0.296561	0.639273	0.233144	0.648084	0.216893	0.268428	4.16565	13.5583	3.26184	13.8285	4.67213	2.81394	13.0886	0.218655	16.8461	9.63227	0.39	8.44	4.13	1.56e-16	2.79e-14	yes	up	rna17278	2227	gi|328785197|ref|XP_001121299.2|	PREDICTED: sodium-dependent nutrient amino acid transporter 1-like isoform X1 [Apis mellifera]
XP_006621949.1	52.1721	37.1471	49.2076	34.432	43.5586	47.8608	25.1244	47.1541	35.9581	519.996	446.71	359.174	319.969	193.287	716.75	162.968	82.0523	345.107	134.883	0.711383	0.498377	0.660697	0.434021	0.584103	0.628305	0.316367	0.603496	0.508652	7.69242	6.28373	4.8104	4.27512	2.86428	9.53728	2.3556	1.02989	4.77999	1.84064	0.55	4.28	2.75	1.61e-16	2.83e-14	yes	up	rna1891	3109	gi|572312465|ref|XP_006621949.1|	PREDICTED: orexin receptor type 2-like isoform X2 [Apis dorsata]
XP_006571195.1	3.33014	4.24538	6.07501	2.51941	6.84492	3.79096	4.56808	5.07033	3.99535	70.2698	50.7625	29.3203	29.4709	32.2145	63.8202	56.8493	24.7866	93.6718	32.558	0.212269	0.269889	0.38558	0.160312	0.435599	0.240869	0.291189	0.322029	0.253353	4.33132	3.14022	1.81185	1.82133	2.00005	3.9651	3.51154	1.55909	6.01556	2.05683	0.29	3	3	1.63e-16	2.83e-14	yes	up	rna6520	884	gi|571507715|ref|XP_006571195.1|	PREDICTED: uncharacterized protein LOC102655530 [Apis mellifera]
XP_003251036.1	1541.85	2236.26	1598.94	1539.36	1723.68	1638.17	1622.81	1570.79	1706.01	20645.3	29015.8	15723	20520.1	22899.2	17290.4	33120.4	2984.65	4134.71	4517.42	31.3147	45.3793	32.4299	31.2467	34.9893	33.2368	32.9593	31.8657	34.5914	414.791	583.651	316.158	412.63	461.156	348.283	665.893	60.3605	84.1745	91.486	34.21	327.91	3.26	3.67e-16	6.21e-14	yes	up	rna12269	2337	gi|328787983|ref|XP_003251036.1|	PREDICTED: transcription factor AP-1 [Apis mellifera]
_	36.6315	55.19	38.8801	53.7475	58.493	61.1292	52.5329	77.5761	44.5196	267.025	629.455	366.504	610.468	241.609	456.56	572.283	164.105	154.476	127.906	0.742667	1.11317	0.783804	1.10427	1.18018	1.23275	1.0605	1.56422	0.897229	5.60129	13.2201	7.53732	12.5323	4.96591	9.39331	11.789	3.29876	3.12581	2.57469	1.07	7.21	2.64	3.69e-16	6.21e-14	yes	up	rna8795	2350	_	_
XP_003695881.1	510.621	361.388	910.037	682.341	784.677	762.456	757.73	517.681	783.659	8601.02	16304.9	9536.44	14272.3	10765	8492.99	15356.9	809.412	1932.6	2426.73	15.4492	10.9202	27.4779	20.6276	23.7226	23.0336	22.9261	15.636	23.6518	256.082	486.299	284.281	425.476	321.63	253.834	457.696	24.3349	58.6793	73.1108	20.43	251.62	3.62	4.06e-16	6.74e-14	yes	up	rna19994	1636	gi|380024174|ref|XP_003695881.1|	PREDICTED: uncharacterized protein LOC100867734 [Apis florea]
XP_006613749.1	27.7511	23.3496	35.8426	19.7354	27.3797	20.3764	27.4085	29.915	21.1183	309.187	172.592	80.6309	349.44	257.716	112.913	140.228	61.5393	459.32	193.022	0.601411	0.505565	0.775635	0.427444	0.593033	0.441107	0.593993	0.64751	0.456859	6.62373	3.70208	1.72888	7.49292	5.53491	2.42559	3.00633	1.32762	9.97944	4.17036	0.56	4.52	2.8	6.44e-16	1.05e-13	yes	up	rna7269	2203	gi|572271625|ref|XP_006613749.1|	PREDICTED: protein unc-79 homolog isoform X8 [Apis dorsata]
XP_006623201.1	1853.78	1057.63	2152.38	1590.59	1973.2	1517.8	1757	1714.79	1969.71	491.888	223.355	146.602	96.8328	69.7981	166.914	117.488	440.177	17.2553	302.324	24.5941	14.0239	28.5303	21.0948	26.1697	20.1234	23.3104	22.7331	26.1039	6.47989	2.94463	1.9323	1.27634	0.920901	2.20256	1.54843	5.82364	0.229282	4.00347	23.01	2.79	-3	7.92e-16	1.28e-13	yes	down	rna3542	3469	gi|572315078|ref|XP_006623201.1|	PREDICTED: facilitated trehalose transporter Tret1-1-like [Apis dorsata]
XP_006615054.1	143.196	148.058	162.203	102.876	156.189	133.631	150.747	132.336	142.691	632.428	730.98	1722.57	783.083	783.887	922.938	833.789	200.003	495.474	381.393	2.71309	2.70411	2.93659	2.05324	2.81851	2.62901	2.93545	2.54287	2.59346	10.593	13.8805	29.4947	14.2007	14.248	17.2066	16.8749	3.32387	10.3821	6.90049	2.66	13.1	2.26	8.19e-16	1.3e-13	yes	up	rna16668	1854	gi|572297753|ref|XP_006615054.1|	PREDICTED: DNA fragmentation factor subunit beta-like [Apis dorsata]
XP_006613226.1	24.976	10.0828	15.795	10.9175	23.6461	6.16031	8.56515	19.7743	9.70298	267.025	304.575	161.262	92.6227	123.489	220.916	147.808	35.8979	124.896	56.9764	0.242531	0.108405	0.169773	0.117397	0.243417	0.0662261	0.0888261	0.189575	0.0981347	2.85575	3.25937	1.72541	0.991024	1.32233	2.36587	1.58134	0.377527	1.32304	0.611928	0.15	1.56	2.75	8.49e-16	1.33e-13	yes	up	rna20384	4231	gi|572270457|ref|XP_006613226.1|	PREDICTED: obscurin-like isoform X1 [Apis dorsata]
XP_003250376.2	2.22009	4.24538	7.29002	0.839805	4.35586	3.31709	1.14202	1.01407	1.71229	2628.09	203.05	798.979	505.215	69.7981	2076.61	352.465	7.69241	31.2239	6.97671	0.10958	0.209113	0.358633	0.0413953	0.214727	0.16332	0.0563699	0.049913	0.0841769	126.379	9.79168	38.4971	24.3445	3.37538	100.479	16.9773	0.375792	1.55009	0.34198	0.14	27.9	6.84	9.64e-16	1.48e-13	yes	up	rna13305	1082	gi|571519626|ref|XP_003250376.2|	PREDICTED: uncharacterized protein LOC100577178 isoform X1 [Apis mellifera]
XP_394764.3	495.08	704.203	577.126	482.048	501.546	542.107	527.042	511.09	558.778	5930.77	8842.82	5930.04	6896.18	6432.16	6676.57	9353.6	669.239	1307.3	1424.41	9.11469	12.9666	10.6079	8.78827	9.30034	9.87841	9.7376	9.47709	10.3169	102.569	161.684	109.89	127.657	119.485	119.801	169.914	12.0164	24.6298	26.1728	10.02	92.5	3.19	9.7e-16	1.48e-13	yes	up	rna16120	3638	gi|110759161|ref|XP_394764.3|	PREDICTED: uncharacterized protein LOC411290 isoform X4 [Apis mellifera]
XP_006559577.1	36.6315	29.187	23.0851	33.1723	31.7355	24.6412	27.4085	37.5205	23.4013	168.647	335.032	249.223	172.615	246.978	88.3664	147.808	188.891	493.831	61.6276	1.506	1.19788	0.946457	1.36225	1.30335	1.01096	1.12685	1.53896	0.95886	6.78413	13.509	10.042	6.95566	9.98199	3.57311	5.95406	7.6993	20.4003	2.51904	1.22	8.72	2.74	1.44e-15	2.17e-13	yes	up	rna2190	1258	gi|571542712|ref|XP_006559577.1|	PREDICTED: mpv17-like protein 2-like isoform X1 [Apis mellifera]
XP_006609010.1	7.77032	15.3895	22.4776	16.3762	13.0676	21.798	8.56515	9.1266	15.4106	871.345	1736.08	29.3203	1195.67	5965.05	29.4555	10213.9	22.2225	40006.1	9089.49	0.289749	0.572969	0.836073	0.610031	0.486816	0.811306	0.319395	0.339606	0.572907	31.8558	63.6056	1.07355	43.7813	219.013	1.08194	373.884	0.822226	1498.31	337.168	0.54	279.13	8.77	2.13e-15	3.16e-13	yes	up	rna3418	1366	gi|572261452|ref|XP_006609010.1|	PREDICTED: uncharacterized abhydrolase domain-containing protein DDB_G0269086-like [Apis dorsata]
_	14.4306	16.9815	13.365	11.7573	11.823	15.6377	11.9912	10.1407	15.4106	295.133	2233.55	263.883	261.028	209.394	314.192	375.205	43.5903	110.105	22.0929	0.360522	0.423814	0.333338	0.293534	0.295183	0.390194	0.299579	0.252984	0.384224	7.27595	54.9114	6.51233	6.44221	5.1773	7.77072	9.25833	1.07601	2.75896	0.550004	0.34	9.99	4.53	2.16e-15	3.18e-13	yes	up	rna9846	1938	_	_
XP_006615294.1	1.66507	2.65336	0	0.419902	3.11133	2.36935	1.71303	2.53517	1.71229	70.2698	365.49	102.621	176.825	26.8454	88.3664	189.498	34.1885	5.75178	11.6278	0.0230493	0.0367139	0	0.00580565	0.0430604	0.0327808	0.0237132	0.0350712	0.0236754	0.965713	4.94508	1.3881	2.43205	0.369526	1.21677	2.56356	0.464258	0.0797667	0.160691	0.02	1.43	3.62	2.65e-15	3.79e-13	yes	up	rna8569	3357	gi|572298273|ref|XP_006615294.1|	PREDICTED: transient-receptor-potential-like protein-like isoform X1 [Apis PREDICTED: transient-receptor-potential-like prot
_	116	125.769	128.183	129.75	205.97	175.332	148.463	147.04	127.851	1475.67	2406.14	1231.45	1620.9	1267.1	1350.04	1239.31	154.703	281.837	381.393	2.6091	2.85621	2.91807	2.85487	4.60502	3.78054	3.22823	3.24688	2.80551	30.6435	49.7326	25.5873	34.6655	26.6232	28.8239	26.7944	3.98201	6.06611	8.03788	3.21	22.77	2.79	2.67e-15	3.79e-13	yes	up	rna10804	1291	_	_
XP_003697496.1	117.11	71.1102	99.6302	91.5387	118.853	94.3001	89.0775	74.5339	89.6099	997.831	883.267	652.378	715.721	1148.98	373.103	591.232	89.7447	401.803	293.022	2.57011	1.55916	2.18328	2.00771	2.6069	2.06724	1.95493	1.6337	1.96308	21.6442	19.1835	14.1635	15.5393	24.9862	8.11563	12.8342	1.96052	8.84065	6.41087	2.07	12.52	2.54	2.7e-15	3.79e-13	yes	up	rna3738	2178	gi|380027573|ref|XP_003697496.1|	PREDICTED: uncharacterized protein LOC100864565 [Apis florea]
XP_003249977.1	298.047	289.747	367.538	288.473	334.157	308.015	341.464	261.629	323.052	1602.15	1614.25	1510	1654.58	1723.48	1413.86	1440.18	370.09	852.085	693.02	23.4173	22.738	28.7848	22.8067	26.415	24.2094	26.8259	20.6009	25.8138	119.71	122.212	113.172	124.022	129.908	106.663	108.321	29.0613	66.9268	53.478	24.66	92.86	1.91	2.73e-15	3.79e-13	yes	up	rna134	626	gi|328781423|ref|XP_003249977.1|	PREDICTED: plasmolipin-like isoformX1 [Apis mellifera]
XP_006618503.1	310.258	284.441	1117.2	318.286	386.427	260.154	430.541	238.813	420.082	3091.87	6253.94	3467.13	5523.68	4434.86	7732.06	5730.41	491.459	3359.04	1588.36	11.0371	10.1037	39.6482	11.3117	13.7343	9.23817	15.3164	8.47842	14.9007	107.934	218.765	121.208	193.114	155.451	271.133	200.284	17.3536	119.992	56.2226	14.96	140.35	3.22	2.75e-15	3.79e-13	yes	up	rna10435	1422	gi|572305121|ref|XP_006618503.1|	PREDICTED: uncharacterized protein LOC102677667 [Apis dorsata]
NP_001011600.1	0	0	0	0	0	0	0	0	0	51535.9	120733	120191	126796	126925	108642	117496	0	0	0	0	0	0	0	0	0	0	0	0	531.601	1246.14	1240.32	1308.5	1310.83	1122.14	1212.42	0	0	0	0	737.3	12.85	3.91e-15	5.33e-13	yes	up	rna16186	4380	gi|58585148|ref|NP_001011600.1|	hexamerin 70b precursor [Apis hexamerin 70b [Apis mellifera]
XP_006622790.1	1642.31	1668.97	1056.44	1758.55	1126.3	1549.55	903.909	1386.74	1165.5	421.619	406.1	183.252	336.81	150.334	103.094	390.365	545.306	239.931	465.114	30.1715	30.6377	19.3844	32.2907	20.682	28.4411	16.6062	25.4498	21.3798	7.67028	7.39581	3.3363	6.13215	2.74077	1.87992	7.10614	9.97956	4.41734	8.52272	24.95	6.18	-1.99	4.31e-15	5.81e-13	yes	down	rna16551	2562	gi|572314224|ref|XP_006622790.1|	PREDICTED: nostrin-like isoform X1 [Apis dorsata]
XP_006613861.1	0	2.12269	2.43001	5.03883	2.48906	0.947739	1.14202	2.53517	2.85382	28.1079	91.3724	73.3009	54.7316	37.5836	34.3647	30.3196	15.3848	14.7903	18.6046	0	0.115311	0.131823	0.273937	0.135333	0.0514599	0.062181	0.137606	0.154693	1.48703	4.84898	3.88639	2.90209	2.0007	1.83045	1.60696	0.828187	0.810427	1.00524	0.12	2.04	3.3	4.56e-15	6.07e-13	yes	up	rna6112	1000	gi|572271869|ref|XP_006613861.1|	PREDICTED: uncharacterized protein LOC102681809 isoform X1 [Apis dorsata]
XP_006616266.1	127.655	124.177	148.23	130.17	155.566	94.7739	150.747	117.125	127.851	534.05	467.015	476.456	745.192	633.552	648.02	651.872	138.463	739.514	489.532	9.57427	9.28432	11.0616	9.74282	11.6453	7.08139	11.3067	8.74729	9.53064	38.5081	33.8168	34.4573	53.8984	46.0706	47.1618	47.1205	10.224	55.954	36.3314	9.79	39.57	2	5.17e-15	6.79e-13	yes	up	rna13217	782	gi|572300328|ref|XP_006616266.1|	PREDICTED: translocator protein-like [Apis dorsata]
XP_006623972.1	12.7655	12.7361	17.6175	15.5364	13.0676	15.1638	14.2752	12.6758	17.1229	210.809	182.745	337.184	193.666	177.18	554.745	64.4292	19.6584	142.973	46.5114	0.702099	0.698876	0.965387	0.853208	0.717704	0.8317	0.785159	0.694999	0.937546	11.2628	9.79396	18.0542	10.3705	9.52552	29.8424	3.44856	1.06887	7.91424	2.53843	0.8	9.54	3.42	5.22e-15	6.79e-13	yes	up	rna16397	992	gi|572316714|ref|XP_006623972.1|	PREDICTED: uncharacterized protein LOC102677769 isoform X1 [Apis dorsata]
XP_006614695.1	32.1913	3.18404	53.4601	4.61893	52.8926	12.7945	37.6866	5.07033	55.9348	1756.74	1928.97	1231.45	1557.74	4638.89	279.827	1398.49	10.2565	556.279	877.902	0.51994	0.0513925	0.862528	0.0745699	0.853946	0.206483	0.608705	0.081819	0.902247	28.1309	30.9178	19.7324	24.9614	74.4222	4.49011	22.4065	0.1651	9.00174	14.1473	0.47	21.1	5.22	5.46e-15	6.95e-13	yes	up	rna14683	2886	gi|572296548|ref|XP_006614695.1|	PREDICTED: platelet glycoprotein V-like [Apis dorsata]
XP_006620122.1	48.287	53.598	50.4226	33.5922	44.8031	50.7041	46.2518	41.0697	47.9442	435.673	324.88	344.514	673.619	445.634	260.19	413.105	82.907	110.105	120.93	1.362	1.51003	1.42996	0.946784	1.2789	1.42815	1.32758	1.15659	1.38132	12.106	9.0826	9.58406	18.74	12.8134	7.45581	11.4899	2.34496	3.1589	3.48096	1.31	8.48	2.6	5.5e-15	6.95e-13	yes	up	rna13775	1590	gi|572308613|ref|XP_006620122.1|	PREDICTED: prion-like-(Q/N-rich) domain-bearing protein 25-like [Apis dorsata]
XP_003693439.1	715.979	529.611	758.162	605.499	673.291	637.829	773.147	545.568	688.912	3077.82	5786.92	5321.64	4125.92	2362.4	3411.92	3100.18	923.089	1649.94	2673.24	35.723	26.1956	37.552	30.051	33.7914	31.8543	38.423	27.1209	34.1848	150.885	281.325	263.789	201.373	115.875	169.009	150.951	45.1378	83.576	134.747	32.82	155.14	2.24	5.52e-15	6.95e-13	yes	up	rna3221	1097	gi|380019069|ref|XP_003693439.1|	PREDICTED: protein charybde-like [Apis florea]
XP_006571050.1	2246.73	1031.1	1854.09	1267.27	1528.28	1759.95	1641.65	1037.9	1481.7	224.863	192.897	146.602	218.926	187.918	220.916	242.557	167.524	663.919	719.764	323.796	147.708	264.639	181.908	219.448	251.795	236.612	148.36	211.055	30.0855	26.0133	19.7253	29.462	25.5438	30.0756	32.6057	23.4369	97.3122	101.671	221.24	44.27	-2.32	5.86e-15	7.27e-13	yes	down	rna20009	505	gi|571537129|ref|XP_006571050.1|	PREDICTED: uncharacterized protein LOC100578659 isoform X1 [Apis mellifera]
XP_001122246.3	73.263	98.7051	95.9852	68.4441	101.429	95.7217	86.2225	90.252	67.9209	351.349	822.352	491.116	900.966	359.729	751.114	1390.91	85.4712	713.22	247.673	0.85839	1.15592	1.12373	0.801671	1.18805	1.12087	1.01024	1.05674	0.795039	4.09094	9.58158	5.72105	10.4956	4.19421	8.75868	16.2016	0.998972	8.36792	2.89709	1.01	7.08	2.69	5.93e-15	7.27e-13	yes	up	rna10450	3901	gi|571545598|ref|XP_001122246.3|	PREDICTED: adenylate cyclase type 5-like [Apis mellifera]
XP_006609833.1	7.21529	9.02144	4.86001	7.13834	8.71172	13.2684	9.70717	12.6758	7.41993	238.917	314.727	139.272	193.666	85.9054	157.096	284.246	19.6584	23.8288	30.2324	0.218312	0.198141	0.130043	0.163958	0.223816	0.382842	0.306395	0.287239	0.162795	5.93665	7.48744	3.02826	4.21108	1.87095	3.42256	6.17965	0.430099	0.682931	0.662443	0.23	3.24	3.34	5.97e-15	7.27e-13	yes	up	rna11882	1413	gi|572263239|ref|XP_006609833.1|	PREDICTED: uncharacterized protein LOC102670928 [Apis dorsata]
XP_006570160.1	3.88516	2.65336	3.03751	0.419902	1.24453	1.42161	1.14202	0.507033	0	42.1619	60.915	21.9903	67.3619	26.8454	68.7294	102.329	3.41885	122.431	34.8835	0.23852	0.16248	0.185714	0.0257356	0.0762855	0.0870072	0.0701142	0.0310202	0	2.50606	3.63333	1.31028	4.0141	1.60682	4.11657	6.09477	0.207223	7.57057	2.12322	0.1	3.34	4.12	6.3e-15	7.6e-13	yes	up	rna18777	910	gi|571505356|ref|XP_006570160.1|	PREDICTED: WD repeat-containing protein 87-like isoform X1 [Apis mellifera]
XP_006570610.1	1121.15	1279.45	1247.2	1304.64	711.249	1073.31	443.675	1059.19	638.114	182.701	111.677	87.961	172.615	80.5363	191.461	94.7488	547.016	172.553	215.115	29.2043	33.2868	32.3782	33.9431	18.6014	27.928	11.582	27.5686	16.6373	4.74745	2.89355	2.28809	4.46376	2.0991	4.96186	2.43079	14.3068	4.55354	5.60549	25.64	5.13	-2.3	6.86e-15	8.18e-13	yes	down	rna21470	1848	gi|571535941|ref|XP_006570610.1|	PREDICTED: glucosylceramidase-like isoform X1 [Apis mellifera]
XP_006612904.1	125.99	131.607	126.36	110.014	127.564	143.109	103.924	97.3504	123.856	772.968	487.32	498.446	530.475	408.051	559.654	416.895	323.081	301.557	232.557	3.22166	3.29648	3.02328	2.49197	2.91363	3.66105	2.83306	2.21655	3.01371	21.1905	13.4927	14.0936	15.1415	12.0981	16.7945	12.1267	8.85511	7.84899	5.79367	2.97	12.17	2	7.06e-15	8.33e-13	yes	up	rna19742	1773	gi|572269783|ref|XP_006612904.1|	PREDICTED: hemicentin-2-like isoform X1 [Apis dorsata]
XP_006616098.1	41.0717	70.5795	61.3576	63.8251	56.0039	71.5543	51.3909	71.4917	49.6564	716.752	883.267	879.61	875.705	574.492	1384.41	977.807	47.0092	121.609	160.464	1.02296	1.7466	1.52378	1.56587	1.39106	1.75455	1.27183	1.74569	1.23401	17.597	21.7036	21.5593	21.3672	14.1638	33.9832	23.9626	1.13651	3.03954	3.94381	1.47	15.23	3.29	7.74e-15	9.05e-13	yes	up	rna18189	1987	gi|572299975|ref|XP_006616098.1|	PREDICTED: G-protein coupled receptor moody-like isoform X2 [Apis dorsata]
AIE12450.1	2109.64	1990.55	3536.87	1668.69	3075.24	2318.17	2498.17	1580.42	2526.2	12325.3	22406.6	35001.2	18966.6	16579.7	28429.4	27405.1	2670.97	10216.8	9190.65	61.6489	58.118	103.099	48.7038	89.8235	67.5931	72.9737	46.0961	73.6508	356.185	648.933	1013.26	548.976	480.778	825.049	792.973	77.5514	300.219	268.015	69.34	509.6	2.88	9.54e-15	1.1e-12	yes	up	rna7099	1679	gi|661350345|gb|AIE12450.1|	farnesoic acid O-methyltransferase [Apis mellifera ligustica]
ACB87495.1	48.842	49.3526	72.2927	51.648	72.8051	38.8573	75.3733	64.9003	45.0903	2290.79	3045.75	131.942	2033.49	13036.1	117.822	17691.5	73.5052	93093.3	20024.3	1.76652	1.7823	2.60835	1.86616	2.63079	1.40284	2.72617	2.34252	1.62603	81.2799	108.291	4.68827	72.2598	464.461	4.19955	628.48	2.63852	3381.28	720.57	2.09	593.79	8.08	1.34e-14	1.54e-12	yes	up	rna3416	1402	gi|182375373|gb|ACB87495.1|	silk protein 2 [Apis cerana]
XP_006571499.1	123.77	106.135	168.278	175.099	223.393	157.799	174.158	156.673	146.116	1039.99	1390.89	3533.1	1692.47	1557.03	3863.57	701.141	170.088	782.242	397.672	2.9478	2.52527	4.00142	4.16757	5.31727	3.75375	4.14794	3.72642	3.47325	24.4574	32.7544	83.168	39.8416	36.7175	91.134	16.502	4.03079	18.6824	9.43959	3.79	32.83	3.08	1.41e-14	1.6e-12	yes	up	rna19719	2023	gi|571509267|ref|XP_006571499.1|	PREDICTED: uncharacterized protein LOC100577043 [Apis mellifera]
XP_006621327.1	3.88516	2.12269	2.43001	1.25971	3.73359	3.79096	3.99707	0	2.85382	84.3237	1116.77	36.6504	2496.6	1213.41	39.2739	16183.1	0.854712	6096.88	87.2089	0.169033	0.0921852	0.105415	0.0547413	0.162259	0.164574	0.173907	0	0.123723	3.5852	47.6002	1.561	106.341	51.8482	1.67896	689.066	0.0368499	266.613	3.77111	0.12	125.01	9.17	1.46e-14	1.64e-12	yes	up	rna3725	1200	gi|572311188|ref|XP_006621327.1|	PREDICTED: trypsin-1-like, partial [Apis dorsata]
NP_001035925.1	753.721	837.402	789.144	644.13	634.089	757.718	806.266	734.184	720.304	2937.28	2893.46	4933.15	3747.01	3344.94	2881.73	2660.55	1230.79	2369.73	1541.85	20.9434	23.2315	22.0383	18.0789	17.4984	21.0972	22.3471	20.4809	20.1469	79.6451	80.3322	136.685	101.043	91.7831	79.8038	72.3032	34.3821	65.8156	42.8288	20.65	75.1	1.86	1.48e-14	1.64e-12	yes	up	rna7437	1639	gi|109702897|ref|NP_001035925.1|	meteorin precursor [Apis mellifera]
XP_006621324.1	0	0	1.8225	1.25971	1.24453	1.42161	0	2.53517	1.14153	70.2698	802.047	80.6309	328.389	107.382	14.7277	682.191	2.56414	54.231	6.97671	0	0	0.0996099	0.074106	0.0779376	0.0777708	0	0.158456	0.071237	3.52518	40.8663	4.4561	16.7683	5.41668	0.900808	34.5143	0.158746	2.81151	0.361766	0.06	11.09	6.11	1.93e-14	2.12e-12	yes	up	rna3724	1045	gi|572311182|ref|XP_006621324.1|	PREDICTED: trypsin 3A1-like isoform X1 [Apis dorsata]
XP_006564127.1	38.2966	35.5551	30.3751	21.8349	23.6461	41.2267	14.2752	13.1829	29.6797	744.86	538.082	278.543	467.323	295.3	127.64	314.566	51.2827	100.245	96.5111	0.390373	0.360706	0.321829	0.219838	0.243307	0.414972	0.146075	0.132688	0.298683	7.75556	5.69786	2.79138	4.75345	3.02144	1.30417	3.18996	0.535043	1.01772	0.970584	0.28	2.89	2.97	1.97e-14	2.15e-12	yes	up	rna3166	4505	gi|571568400|ref|XP_006564127.1|	PREDICTED: uncharacterized protein LOC551249, partial [Apis mellifera]
_	51.6171	40.8618	77.7602	31.4927	60.3598	63.4985	44.5388	32.4501	57.6471	9598.85	517.777	2609.51	985.168	1277.84	3961.76	894.428	49.5733	152.011	230.231	0.541622	0.425527	0.815368	0.328152	0.625333	0.662036	0.462882	0.340295	0.601731	100.025	5.34165	27.0286	10.2536	13.1857	40.7823	9.27186	0.510031	1.58408	2.38345	0.54	18	4.83	2.15e-14	2.32e-12	yes	up	rna4627	4526	_	_
XP_006567985.1	12.2105	18.5735	14.58	9.23785	19.9125	13.2684	9.70717	15.718	10.2737	365.403	314.727	168.592	79.9923	204.025	230.734	106.119	33.3338	57.5178	36.0463	0.195109	0.296584	0.232721	0.147545	0.318047	0.211841	0.15511	0.250927	0.163948	5.78916	4.99091	2.67278	1.26819	3.23841	3.66302	1.68218	0.530852	0.920779	0.574682	0.22	2.33	2.93	2.23e-14	2.39e-12	yes	up	rna7073	2915	gi|571530675|ref|XP_006567985.1|	PREDICTED: putative odorant receptor 13a-like isoform X4 [Apis mellifera]
XP_006557581.1	83.2534	80.6623	103.275	104.136	114.497	92.8785	132.474	126.758	109.587	815.129	609.15	740.339	677.83	440.265	324.01	902.008	229.917	199.669	276.743	0.949249	0.919267	1.17663	1.18698	1.3051	1.05839	1.51047	1.44436	1.24834	9.23796	6.90828	8.39399	7.6854	4.99603	3.67727	10.2262	2.61525	2.27964	3.15034	1.2	5.71	2.16	2.27e-14	2.39e-12	yes	up	rna5706	3441	gi|571532463|ref|XP_006557581.1|	PREDICTED: chaoptin [Apis mellifera]
XP_006609920.1	1.11005	0.530673	1.215	0.419902	1.24453	1.42161	0	3.0422	1.71229	309.187	30.4575	161.262	16.8405	26.8454	19.637	113.699	3.41885	358.253	41.8602	0.0237358	0.0113371	0.0259427	0.00897338	0.0265969	0.0303651	0	0.0649717	0.0365497	6.53643	0.644688	3.41215	0.356341	0.568935	0.416267	2.40541	0.0727777	7.67959	0.892396	0.03	2.22	4.21	2.27e-14	2.39e-12	yes	up	rna14680	2230	gi|572263420|ref|XP_006609920.1|	PREDICTED: otopetrin-3-like isoform X1 [Apis dorsata]
XP_006610536.1	1.66507	1.59202	1.8225	2.51941	3.11133	0	0.57101	6.0844	2.28305	28.1079	50.7625	80.6309	21.0506	48.3218	68.7294	79.589	6.83769	40.2624	18.6046	0.0290142	0.0277211	0.0317204	0.0438805	0.0541916	0	0.0099501	0.105918	0.0397264	0.485261	0.877258	1.39302	0.36369	0.835922	1.18919	1.37486	0.118715	0.703013	0.323395	0.04	0.74	2.61	2.47e-14	2.55e-12	yes	up	rna7770	2690	gi|572264751|ref|XP_006610536.1|	PREDICTED: uncharacterized protein LOC102671928 isoform X1 [Apis dorsata]
XP_001120608.1	247.54	234.557	366.931	219.189	278.775	244.517	259.809	224.616	189.494	758.914	1340.13	828.3	1073.58	848.316	883.664	1425.02	281.2	1178.29	1029.06	16.1592	15.27	23.8482	14.2829	18.1679	15.9095	16.9608	14.6087	12.3044	47.8682	84.8407	52.3806	67.8985	53.9043	56.1911	90.0782	18.1084	77.5082	66.564	16.43	61.74	1.9	2.47e-14	2.55e-12	yes	up	rna1722	868	gi|110763647|ref|XP_001120608.1|	PREDICTED: uncharacterized protein LOC726323 isoform X1 [Apis mellifera]
XP_006614605.1	313.033	200.594	264.263	249.842	351.58	285.743	221.552	215.996	283.099	2375.12	3502.61	945.581	3422.83	3414.74	908.21	5036.84	122.224	3998.31	1422.09	16.2081	10.3639	13.6355	12.9179	18.18	14.7566	11.4718	11.1511	14.5965	119.661	176.986	47.7383	172.817	173.056	46.054	254.202	6.26045	208.281	73.099	13.72	126.57	3.2	2.86e-14	2.93e-12	yes	up	rna3170	1041	gi|572286029|ref|XP_006614605.1|	PREDICTED: peptidoglycan recognition protein 3-like [Apis dorsata]
XP_001120735.1	236.995	468.053	230.851	241.024	222.771	212.294	211.845	185.067	233.442	2051.88	558.387	1136.16	1140.94	5685.86	3559.2	947.488	1035.91	1223.48	854.647	20.428	40.1996	19.7838	20.7264	19.1599	18.2198	18.2612	15.8745	19.9813	169.062	46.2301	93.9312	94.3384	473.032	296.387	78.2891	87.7053	106.531	72.7833	21.38	139.79	2.7	3.59e-14	3.64e-12	yes	up	rna417	707	gi|110759551|ref|XP_001120735.1|	PREDICTED: uncharacterized protein LOC726629 isoform X1 [Apis mellifera]
XP_006565405.1	537.817	891	560.116	746.166	850.637	548.741	416.266	727.593	569.051	70.2698	81.2199	58.6407	109.463	37.5836	147.277	102.329	397.441	49.3009	83.7205	8.87525	14.6935	9.23299	12.3079	14.0316	9.048	6.86945	11.9958	9.37807	1.14946	1.32985	0.959881	1.79183	0.615963	2.4142	1.67482	6.53608	0.815152	1.37838	10.7	1.99	-2.37	3.8e-14	3.81e-12	yes	down	rna7486	2829	gi|571534456|ref|XP_006565405.1|	PREDICTED: transcription factor Sox-6 isoform X1 [Apis mellifera]
XP_006615433.1	112.67	207.493	160.38	261.179	211.57	224.614	143.323	274.305	181.503	3063.76	1116.77	1385.39	1524.06	1846.97	3191.01	1766.12	206.84	445.352	533.718	4.86289	8.93939	6.90208	11.2593	9.12145	9.67345	6.18609	11.8103	7.80628	129.247	47.2284	58.5452	64.4098	78.3014	135.347	74.6133	8.84723	19.3189	22.8963	8.48	58.74	2.78	4.38e-14	4.36e-12	yes	up	rna14951	1208	gi|572298570|ref|XP_006615433.1|	PREDICTED: uncharacterized protein LOC102678503 [Apis dorsata]
XP_006569936.1	11.1005	44.0458	15.1875	15.9563	11.2008	15.6377	11.4202	25.8587	15.9814	224.863	81.2199	219.903	101.043	171.811	132.55	87.1689	80.3429	143.794	58.1392	0.471134	1.86691	0.644638	0.675249	0.474038	0.660002	0.484724	1.09572	0.676361	9.3478	3.369	9.16025	4.2079	7.16787	5.53816	3.61748	3.37917	6.14078	2.45413	0.78	5.14	2.58	5.09e-14	5.03e-12	yes	up	rna18056	1243	gi|571521443|ref|XP_006569936.1|	PREDICTED: uncharacterized protein LOC726188 isoform X12 [Apis mellifera]
XP_006618882.1	2.77511	3.18404	3.03751	2.93932	4.35586	6.63418	1.14202	3.0422	1.71229	337.295	142.135	80.6309	143.144	209.394	9.81849	117.488	20.5131	11.5036	18.6046	0.0734711	0.0842083	0.0802759	0.0777673	0.115253	0.175435	0.0302248	0.0804249	0.0452267	8.78351	3.70177	2.10743	3.72647	5.48433	0.257073	3.06104	0.540193	0.305553	0.490849	0.08	2.57	3.85	5.17e-14	5.03e-12	yes	up	rna5675	1840	gi|572305947|ref|XP_006618882.1|	PREDICTED: neither inactivation nor afterpotential protein G-like [Apis dorsata]
_	238.105	163.447	106.92	221.289	209.703	196.656	170.161	187.602	189.494	1096.21	1218.3	1121.5	1633.53	553.016	1202.76	761.78	337.611	617.083	302.324	6.55253	4.42814	2.91077	6.10446	5.82264	5.35477	4.76824	5.19256	5.23116	30.8616	34.3704	31.1401	44.8875	15.2952	31.6823	21.5093	9.13739	17.6418	8.46481	5.15	23.35	2.16	5.18e-14	5.03e-12	yes	up	rna15698	1644	_	_
EFN76145.1	366.87	387.391	445.906	979.212	400.739	618.4	557.306	374.191	414.945	1349.18	2761.48	2462.91	2058.75	1369.12	1438.41	2122.37	1487.2	2833.98	1388.36	7.10949	6.58788	8.59902	22.7132	7.24542	10.662	13.0175	7.40315	8.1127	36.683	74.5465	68.2667	55.3653	36.4979	36.3922	54.244	24.8276	76.6658	36.075	10.13	49.78	2.29	5.65e-14	5.44e-12	yes	up	rna15299	1741	gi|307193254|gb|EFN76145.1|	hypothetical protein EAI_08723 [Harpegnathos saltator]
XP_623612.3	262.526	220.76	311.648	246.903	291.843	275.318	302.635	246.925	303.076	1714.58	3431.54	2404.27	2610.28	2244.28	3411.92	2978.9	174.361	657.346	649.997	16.186	13.5759	19.1353	15.197	17.9652	16.9221	18.6596	15.1711	18.5925	102.334	205.527	143.851	156.191	134.889	205.21	178.161	10.6129	40.8222	39.7302	16.84	115.62	2.77	6.56e-14	6.26e-12	yes	up	rna17927	907	gi|328780859|ref|XP_623612.3|	PREDICTED: uncharacterized protein LOC551214 [Apis mellifera]
XP_006565146.1	370.2	581.617	447.121	395.968	437.453	491.877	338.609	474.076	376.133	1503.77	2111.72	2352.96	2197.68	1191.94	1516.96	2213.33	601.717	1222.66	1047.67	5.05801	8.11778	6.24376	5.48638	6.16435	6.96866	4.47839	6.63864	4.98018	19.134	26.7442	29.9361	29.5557	17.0387	21.0812	30.8577	8.11975	15.7935	14.258	6.01	20.77	1.77	7.34e-14	6.95e-12	yes	up	rna15348	2335	gi|571539449|ref|XP_006565146.1|	PREDICTED: glucose transporter type 1 isoform X7 [Apis mellifera]
XP_006561304.1	392.956	470.176	400.951	461.893	460.476	421.27	316.339	439.598	357.869	2150.26	3208.19	1531.99	1924.03	1299.32	2449.71	2315.66	482.912	1272.79	904.646	2.25043	2.69202	2.29534	2.64481	2.63673	2.41189	1.81166	2.51673	2.04854	12.2767	18.323	8.74883	10.9878	7.42332	13.9967	13.2237	2.76229	7.29404	5.17668	2.37	9.72	1.99	7.57e-14	7.11e-12	yes	up	rna13500	7767	gi|571533014|ref|XP_006561304.1|	PREDICTED: uncharacterized protein LOC550870 [Apis mellifera]
_	636.056	573.657	816.482	543.773	843.17	648.254	798.272	673.847	848.726	12269.1	7096.59	2983.34	3650.18	3242.93	5876.36	5192.23	8902.68	987.662	1472.09	10.5837	9.53241	13.6116	9.04207	14.0349	10.7796	13.2782	11.2007	14.0967	226.86	121.522	55.6921	69.3051	65.6597	114.666	91.0399	147.083	17.1442	24.7106	11.82	90.19	2.92	7.74e-14	7.21e-12	yes	up	rna10987	2855	_	_
XP_006625143.1	2641.91	1066.65	1984.71	1239.55	1820.75	3605.2	2325.15	1172.26	2275.63	32492.7	26102.1	23720.2	32266.4	22190.4	10766	35072.2	8877.89	3132.25	4098.82	177.546	71.4821	132.779	83.1491	122.151	241.465	156.265	78.4813	152.097	2107.79	1699.67	1542.83	2098.92	1450.47	704.241	2280.21	588.33	212.163	272.871	135.32	1229.46	3.18	7.8e-14	7.21e-12	yes	up	rna9816	849	gi|572319182|ref|XP_006625143.1|	PREDICTED: protein lethal(2)essential for life-like [Apis dorsata]
XP_006568261.1	3690.9	3117.17	2957.92	4131.84	2726.77	3515.17	2908.72	4668.76	3704.26	801.075	923.877	1436.7	879.915	757.041	1566.05	909.588	1600.02	653.237	1037.2	54.8255	46.3421	43.8958	61.2182	40.4841	52.0601	43.3765	69.5809	55.1295	11.096	13.6979	21.1128	13.0498	10.7147	21.7296	13.7291	23.7779	9.66282	15.4481	51.77	15.58	-1.73	9.77e-14	8.95e-12	yes	down	rna4856	2981	gi|571513648|ref|XP_006568261.1|	PREDICTED: solute carrier family 41 member 1-like isoform X2 [Apis mellifera]
XP_001120007.2	177.052	204.309	160.988	170.48	146.855	170.119	139.326	153.124	166.092	1025.94	964.487	798.979	614.678	794.625	775.661	920.958	447.014	295.806	204.65	8.47812	9.76376	7.68414	8.15272	7.02353	8.12654	6.67182	7.31248	7.92236	47.899	45.153	37.3745	28.7553	37.3028	36.432	43.0668	21.1923	14.2442	9.73396	7.9	30.71	1.95	1.1e-13	9.96e-12	yes	up	rna20643	1109	gi|328789640|ref|XP_001120007.2|	PREDICTED: uncharacterized protein LOC725101 [Apis mellifera]
XP_006622157.1	893.586	751.433	1151.82	2331.72	1342.23	1107.43	1082.63	1226.51	1196.32	13238.8	22244.1	14535.6	15021.7	8370.4	15989.4	15648.7	517.955	5745.2	5702.3	11.5269	9.68793	14.8451	30.0675	17.3084	14.2761	13.9656	15.8099	15.4158	169.604	285.185	186.314	192.55	107.395	205.179	200.565	6.66336	74.2223	73.4237	15.85	143.85	3.17	1.19e-13	1.07e-11	yes	up	rna1351	3562	gi|572312898|ref|XP_006622157.1|	PREDICTED: rho GTPase-activating protein gacZ-like [Apis dorsata]
XP_006562230.1	87.1385	105.073	79.5827	99.0969	112.63	85.2965	79.9414	98.8715	82.7607	323.241	690.37	557.087	378.911	236.24	633.292	428.264	129.916	290.054	346.51	1.06079	1.28064	0.978223	1.20764	1.3705	1.0337	0.982673	1.20424	1.00335	4.00938	8.51991	6.73602	4.67268	2.93453	7.8299	5.08817	1.56095	3.59471	4.30025	1.12	4.83	2.01	1.23e-13	1.1e-11	yes	up	rna10673	3673	gi|571527685|ref|XP_006562230.1|	PREDICTED: uncharacterized protein LOC552195 isoform X2 [Apis mellifera]
XP_006621502.1	108.784	230.312	173.745	135.209	151.833	150.691	137.042	115.604	164.951	674.59	730.98	469.125	677.83	225.502	618.565	955.068	347.868	438.778	894.181	2.21283	4.67956	3.52941	2.74575	3.08587	3.04343	2.7814	2.33723	3.35256	13.6227	14.5876	9.48147	13.6117	4.56456	12.5239	19.2415	7.07145	8.96564	18.1375	3.08	12.41	1.97	1.4e-13	1.25e-11	yes	up	rna985	2358	gi|572311549|ref|XP_006621502.1|	PREDICTED: uncharacterized protein LOC102678415, partial [Apis dorsata]
_	32.1913	54.1286	50.4226	25.1941	48.5367	50.2302	54.8169	33.9712	67.3501	618.374	1776.69	278.543	442.063	171.811	770.751	595.022	174.361	89.5634	117.441	0.544385	0.885996	0.835217	0.37727	0.769555	0.874977	0.835238	0.513532	1.15081	11.3321	28.8556	4.97582	7.1415	2.74073	13.3224	11.0396	2.65195	1.33103	1.95508	0.76	8.28	3.29	1.64e-13	1.44e-11	yes	up	rna5398	3246	_	_
XP_006621093.1	662.697	694.12	953.777	847.783	891.706	957.691	880.497	723.537	962.878	7476.7	4893.5	9573.09	5969.95	4955.67	6067.83	6359.54	755.565	3555.42	1811.62	13.8224	14.2428	19.9909	17.8556	18.6346	20.1726	18.6067	14.8463	20.0547	158.319	102.412	205.093	126.532	105.364	128.933	133.9	15.5942	76.1176	38.8438	17.59	102.46	2.54	1.67e-13	1.46e-11	yes	up	rna2370	2846	gi|572310685|ref|XP_006621093.1|	PREDICTED: myosin-11-like [Apis dorsata]
ADI52631.1	37.1865	49.8832	29.7676	34.8519	47.9144	41.7005	37.1156	46.6471	39.3827	463.781	578.692	410.485	378.911	257.716	667.657	617.762	43.5903	64.0912	111.627	0.990394	1.27175	0.738639	0.90237	1.21501	1.06775	0.947562	1.12408	0.978563	10.0916	13.7836	9.61534	9.50165	6.05393	15.3251	14.2992	1.09869	1.68949	2.7223	1.03	8.01	2.85	1.72e-13	1.49e-11	yes	up	rna14331	1698	gi|297748129|gb|ADI52631.1|	cyclin dependent kinase 6 [Apis cerana cerana]
XP_006565042.1	266.966	818.297	340.808	450.555	464.832	531.682	236.398	467.485	564.485	2459.44	1208.15	1488.01	2172.42	1336.9	1065.31	2270.18	1347.88	1797.84	2468.59	4.03368	12.3086	5.16228	6.76917	7.05024	8.06597	3.57768	7.0261	8.57732	36.7122	18.0968	22.1597	32.3761	20.0106	15.935	33.8636	20.2377	27.4389	37.5437	6.93	26.7	1.93	1.8e-13	1.55e-11	yes	up	rna7606	3096	gi|571502530|ref|XP_006565042.1|	PREDICTED: glucose dehydrogenase [FAD, quinone]
XP_003694200.1	933.548	968.478	1112.34	749.526	1237.06	992.283	932.459	975.532	1101.57	126.486	182.745	161.262	159.985	107.382	78.5479	166.758	646.162	157.763	375.579	18.4985	19.1468	22.0523	14.8115	24.559	19.6613	18.51	19.3347	21.8334	2.48589	3.59573	3.17195	3.14692	2.1153	1.54765	3.27962	12.7469	3.14088	7.4392	19.85	4.66	-2.07	1.82e-13	1.56e-11	yes	down	rna10507	2694	gi|380020664|ref|XP_003694200.1|	PREDICTED: probable G-protein coupled receptor 158-like [Apis florea]
XP_006561421.1	37.7415	27.595	29.7676	13.017	49.7812	31.7493	48.5358	11.6618	27.3967	337.295	152.287	285.873	130.514	144.965	235.644	181.918	95.7277	151.19	105.813	0.788062	0.640729	0.62077	0.26165	1.14174	0.703673	1.11466	0.236065	0.578373	7.74292	3.50059	6.56869	2.90109	3.33676	5.08574	4.0915	2.13487	3.3121	2.23574	0.68	3.89	2.36	2e-13	1.7e-11	yes	up	rna17926	2068	gi|571576204|ref|XP_006561421.1|	PREDICTED: uncharacterized protein LOC102653808 [Apis mellifera]
XP_393000.3	16.6507	30.2484	23.0851	19.7354	14.9344	20.8503	21.6984	19.7743	21.689	604.32	142.135	241.893	214.716	279.192	461.469	178.128	32.479	40.2624	75.581	0.342183	0.621092	0.47376	0.405348	0.306751	0.428045	0.445923	0.405903	0.444979	12.2841	2.89262	4.92109	4.36834	5.68867	9.40481	3.62335	0.664602	0.829411	1.54876	0.43	4.16	3.01	2.06e-13	1.73e-11	yes	up	rna1105	2312	gi|328777850|ref|XP_393000.3|	PREDICTED: zinc finger protein 569-like [Apis mellifera]
XP_006561010.1	19.9808	29.7177	23.6926	18.0558	24.2684	24.6412	15.4173	20.7884	21.1183	196.755	182.745	95.2911	151.564	214.763	652.929	193.287	45.2997	83.8116	74.4182	0.645093	0.95816	0.763272	0.582427	0.782874	0.794266	0.497766	0.66994	0.680025	6.24444	5.81055	3.02821	4.81673	6.84131	20.8067	6.14108	1.45269	2.71614	2.39176	0.71	5.65	2.83	2.58e-13	2.15e-11	yes	up	rna11840	1546	gi|571518750|ref|XP_006561010.1|	PREDICTED: uncharacterized protein LOC102655862 isoform X1 [Apis mellifera]
XP_006607467.1	245.32	179.367	285.526	212.051	291.843	255.416	270.088	95.3223	237.438	70.2698	111.677	73.3009	50.5215	59.0599	58.9109	60.6392	35.8979	43.5492	52.3253	7.92031	5.78318	9.1984	6.84013	9.41456	8.23287	8.72012	3.07192	7.64568	2.23016	3.55089	2.32939	1.60558	1.88136	1.8773	1.92661	1.15119	1.41133	1.6817	7.45	1.93	-1.89	2.6e-13	2.15e-11	yes	down	rna4268	1546	gi|572258161|ref|XP_006607467.1|	PREDICTED: 2-amino-3-ketobutyrate coenzyme A ligase, mitochondrial-like isoform X1 [Apis dorsata]
XP_003696458.1	2475.96	2178.41	4185.08	2461.05	3700.61	2545.15	3032.06	2511.84	3231.09	20603.1	29817.9	33564.5	20890.6	13079.1	28095.6	22728.3	1711.13	16697.4	12801.1	53.0474	46.6307	89.5363	52.697	79.2424	54.4712	64.9628	53.751	69.1054	436.416	632.386	711.584	442.906	277.729	596.743	481.784	36.497	358.639	273.438	62.79	409.18	2.7	2.65e-13	2.19e-11	yes	up	rna1455	2226	gi|380025391|ref|XP_003696458.1|	PREDICTED: synaptic vesicle membrane protein VAT-1 homolog-like [Apis florea]
XP_003689937.1	811.443	887.285	889.382	560.989	853.748	646.358	716.617	918.238	793.362	2993.49	5401.13	4793.88	3822.79	2523.47	3917.58	3554.97	700.864	3492.15	3075.57	11.9099	13.0822	12.9288	8.2448	12.3389	9.49221	10.3598	13.2947	11.527	44.3021	80.2859	71.4923	55.8267	37.2282	57.5669	51.9789	10.1282	50.4659	44.4195	11.47	49.37	2.1	2.76e-13	2.26e-11	yes	up	rna17591	3028	gi|380011703|ref|XP_003689937.1|	PREDICTED: cubilin-like [Apis florea]
XP_393553.3	30.5262	31.3097	43.1326	34.432	26.7574	36.488	28.5505	24.8446	22.8305	351.349	294.422	146.602	206.296	225.502	446.741	162.968	51.2827	104.354	72.0926	0.451924	0.463236	0.637919	0.509539	0.395979	0.539781	0.422678	0.367502	0.337586	5.16062	4.32819	2.15459	3.03198	3.31786	6.57412	2.39489	0.75686	1.54757	1.06507	0.46	2.83	2.39	3.53e-13	2.87e-11	yes	up	rna15097	3130	gi|110758321|ref|XP_393553.3|	PREDICTED: uncharacterized protein LOC410067 [Apis mellifera]
XP_003250199.1	2484.28	2528.13	3024.75	2759.6	2797.71	2503.93	2406.81	2381.54	2418.33	52393.1	34427.1	17540.9	25698.6	12783.8	18458.8	31574.1	7319.75	3519.27	5617.41	39.2967	39.6571	48.0041	43.6356	44.6248	39.2009	37.6909	37.7256	38.1706	768.374	513.773	255.789	387.985	191.37	275.788	487.029	109.523	54.7842	87.4572	40.92	295.49	2.85	3.57e-13	2.88e-11	yes	up	rna17254	3371	gi|328782830|ref|XP_003250199.1|	PREDICTED: BAG domain-containing protein Samui-like isoformX2 [Apis mellifera]
XP_624527.2	336.899	284.441	383.333	311.567	382.071	327.918	342.035	343.769	302.505	955.669	1360.43	1451.36	1288.3	1750.32	2037.34	1341.64	346.158	1055.04	736.043	7.86807	6.63646	8.93849	7.27182	8.91773	7.64933	7.98814	8.0179	7.05139	22.0435	31.4221	33.5088	29.7451	40.482	47.1326	30.9709	8.0449	24.7072	17.1335	7.82	27.36	1.79	4.7e-13	3.76e-11	yes	up	rna8228	2059	gi|110761001|ref|XP_624527.2|	PREDICTED: repressor of RNA polymerase III transcription MAF1 homolog [Apis mellifera]
XP_003697037.1	573.893	504.67	711.384	559.73	666.446	680.003	645.812	524.78	676.355	3049.71	4375.72	3496.45	3376.52	2448.3	2832.63	4892.83	573.512	1668.84	1441.85	11.1286	9.7783	13.7767	10.8481	12.9169	13.1733	12.5233	10.165	13.0947	58.5303	84.0736	67.1572	64.8556	47.0936	54.4983	93.9657	11.0761	32.4344	27.8833	11.95	52.52	2.13	4.78e-13	3.8e-11	yes	up	rna20928	2438	gi|380026603|ref|XP_003697037.1|	PREDICTED: testin-like [Apis florea]
XP_003695955.1	5647.35	4817.98	4788.33	6104.12	4618.45	5412.54	4862.72	5201.15	5040.41	491.888	649.76	754.999	867.285	1374.49	834.571	992.967	2687.21	1759.22	1662.78	130.067	110.859	110.112	140.498	106.307	124.514	111.997	119.634	115.871	11.1909	14.8023	17.193	19.7508	31.3542	19.0428	22.6087	61.5929	40.6267	38.1725	118.78	29.3	-2.02	4.87e-13	3.85e-11	yes	down	rna12930	2085	gi|380024333|ref|XP_003695955.1|	PREDICTED: phosphoglucomutase-like [Apis florea]
XP_006610774.1	1.11005	0.530673	2.43001	0.839805	1.24453	1.89548	0	1.5211	3.42458	70.2698	172.592	36.6504	202.086	80.5363	24.5462	288.036	0	61.6262	5.81392	0.0377226	0.0180082	0.0823904	0.0285124	0.0422562	0.0643038	0	0.0515921	0.116056	2.3453	5.77164	1.22491	6.75437	2.69847	0.822767	9.62446	0	2.10258	0.196633	0.05	3.11	4.43	5.09e-13	3.99e-11	yes	up	rna5284	1479	gi|572265271|ref|XP_006610774.1|	PREDICTED: cholecystokinin receptor-like isoform X1 [Apis dorsata]
_	8.32534	17.5122	9.72002	14.2767	6.22266	10.899	5.7101	9.1266	6.84916	140.54	619.302	146.602	117.883	69.7981	240.553	170.548	47.0092	20.5421	20.9301	0.17373	0.365119	0.202549	0.297749	0.129783	0.227197	0.119157	0.190225	0.142683	2.90032	12.796	3.02799	2.43491	1.4439	4.97746	3.5221	0.97669	0.429709	0.43548	0.2	3.2	3.44	5.27e-13	4.1e-11	yes	up	rna793	2280	_	_
XP_006612224.1	4.44018	4.77606	5.46751	5.45873	1.8668	5.68644	3.42606	7.6055	3.42458	393.511	162.44	29.3203	79.9923	225.502	441.832	181.918	3.41885	17.2553	24.4185	0.14995	0.16637	0.190288	0.190248	0.0650611	0.198025	0.119519	0.264798	0.119126	13.4763	5.57406	1.00547	2.74343	7.75362	15.0803	6.23737	0.118395	0.585068	0.8477	0.16	4.81	4.23	5.3e-13	4.1e-11	yes	up	rna2262	1446	gi|572268343|ref|XP_006612224.1|	PREDICTED: tubulin alpha-2/alpha-4 chain-like isoform X1 [Apis dorsata]
XP_006557605.1	430.142	352.367	400.343	403.946	433.097	388.099	445.959	357.966	453.757	2009.72	2416.29	2396.94	2092.43	2045.62	1924.42	1989.72	426.501	838.116	763.95	16.8035	13.2802	15.2001	15.3009	17.023	14.4962	17.0049	13.7609	17.4905	84.4727	95.0749	93.7666	83.4943	83.1456	76.9847	78.6535	15.7411	32.1655	29.283	15.61	63.68	2.02	5.92e-13	4.55e-11	yes	up	rna3847	1307	gi|571569001|ref|XP_006557605.1|	PREDICTED: endophilin-B1 isoform X1 [Apis mellifera]
XP_003401079.1	340.229	523.774	492.076	469.031	551.327	450.65	404.275	422.866	438.347	3007.55	3502.61	2521.55	3064.97	1503.34	3627.93	2292.92	597.444	692.678	1069.76	4.18441	6.43849	6.04695	5.76658	6.77854	5.53903	4.97214	5.19712	5.38574	36.7473	42.8267	30.8247	37.4684	18.3946	44.3969	28.0275	7.32893	8.53136	13.134	5.59	25.44	2.17	6.84e-13	5.18e-11	yes	up	rna19904	3726	gi|340725443|ref|XP_003401079.1|	PREDICTED: hypothetical protein LOC100643666 [Bombus terrestris]
XP_006610935.1	3169.73	4169.5	2906.29	3857.64	3258.18	4307.95	2911.58	3576.11	4147.74	576.212	812.199	586.407	635.728	434.896	859.118	1083.93	2361.57	423.166	1056.97	54.5298	70.8111	48.246	65.9152	54.3992	71.3901	49.077	61.37	68.8586	8.35869	11.9657	8.78644	9.32119	6.35056	12.5837	15.8502	42.7259	6.38368	16.2114	60.39	14.9	-2.01	6.85e-13	5.18e-11	yes	down	rna14235	2406	gi|572265604|ref|XP_006610935.1|	PREDICTED: facilitated trehalose transporter Tret1-2 homolog isoform X1 [Apis dorsata]
XP_006608492.1	7511.12	5921.25	5963.84	6176.76	5541.27	6747.9	6364.48	6794.25	6604.88	1349.18	1786.84	2462.91	2151.37	1175.83	2444.8	1599.36	1759.85	908.781	2882.54	183.004	142.604	145.632	149.678	134.254	164.036	153.189	165.738	157.739	33.5879	41.4114	56.7154	48.4824	28.4548	59.3985	36.8273	41.5834	21.0005	70.9651	155.06	44.38	-1.8	6.88e-13	5.18e-11	yes	down	rna13358	1680	gi|572260343|ref|XP_006608492.1|	PREDICTED: abhydrolase domain-containing protein 3-like isoform X1 [Apis dorsata]
XP_001121126.2	175.942	158.141	196.83	173.84	214.059	206.607	157.599	187.602	157.531	1967.55	2030.5	952.911	1793.51	1669.79	918.029	2577.17	71.7958	495.474	584.881	3.70541	3.32757	4.13946	3.65901	4.50575	4.34661	3.31913	3.94627	3.31197	40.9754	42.3378	19.8619	37.3841	34.859	19.1696	53.7094	1.50539	10.4606	12.2814	3.81	26.07	2.74	7.64e-13	5.72e-11	yes	up	rna14709	2261	gi|328782480|ref|XP_001121126.2|	PREDICTED: zinc finger and BTB domain-containing protein 20-like [Apis mellifera]
XP_006563715.1	7.21529	4.77606	5.46751	4.19902	3.73359	3.31709	2.28404	3.0422	5.13687	0	467.015	65.9708	1671.42	499.325	49.0924	792.1	5.98298	2746.06	47.6742	0.175809	0.116256	0.133004	0.102246	0.0909167	0.0807255	0.055654	0.0740244	0.124917	0	11.2486	1.58832	40.2429	12.0438	1.18444	19.0677	0.145041	67.1017	1.15766	0.11	15.67	6.26	7.81e-13	5.81e-11	yes	up	rna12012	1982	gi|571575143|ref|XP_006563715.1|	PREDICTED: uncharacterized protein LOC726965 [Apis mellifera]
XP_006609776.1	42.7367	38.2084	90.5177	24.3543	87.7394	28.9061	109.063	23.3235	70.2039	702.698	355.337	329.854	690.46	912.745	2140.43	602.602	26.4961	7234.91	2143.01	0.56234	0.50248	1.19	0.320417	1.15411	0.380102	1.43509	0.306668	0.922771	9.24462	4.64658	4.31232	9.02671	11.9444	28.0142	7.87742	0.347681	95.3631	28.164	0.76	20.79	4.61	8.14e-13	6.01e-11	yes	up	rna11921	3289	gi|572263123|ref|XP_006609776.1|	PREDICTED: phosphoenolpyruvate carboxykinase [GTP]
_	43.8468	37.1471	51.0301	39.8907	56.0039	31.7493	35.4026	44.1119	39.3827	281.079	243.66	227.233	319.969	107.382	211.097	204.657	59.8298	186.522	126.744	1.67154	1.37344	1.98397	1.51686	2.17877	1.20246	1.33554	1.71809	1.42502	11.905	9.84017	8.19982	11.6859	4.14282	8.5092	7.62497	2.37778	7.10802	4.91388	1.6	7.36	2.13	9.4e-13	6.91e-11	yes	up	rna9165	814	_	_
XP_003694511.1	1144.46	1789.96	1262.39	2330.46	1527.66	1208.37	1135.17	1536.31	1471.43	10442.1	17513.1	9228.58	16099.5	8101.95	8532.27	25343.4	824.797	8679.43	5718.58	7.64737	11.9573	8.43161	15.5695	10.2062	8.07171	7.58533	10.2619	9.82687	69.5263	116.652	61.4633	107.225	53.987	56.8587	168.782	5.50366	58.042	38.1761	9.93	72.56	2.86	9.51e-13	6.94e-11	yes	up	rna10049	6684	gi|380021308|ref|XP_003694511.1|	PREDICTED: uncharacterized protein LOC100867610 [Apis florea]
XP_006557360.1	1.66507	0	0.607501	0	0	0.947739	0.57101	0	0	337.295	91.3724	36.6504	42.1012	26.8454	39.2739	60.6392	0.854712	18.077	6.97671	0.050768	0	0.0184848	0	0	0.0288523	0.0174104	0	0	10.119	2.74601	1.10088	1.26467	0.808203	1.18278	1.82107	0.0258945	0.553136	0.21181	0.01	1.75	4.04	1e-12	7.27e-11	yes	up	rna5989	1625	gi|571575429|ref|XP_006557360.1|	PREDICTED: uncharacterized protein LOC102655415 [Apis mellifera]
XP_006620599.1	382.966	334.855	442.869	337.601	413.807	377.2	392.284	328.051	377.275	1925.39	2751.33	2565.53	2711.32	2265.75	3048.64	3210.09	241.883	805.249	855.81	11.8773	10.3717	13.7066	10.4615	12.8237	11.6803	12.1665	10.1563	11.6713	58.7389	84.0858	78.3662	82.8233	69.3696	93.3715	98.0346	7.45328	25.0647	26.4266	11.68	59.42	2.34	1.01e-12	7.27e-11	yes	up	rna16923	1601	gi|572309624|ref|XP_006620599.1|	PREDICTED: uncharacterized protein LOC102674931 isoform X1 [Apis dorsata]
XP_625171.3	252.535	363.511	294.031	249.422	268.196	269.632	291.215	251.996	323.623	1377.29	1431.5	1510	1166.2	1299.32	1669.14	1216.57	323.081	557.101	540.695	8.01604	11.521	9.31477	7.91019	8.50388	8.54474	9.2438	7.985	10.2505	43.0486	44.8249	47.2222	36.4743	40.7214	52.2892	38.0442	10.1886	17.7537	17.0933	9.03	32.96	1.86	1.02e-12	7.27e-11	yes	up	rna12206	1567	gi|328788020|ref|XP_625171.3|	PREDICTED: F-box only protein 32-like isoform X2 [Apis mellifera]
XP_006563382.1	319.138	490.342	329.266	373.713	359.047	342.134	387.145	354.923	329.331	2108.09	8416.42	3100.63	4597.45	1809.38	3186.1	4525.2	259.832	910.424	896.507	4.36952	6.73763	4.49954	5.10222	4.94283	4.67199	5.25937	4.84726	4.5063	28.839	115.524	42.4418	63.0468	24.7084	43.5144	62.0532	3.45826	12.4862	12.2929	4.99	39.66	2.97	1.09e-12	7.73e-11	yes	up	rna10739	3335	gi|571574298|ref|XP_006563382.1|	PREDICTED: type I inositol 1,4,5-trisphosphate 5-phosphatase isoform X1 [Apis mellifera]
XP_006619515.1	1010.7	988.643	719.889	788.576	664.58	874.763	947.305	707.819	1322.46	16724.2	28731.6	17753.5	12243	10829.4	12454.8	24240.5	1016.25	913.711	1226.74	52.2276	49.0968	37.588	40.0132	34.1308	44.1278	49.0059	36.0601	66.3192	824.765	1401.47	886.958	617.152	544.559	621.423	1168.71	50.0005	47.7822	62.5029	45.39	590.26	3.7	1.12e-12	7.95e-11	yes	up	rna9576	824	gi|572307304|ref|XP_006619515.1|	PREDICTED: uncharacterized protein LOC102673866 [Apis dorsata]
XP_001119931.1	374.64	557.737	461.094	396.808	534.526	400.894	341.464	471.034	399.535	3119.98	10913.9	2756.11	3650.18	1175.83	2410.44	7325.97	1117.11	1090.37	838.368	10.7778	16.026	13.2394	11.4066	15.3662	11.5164	9.82358	13.5289	11.4671	88.3957	309.727	78.1776	103.542	33.4244	68.5418	207.763	31.9447	31.4741	24.0212	12.57	97.16	2.94	1.23e-12	8.61e-11	yes	up	rna573	1710	gi|110759655|ref|XP_001119931.1|	PREDICTED: uncharacterized protein LOC724178 [Apis mellifera]
XP_001119930.2	450.678	538.633	463.524	599.62	538.26	616.978	421.976	478.133	426.931	3991.32	4030.54	4288.1	3254.42	2421.46	2248.43	3600.45	208.55	2315.5	1384.88	14.5396	17.3537	14.9216	19.3276	17.3508	19.8724	13.6139	15.3972	13.7373	126.58	128.061	136.17	103.35	77.0791	71.5974	114.309	6.6829	74.984	44.4761	16.22	84.39	2.37	1.51e-12	1.05e-10	yes	up	rna17477	1547	gi|328776889|ref|XP_001119930.2|	PREDICTED: uncharacterized protein LOC724177 isoform X1 [Apis mellifera]
XP_006609639.1	5413.69	4192.85	6129.69	5805.99	6539.39	4978.47	5361.21	4686	4679.12	21910.1	58914.9	71864.2	67930.3	41261.4	39043.2	45797.8	6914.62	19502.6	7889.49	96.8512	74.959	109.536	103.815	116.94	88.9865	95.9144	83.775	83.5897	388.254	1045.41	1275.09	1204.72	732.734	693.472	812.189	123.234	349.608	140.795	95.08	641.42	2.75	1.55e-12	1.07e-10	yes	up	rna16405	2605	gi|572262799|ref|XP_006609639.1|	PREDICTED: 4-coumarate--CoA ligase 1-like [Apis dorsata]
XP_003694036.1	222.564	148.058	304.966	243.543	304.288	240.726	301.493	203.32	315.062	2023.77	1370.59	1070.19	1292.51	794.625	1698.6	1368.17	264.106	605.58	625.578	3.61723	2.41543	4.98989	3.96721	4.93433	3.92593	4.95869	3.3617	5.22175	32.7852	20.8113	17.2368	20.3784	12.4653	27.28	22.1835	4.25672	9.78989	10.1068	4.16	16.85	1.99	1.67e-12	1.16e-10	yes	up	rna6738	2743	gi|380020320|ref|XP_003694036.1|	PREDICTED: transient receptor potential cation channel protein painless-like [Apis florea]
XP_393022.3	51652.6	26586.7	49618.9	41114.7	44531.2	56119.4	50131.2	37851.1	64950.1	2079.99	2223.4	2624.17	2100.85	2850.98	2277.89	2580.96	9536.87	8240.65	21013.8	747.061	379.743	716.691	590.653	643.623	810.262	725.504	543.944	940.445	27.5203	30.0373	35.4525	28.5058	37.6521	30.6082	34.9046	131.962	115.993	301.104	678.48	87.83	-2.95	1.72e-12	1.18e-10	yes	down	rna122	3171	gi|328781289|ref|XP_393022.3|	PREDICTED: long-chain-fatty-acid--CoA ligase 3-like isoformX1 [Apis PREDICTED: long-chain-fatty-acid--CoA ligase 3-like isofo
XP_006607796.1	18.8708	23.8803	34.0201	11.7573	41.0695	17.5332	54.8169	15.718	13.1276	140.54	121.83	630.387	450.483	408.051	505.652	253.927	5.98298	603.115	232.557	0.769811	0.852774	1.29715	0.486476	1.58266	0.695719	2.11439	0.654722	0.532229	5.50724	4.44803	25.6472	17.9283	15.5943	20.1396	11.0957	0.226639	24.0346	9.0222	1	12.86	3.55	1.79e-12	1.22e-10	yes	up	rna21571	1575	gi|572258867|ref|XP_006607796.1|	PREDICTED: venom acid phosphatase Acph-1-like [Apis dorsata]
XP_006565566.1	172.612	130.015	235.711	178.878	200.992	199.499	207.277	182.025	210.041	660.536	1238.6	652.378	580.997	971.805	864.027	992.967	309.406	464.25	319.766	3.40822	2.56502	4.64793	3.53004	3.96658	3.93519	4.09272	3.59006	4.14058	12.9058	24.228	12.7567	11.3612	19.031	16.9241	19.4141	6.084	9.18778	6.29625	3.77	13.39	1.8	1.86e-12	1.26e-10	yes	up	rna15222	2396	gi|571539987|ref|XP_006565566.1|	PREDICTED: peptidoglycan-recognition protein LC isoform X2 [Apis mellifera]
XP_397143.2	196.478	237.741	215.055	212.89	225.882	212.294	196.427	200.785	204.333	519.996	578.692	740.339	749.402	783.887	515.471	617.762	352.996	915.354	426.742	3.17881	3.80323	3.3944	3.34464	3.55814	3.36455	3.11378	3.1929	3.28354	8.40114	9.06612	11.3587	11.8661	12.422	8.30334	10.1156	5.61525	15.0952	6.94272	3.36	9.76	1.51	1.91e-12	1.29e-10	yes	up	rna7302	3053	gi|66518070|ref|XP_397143.2|	PREDICTED: hormone-sensitive lipase-like isoform X3 [Apis mellifera]
XP_006567224.1	1012.92	1379.75	1177.95	984.251	1252.62	1096.53	1261.93	1136.26	1144.95	210.809	40.61	124.611	79.9923	48.3218	171.824	90.9588	44.445	350.858	552.323	54.6006	74.2072	63.267	52.9771	67.4289	58.9479	68.0259	61.0629	61.4476	11.0448	2.13418	6.54278	4.20037	2.54728	9.0631	4.77415	2.36898	19.0325	29.5481	62.46	9.72	-2.67	1.94e-12	1.3e-10	yes	down	rna16398	1008	gi|571525036|ref|XP_006567224.1|	PREDICTED: valacyclovir hydrolase-like isoform X1 [Apis mellifera]
XP_003697133.1	2.22009	1.59202	8.50502	5.03883	11.823	5.68644	2.28404	10.1407	6.2784	140.54	71.0675	51.3106	75.7822	128.858	122.731	125.068	6.83769	28.7589	32.558	0.0278825	0.0199839	0.106726	0.0632617	0.14844	0.0713717	0.0286858	0.127268	0.0787707	1.75327	0.887233	0.640443	0.945908	1.60989	1.53356	1.56093	0.08565	0.361718	0.408178	0.07	0.91	2.53	1.99e-12	1.32e-10	yes	up	rna8407	3653	gi|380026807|ref|XP_003697133.1|	PREDICTED: 1-phosphatidylinositol-4,5-bisphosphate phosphodiesterase-like [Apis florea]
XP_006617741.1	6882.83	4119.61	5881.83	3811.03	3813.87	6746.48	6379.89	4088.72	8870.81	1292.96	1208.15	1502.67	905.176	1433.55	1374.59	814.839	2710.29	1683.63	2052.31	232.803	139.144	198.494	128.784	128.888	227.803	215.796	138.031	299.218	42.955	40.2152	49.99	30.1145	47.8109	45.862	27.1016	91.026	57.1721	69.0876	190.12	51.8	-1.87	2.02e-12	1.34e-10	yes	down	rna2732	1485	gi|572303512|ref|XP_006617741.1|	PREDICTED: translocon-associated protein subunit alpha-like [Apis dorsata]
XP_001122052.1	316.363	271.174	262.441	257.82	246.417	275.792	266.091	269.235	249.994	969.723	1116.77	1202.13	964.118	1621.46	908.21	1140.78	350.432	559.566	487.207	17.0616	14.8412	13.927	13.7538	13.2743	14.8371	14.1383	14.4445	13.4162	53.4501	61.5728	64.7482	53.5672	91.1885	51.8388	64.4289	18.3656	31.019	25.8235	14.41	49.12	1.76	2.04e-12	1.34e-10	yes	up	rna4072	858	gi|110751391|ref|XP_001122052.1|	PREDICTED: uncharacterized protein C17orf59 homolog isoform X1 [Apis mellifera]
XP_006569468.1	0	2.65336	0.607501	2.93932	1.8668	2.84322	0	2.53517	0.570764	98.3777	50.7625	43.9805	37.8911	42.9527	49.0924	37.8995	5.98298	8.21682	9.30228	0	0.180895	0.0413451	0.200587	0.127412	0.193725	0	0.172662	0.038807	6.48864	3.36105	2.90868	2.50621	2.85499	3.26557	2.5054	0.403275	0.566307	0.629933	0.11	2.33	3.57	2.1e-12	1.37e-10	yes	up	rna14952	838	gi|571540864|ref|XP_006569468.1|	PREDICTED: uncharacterized protein LOC725175 isoform X2 [Apis mellifera]
XP_006562916.1	343.559	555.084	615.399	639.931	739.251	543.529	395.71	460.386	613	6029.15	7837.73	2257.67	3553.34	2228.17	4452.68	6302.69	653.855	1075.58	1412.78	2.13618	3.45049	3.82482	3.97828	4.59578	3.37849	2.46045	2.86158	3.80957	37.3636	48.5892	13.9947	22.0264	13.8183	27.6159	39.0671	4.06023	6.69259	8.77669	3.39	21.39	2.62	2.19e-12	1.42e-10	yes	up	rna18153	7170	gi|571553027|ref|XP_006562916.1|	PREDICTED: slit homolog 2 protein [Apis mellifera]
XP_006621889.1	218.679	257.376	238.141	240.184	230.861	276.74	253.528	202.306	243.716	674.59	934.029	930.921	1073.58	1455.02	800.207	1125.62	323.936	527.52	452.323	5.22138	6.1072	5.60419	5.69632	5.52356	6.59832	6.0409	4.86144	5.73061	15.7278	21.6872	22.0224	25.3948	34.126	19.0215	26.5503	7.67115	12.4979	10.6183	5.71	18.75	1.7	2.25e-12	1.46e-10	yes	up	rna4747	2039	gi|572312345|ref|XP_006621889.1|	PREDICTED: zinc finger protein 808-like isoform X1 [Apis dorsata]
XP_003697035.1	6.10525	3.71471	15.795	8.39805	14.3121	9.95126	9.13616	12.1688	7.41993	154.594	111.677	87.961	75.7822	96.6435	58.9109	64.4292	17.0942	32.0456	44.1858	0.203796	0.123826	0.526065	0.280075	0.477339	0.331621	0.304976	0.405434	0.247008	5.06981	3.66943	2.88853	2.48872	3.18155	1.94011	2.1153	0.566646	1.07388	1.46804	0.32	2.29	2.5	2.71e-12	1.75e-10	yes	up	rna20920	1502	gi|380026599|ref|XP_003697035.1|	PREDICTED: uncharacterized protein LOC100863586 [Apis florea]
XP_006558987.1	42.7367	11.6748	18.8325	18.4757	39.825	15.6377	48.5358	32.4501	37.0996	28.1079	172.592	293.203	399.962	230.871	186.551	189.498	97.4371	464.25	254.65	2.40862	0.656439	1.05738	1.03967	2.24129	0.878837	2.73555	1.82305	2.08135	1.53775	9.47257	16.0769	21.9326	12.7118	10.2781	10.3867	5.42732	26.3381	14.2388	1.66	12.96	2.89	2.8e-12	1.79e-10	yes	up	rna11620	973	gi|571557251|ref|XP_006558987.1|	PREDICTED: major royal jelly protein 8 isoform X1 [Apis mellifera]
XP_003693061.1	246.43	203.248	308.611	188.956	317.355	293.799	348.887	244.897	243.145	1742.69	2599.04	1832.52	1936.66	993.281	991.667	1284.79	137.609	961.368	968.6	2.56777	2.11689	3.21343	1.96833	3.30592	3.05974	3.63538	2.55029	2.53139	18.0579	26.9477	18.9968	20.0766	10.3049	10.2894	13.3179	1.43074	10.0295	10.0779	2.78	13.46	2.24	2.81e-12	1.79e-10	yes	up	rna14955	4361	gi|380018282|ref|XP_003693061.1|	PREDICTED: F-box/LRR-repeat protein 16-like [Apis florea]
XP_006559919.1	52.7271	90.7451	78.9752	51.2281	128.809	46.4392	89.6485	89.7449	91.3222	519.996	263.965	359.174	378.911	461.741	338.738	409.315	194.874	263.76	129.069	1.41291	2.35202	2.12432	1.40062	3.34171	1.2852	2.33429	2.40559	2.46848	14.3637	6.86961	9.42043	10.1716	12.3324	9.4339	11.0046	5.20656	7.34595	3.56695	2.13	8.54	1.95	2.86e-12	1.81e-10	yes	up	rna4481	1653	gi|571500268|ref|XP_006559919.1|	PREDICTED: uncharacterized protein LOC100578309 isoform X2 [Apis mellifera]
XP_006616431.1	182.047	740.289	320.153	256.56	275.041	231.722	207.848	392.951	219.744	1250.8	1147.23	1531.99	1907.19	2179.85	1276.4	1826.76	518.81	893.99	826.74	3.73873	12.9059	6.42346	5.09693	5.73304	4.76993	4.26949	7.5391	4.44352	23.867	23.0944	30.3295	37.901	44.9579	23.2057	35.6824	9.03439	19.2154	17.3393	6.09	25.43	2.04	2.92e-12	1.84e-10	yes	up	rna2830	2068	gi|572300704|ref|XP_006616431.1|	PREDICTED: metalloproteinase inhibitor 3-like isoform X1 [Apis dorsata]
XP_394209.2	12333.2	12986.1	5514.9	13913	7435.45	12178.5	6085.82	7620.21	8289.77	772.968	1137.08	2352.96	635.728	1675.15	1836.06	367.625	4305.18	1572.7	2069.76	286.335	301.202	127.838	322.809	172.524	282.413	141.295	176.684	192.097	17.7254	26.1101	54.0082	14.5926	38.5172	42.228	8.43691	99.4676	36.6121	47.8962	221.89	40.25	-2.46	3.01e-12	1.89e-10	yes	down	rna7510	2070	gi|110749126|ref|XP_394209.2|	PREDICTED: glucose dehydrogenase [FAD, quinone]
XP_006613492.1	16530.2	12268.1	13518.7	14344.7	12362.5	14913.6	15729.6	13530.2	15236	2838.9	3380.78	3818.97	2921.82	2679.17	1870.42	3418.54	8208.65	3810.14	5627.88	322.42	239.093	263.336	279.642	241.01	290.603	306.808	263.613	296.704	54.8001	65.3339	73.7774	56.4474	51.8338	36.1949	66.0329	159.456	74.4859	109.47	278.18	79.02	-1.81	3.11e-12	1.94e-10	yes	down	rna13600	2425	gi|572271029|ref|XP_006613492.1|	PREDICTED: probable citrate synthase 1, mitochondrial-like [Apis dorsata]
XP_392882.2	77.1481	133.199	109.958	107.495	90.2285	117.046	81.6544	116.111	111.299	2164.31	619.302	425.145	833.604	569.123	824.753	613.972	227.353	196.382	168.604	4.27023	7.35568	6.06371	5.94094	4.9872	6.4606	4.51981	6.40675	6.13282	116.349	33.3973	22.9056	44.9159	30.7882	44.6447	33.0671	12.4398	10.9406	9.26017	5.78	32.73	2.48	3.43e-12	2.13e-10	yes	up	rna2931	987	gi|328784667|ref|XP_392882.2|	PREDICTED: calcyphosin-like protein-like isoform X2 [Apis mellifera]
XP_006615464.1	380.19	354.489	407.026	353.978	382.071	370.092	434.538	341.741	366.43	2332.96	1431.5	1935.14	1481.96	1417.44	2160.07	1766.12	458.126	720.615	648.834	6.34642	5.96085	6.74791	5.9721	6.63855	6.24873	7.22308	5.84209	6.30636	38.9482	23.9293	32.8842	25.3669	23.524	35.9948	29.3427	7.84703	12.1651	10.9618	6.37	22.75	1.82	3.71e-12	2.28e-10	yes	up	rna1189	2724	gi|572298642|ref|XP_006615464.1|	PREDICTED: uncharacterized protein LOC102671852 isoform X1 [Apis dorsata]
XP_006624893.1	207.023	356.612	297.068	477.009	232.727	581.438	101.069	443.654	318.486	14.054	20.305	7.33009	29.4709	37.5836	24.5462	11.3699	58.9751	102.71	102.325	9.40383	16.168	13.4529	21.6407	10.5592	26.3509	4.59107	20.1008	14.4135	0.62323	0.902773	0.32565	1.30938	1.67534	1.09474	0.504972	2.65359	4.69037	4.61845	15.11	2.01	-2.85	3.86e-12	2.36e-10	yes	down	rna16674	1158	gi|572318646|ref|XP_006624893.1|	PREDICTED: elongation of very long chain fatty acids protein AAEL008004-like isoform X1 [Apis PREDICTED: elongation of very
XP_006566678.1	402.946	292.931	527.919	589.123	739.251	451.598	411.127	557.737	540.513	154.594	253.812	109.951	101.043	112.751	166.914	193.287	225.644	146.259	226.743	2.98728	2.23996	4.07342	4.59312	5.6622	3.47516	3.06207	3.87783	4.15272	1.21785	1.62585	0.723461	0.777088	0.741334	1.14345	1.56632	1.64628	1.04403	1.68667	3.8	1.26	-1.52	4.1e-12	2.5e-10	yes	down	rna9633	4874	gi|571561174|ref|XP_006566678.1|	PREDICTED: uncharacterized protein LOC724460 [Apis mellifera]
XP_006624073.1	182.602	128.953	165.24	141.927	148.721	168.698	173.016	142.476	184.357	1517.83	974.639	733.009	787.293	928.852	859.118	1163.51	124.788	394.407	280.231	8.39134	5.91458	7.57008	6.51392	6.82636	7.73445	7.95103	6.53037	8.44031	68.0756	43.828	32.9367	35.3783	41.879	38.7548	52.2651	5.67976	18.2224	12.7949	7.33	32.9	2.15	5.21e-12	3.16e-10	yes	up	rna16100	1147	gi|572316921|ref|XP_006624073.1|	PREDICTED: CD63 antigen-like isoform X1 [Apis dorsata]
XP_396494.4	2257.28	248.355	949.525	824.268	1227.73	2459.38	951.873	1374.06	2347.55	0	40.61	7.33009	0	5.36909	39.2739	68.2191	25.6414	28.7589	217.441	58.7351	6.45526	24.6638	21.4325	31.9248	63.9103	24.7685	35.7009	60.9547	0	1.04373	0.18831	0	0.1382	1.01121	1.75224	0.663574	0.750595	5.63722	36.53	1.3	-4.71	5.49e-12	3.31e-10	yes	down	rna16248	1869	gi|328779221|ref|XP_396494.4|	PREDICTED: UDP-glucuronosyltransferase 1-3-like [Apis mellifera]
EFZ17178.1	5.55023	6.36807	7.29002	7.13834	6.22266	7.58191	9.70717	9.63364	5.13687	70.2698	192.897	58.6407	96.8328	48.3218	63.8202	79.589	23.9319	28.7589	11.6278	0.716525	0.817686	0.933018	0.918274	0.800698	0.972456	1.25327	1.23462	0.656244	8.485	23.4583	7.11663	11.7536	5.91862	7.8278	9.65084	3.00821	3.76937	1.47434	0.92	7.98	2.98	5.95e-12	3.57e-10	yes	up	rna20071	540	gi|322793838|gb|EFZ17178.1|	hypothetical protein SINV_03906 [Solenopsis invicta]
XP_008549988.1	11.1005	20.6962	17.01	10.0777	14.3121	10.899	8.56515	15.718	15.9814	84.3237	192.897	87.961	105.253	80.5363	63.8202	117.488	38.462	41.9058	32.558	0.166211	0.309698	0.254441	0.150834	0.214218	0.163071	0.12825	0.235152	0.239003	1.25257	2.86784	1.30739	1.56445	1.19839	0.94981	1.7461	0.574101	0.628568	0.486475	0.21	1.23	2.11	6.58e-12	3.93e-10	yes	up	rna14686	3097	gi|665803756|ref|XP_008549988.1|	PREDICTED: zinc finger and SCAN domain-containing protein 10-like isoform X2 [Microplitis demolitor]
XP_006617065.1	9.43538	8.49077	11.5425	10.0777	15.5566	3.31709	18.2723	10.1407	19.406	56.2158	101.525	117.281	122.094	193.287	49.0924	30.3196	29.9149	157.763	79.0694	0.444925	0.399594	0.542567	0.474598	0.732691	0.156047	0.861655	0.476908	0.911581	2.58558	4.68209	5.40444	5.62659	8.93802	2.27134	1.39672	1.39682	7.48047	3.7039	0.56	4.21	2.71	6.62e-12	3.93e-10	yes	up	rna19980	1123	gi|572302069|ref|XP_006617065.1|	PREDICTED: uncharacterized protein LOC102671445 isoform X2 [Apis dorsata]
XP_624891.3	39.4066	104.012	82.6202	92.7984	153.7	78.6624	45.1098	110.533	95.3175	2164.31	1614.25	630.387	686.25	391.943	721.659	632.922	139.318	269.512	136.046	0.270026	0.712517	0.565878	0.635764	1.05301	0.538833	0.309107	0.757114	0.65278	14.7763	11.0253	4.30503	4.68657	2.67803	4.93127	4.32214	0.953279	1.84826	0.931329	0.61	4.67	2.75	6.95e-12	4.1e-10	yes	up	rna7072	6525	gi|328788535|ref|XP_624891.3|	PREDICTED: uncharacterized protein LOC552512 isoform X7 [Apis mellifera]
XP_395174.3	490.64	7.42942	106.313	2525.71	289.353	2767.4	210.132	105.97	767.677	28.1079	50.7625	14.6602	21.0506	5.36909	34.3647	11.3699	3.41885	36.9757	60.4648	18.3281	0.294316	3.80839	83.8181	10.755	93.8322	7.45403	3.66609	28.7751	1.09208	1.97683	0.570501	0.819265	0.209559	1.34193	0.365806	0.134538	1.33494	2.02474	27.59	1.01	-4.64	7.85e-12	4.59e-10	yes	down	rna15304	1567	gi|328785877|ref|XP_395174.3|	PREDICTED: phospholipase B1, membrane-associated-like isoform X2 [Apis mellifera]
XP_003691339.1	66.0477	118.34	57.7126	52.0679	74.6719	43.596	46.2518	66.4214	55.3641	365.403	436.557	109.951	303.129	252.347	392.739	397.945	229.063	153.655	147.674	0.690701	1.23701	0.603112	0.544349	0.780681	0.45567	0.483686	0.694197	0.578482	3.79996	4.54268	1.14391	3.15375	2.62744	4.0897	4.13986	2.3902	1.60882	1.54204	0.67	2.85	1.93	7.86e-12	4.59e-10	yes	up	rna11079	4346	gi|380014656|ref|XP_003691339.1|	PREDICTED: uncharacterized protein LOC100871724 [Apis florea]
XP_006562295.1	199.808	455.317	307.396	271.677	345.357	278.162	274.656	274.812	271.113	1531.88	1553.33	1400.05	1486.17	923.483	2209.16	1769.91	509.408	400.981	518.602	0.938322	2.1378	1.44311	1.27566	1.62164	1.30597	1.28982	1.29021	1.27269	7.17585	7.27832	6.55955	6.96313	4.32827	10.3547	8.29218	2.38988	1.88408	2.4338	1.4	5.52	1.91	8e-12	4.65e-10	yes	up	rna8488	9427	gi|571564213|ref|XP_006562295.1|	PREDICTED: serine/arginine repetitive matrix protein 2-like isoform X1 [Apis mellifera]
XP_003251353.1	137.646	120.463	168.278	173.42	172.368	159.694	119.912	133.857	136.413	534.05	883.267	1268.1	1284.09	2297.97	1399.13	644.292	160.686	241.575	303.487	3.34636	2.92565	4.0844	4.21327	4.1879	3.87764	2.91528	3.24977	3.30982	12.8167	21.2273	30.4634	30.8485	55.3041	33.6815	15.4752	3.88667	5.88973	7.35301	3.57	19.9	2.45	8.15e-12	4.71e-10	yes	up	rna19344	1986	gi|328789980|ref|XP_003251353.1|	PREDICTED: nucleoredoxin-like isoform X1 [Apis mellifera]
XP_006612645.1	618.85	493.526	818.912	547.972	678.892	536.42	770.292	496.386	613	2599.98	5258.99	3833.63	3755.43	2287.23	3407.02	5419.63	567.529	1530.79	1241.85	24.5414	19.5948	32.3941	21.7703	26.8613	21.2593	30.5494	19.6521	24.1895	100.482	203.902	148.837	145.723	88.7959	132.65	210.078	22.3208	60.7504	48.7868	24.6	112.92	2.19	8.18e-12	4.71e-10	yes	up	rna13556	1150	gi|572269247|ref|XP_006612645.1|	PREDICTED: tumor necrosis factor alpha-induced protein 8-like protein-like isoform X2 [Apis dorsata]
XP_006565774.1	175.942	609.743	354.781	267.058	395.139	285.743	304.348	316.896	260.839	1138.37	1238.6	894.27	1056.74	687.243	1894.97	1341.64	876.08	876.735	726.74	3.04623	10.5493	6.13546	4.62159	6.83833	4.943	5.26948	5.4813	4.50975	19.5285	21.2693	15.3519	18.1414	11.8132	32.5794	23.0292	15.1134	15.2103	12.552	5.71	18.23	1.66	8.48e-12	4.84e-10	yes	up	rna21438	2706	gi|571572933|ref|XP_006565774.1|	PREDICTED: uncharacterized protein LOC727232 isoform X10 [Apis mellifera]
XP_393293.2	29.9712	24.4109	38.2726	14.6966	31.1133	25.589	34.8316	28.9009	29.6797	224.863	984.792	190.582	1149.36	2195.96	142.368	534.383	29.9149	98.6019	43.023	0.747526	0.60821	0.952975	0.366303	0.775517	0.637425	0.868764	0.719813	0.738752	5.53452	24.2734	4.69551	28.3188	54.2044	3.51517	13.1638	0.742237	2.46645	1.0693	0.71	12.57	3.96	8.49e-12	4.84e-10	yes	up	rna13752	1941	gi|66512983|ref|XP_393293.2|	PREDICTED: esterase E4-like [Apis mellifera]
BAI81894.1	8.88036	3.18404	35.8426	5.45873	26.7574	11.3729	35.4026	3.54923	35.9581	435.673	2172.63	2822.08	871.495	311.407	142.368	1398.49	11.966	64.0912	61.6276	0.787393	0.281275	3.15921	0.482834	2.36714	1.00391	3.13921	0.313125	3.16539	36.879	184.824	239.719	74.0381	26.6233	12.1834	118.726	1.0416	5.74217	5.39689	1.65	67.4	5.27	8.95e-12	5.07e-10	yes	up	rna16943	693	gi|290771318|dbj|BAI81894.1|	defensin [Apis cerana japonica]
XP_003692657.1	28.8612	34.4937	50.4226	32.7524	40.4473	38.8573	33.6896	37.5205	41.095	772.968	294.422	249.223	551.526	257.716	196.37	606.392	52.1374	56.6961	79.0694	0.618351	0.738367	1.07875	0.701308	0.86611	0.831621	0.721809	0.802902	0.878924	16.373	6.24419	5.28365	11.693	5.47249	4.17084	12.854	1.11205	1.21776	1.68896	0.81	6.18	2.8	9.22e-12	5.2e-10	yes	up	rna12114	2226	gi|380017427|ref|XP_003692657.1|	PREDICTED: 5-hydroxytryptamine receptor 2B-like [Apis florea]
XP_006624635.1	1302.64	1584.59	1295.8	1152.63	1209.06	1265.71	1377.85	1255.41	1106.14	9430.2	10426.6	19190.2	10500	4939.56	11472.9	14193.4	944.457	3386.97	3020.91	26.431	32.179	26.3143	23.4708	24.464	25.6517	27.6148	25.3771	22.3223	196.466	211.835	386.819	212.352	98.6253	233.215	287.825	18.9624	68.9144	60.9974	25.98	168.58	2.69	9.3e-12	5.21e-10	yes	up	rna19150	2412	gi|572318114|ref|XP_006624635.1|	PREDICTED: ATP-binding cassette sub-family G member 4-like isoform X1 [Apis dorsata]
XP_006621911.1	1794.94	869.773	2715.53	1665.33	3879.2	1380.38	1915.17	1403.47	2106.69	11566.4	20000.4	23258.4	14857.5	24391.8	20879	9834.92	670.949	16649.7	10611.6	35.7343	17.3013	53.9894	33.1359	77.1893	27.4536	38.1283	27.9092	41.8727	227.84	394.43	458.524	292.915	481.586	412.324	193.863	13.3019	332.241	210.668	39.41	287.07	2.86	9.32e-12	5.21e-10	yes	up	rna7071	2380	gi|572312389|ref|XP_006621911.1|	PREDICTED: threo-3-hydroxyaspartate ammonia-lyase-like [Apis dorsata]
XP_003250417.1	239.77	137.444	301.321	170.06	250.151	195.708	289.502	185.574	287.665	1897.28	1573.64	2844.07	2745	2775.82	3112.46	1121.83	92.3089	460.142	672.09	4.07637	2.33505	5.11695	2.88988	4.25101	3.32442	4.92192	3.15194	4.88386	31.9651	26.5384	47.9496	46.2805	46.8587	52.5517	18.9113	1.56378	7.8385	11.399	3.9	26.72	2.75	1.03e-11	5.75e-10	yes	up	rna1856	2752	gi|328784232|ref|XP_003250417.1|	PREDICTED: uncharacterized protein LOC100576116 [Apis mellifera]
XP_003251223.1	542.257	188.92	549.181	251.941	518.347	299.012	638.389	214.982	491.428	1602.15	1796.99	1444.03	1738.78	2163.74	2547.9	2975.11	1405.15	742.801	817.438	10.0882	3.51172	10.2041	4.68616	9.63788	5.55832	11.8757	3.99531	9.12701	29.5072	33.1461	26.6289	32.0482	39.9471	47.0803	54.8288	26.0439	13.8467	15.1728	7.68	31.09	2	1.06e-11	5.87e-10	yes	up	rna15096	2534	gi|328789060|ref|XP_003251223.1|	PREDICTED: uncharacterized protein LOC100576497 isoform X1 [Apis mellifera]
XP_006617419.1	48.287	49.3526	40.7026	51.648	46.0476	43.596	28.5505	49.6893	51.3687	112.432	1593.94	417.815	1275.67	622.814	4020.67	1470.5	13.6754	288.41	62.7904	0.903189	0.9224	0.76037	0.965561	0.860893	0.814679	0.534032	0.928435	0.959369	2.08214	29.5504	7.74348	23.643	11.559	74.6367	27.2498	0.254793	5.40641	1.17138	0.85	17.36	4.2	1.12e-11	6.16e-10	yes	up	rna17928	2520	gi|572302825|ref|XP_006617419.1|	PREDICTED: uncharacterized protein LOC102675277 [Apis dorsata]
XP_003698911.1	298.602	446.827	382.726	340.121	441.809	277.688	306.061	541.512	353.303	3429.17	16325.2	4266.11	5906.8	1251	2719.72	7060.68	353.851	585.038	1409.3	2.26866	3.39373	2.90631	2.58356	3.35603	2.10895	2.32534	4.11241	2.68259	25.9478	123.584	32.2909	44.7101	9.47443	20.5996	53.4407	2.68413	4.44882	10.6958	2.86	32.3	3.45	1.15e-11	6.32e-10	yes	up	rna11459	5905	gi|380030556|ref|XP_003698911.1|	PREDICTED: uncharacterized protein LOC100865132 [Apis florea]
XP_006558466.1	301.377	395.882	326.228	380.431	344.735	302.329	278.653	293.065	267.688	1517.83	1015.25	1803.2	1764.04	1283.21	3053.55	1152.15	326.5	1060.79	512.788	8.53534	11.3994	9.14794	10.6119	9.70733	8.47149	7.98786	8.54784	7.43777	30.6205	20.8517	35.2124	35.9426	25.1159	59.7307	25.1438	9.33855	21.7439	12.5029	9.09	26.15	1.51	1.2e-11	6.55e-10	yes	up	rna11557	1622	gi|571516946|ref|XP_006558466.1|	PREDICTED: leucine-rich repeat-containing protein 20-like isoform X3 [Apis mellifera]
_	21.6459	31.3097	19.44	22.6747	14.3121	21.3241	21.1274	19.7743	16.5521	70.2698	223.355	117.281	92.6227	118.12	132.55	79.589	63.2487	98.6019	38.3719	0.810647	1.17073	0.726208	0.848306	0.535482	0.797094	0.791247	0.738987	0.617996	2.57991	8.21793	4.31241	3.40591	4.35536	4.88947	2.92575	2.35022	3.70889	1.4295	0.78	3.72	2.12	1.23e-11	6.68e-10	yes	up	rna9964	1361	_	_
XP_006618500.1	10.5454	16.4509	13.365	15.5364	19.9125	14.2161	18.2723	17.2391	7.99069	14.054	152.287	131.942	117.883	107.382	112.913	113.699	56.411	106.819	37.2091	1.22622	1.90364	1.54201	1.8008	2.30857	1.64339	2.12485	1.99142	0.920419	1.53838	16.7772	14.5085	12.9647	11.9069	12.5359	12.4931	6.40331	12.5915	4.25693	1.72	10.46	2.54	1.29e-11	6.99e-10	yes	up	rna2862	577	gi|572305113|ref|XP_006618500.1|	PREDICTED: adenylate cyclase type 6-like isoform X1 [Apis dorsata]
XP_391942.4	8.88036	14.8588	4.25251	13.017	7.46719	7.58191	4.56808	5.57737	6.2784	295.133	223.355	175.922	126.304	69.7981	108.003	75.799	11.1113	16.4336	23.2557	0.0650281	0.108773	0.0311245	0.0953001	0.0546697	0.0554995	0.0334508	0.0408244	0.0459473	2.15273	1.62987	1.28358	0.921557	0.509548	0.788524	0.553024	0.0812394	0.120441	0.170119	0.06	0.75	2.42	1.34e-11	7.23e-10	yes	up	rna6458	6119	gi|571565402|ref|XP_391942.4|	PREDICTED: collagen alpha-1(XI) chain-like isoform 1 [Apis mellifera]
XP_003692175.1	79.3682	89.153	93.5552	67.1844	93.3398	87.6659	70.2342	58.8159	58.7887	252.971	1695.47	476.456	1119.89	606.707	260.19	1201.41	144.446	169.267	138.371	2.63695	3.05504	3.22425	2.45595	3.27914	3.04519	2.65517	2.13239	1.94212	9.13521	64.9199	17.5999	44.9045	23.8944	8.81381	48.1324	5.10118	6.30886	4.98975	2.72	23	3.04	1.4e-11	7.48e-10	yes	up	rna10744	1247	gi|380016404|ref|XP_003692175.1|	PREDICTED: epsilon-sarcoglycan-like [Apis florea]
XP_396435.3	2996.57	2943.11	2563.66	2761.28	2529.51	2879.23	2984.1	2659.9	2660.9	632.428	974.639	857.62	753.612	730.196	569.472	712.511	1642.76	1454.38	1348.83	85.1324	83.5145	72.6945	78.3867	71.8112	81.682	84.7796	75.4461	75.4213	17.6981	27.3193	24.0276	21.1145	20.501	15.9937	19.9583	46.3941	41.4562	38.1674	78.74	28.61	-1.46	1.41e-11	7.53e-10	yes	down	rna21467	1729	gi|328791524|ref|XP_396435.3|	PREDICTED: 28S ribosomal protein S30, mitochondrial [Apis mellifera]
_	1.11005	4.77606	2.43001	3.77912	6.22266	3.31709	3.99707	4.5633	3.99535	42.1619	101.525	21.9903	29.4709	91.2745	29.4555	79.589	25.6414	14.7903	10.4651	0.0149282	0.0641938	0.03265	0.0508041	0.0836555	0.0445791	0.0537543	0.061322	0.0536718	0.562953	1.35664	0.293779	0.393725	1.22062	0.393969	1.06317	0.343863	0.199217	0.140471	0.05	0.58	2.17	1.42e-11	7.54e-10	yes	up	rna10366	3425	_	_
XP_006615338.1	413.492	319.996	605.071	388.83	553.194	542.107	516.193	397.007	418.37	1925.39	1989.89	3562.42	2989.19	1240.26	937.666	1754.75	529.921	2711.55	1253.48	7.19652	5.56524	10.5185	6.76406	9.62366	9.4267	8.98405	6.90281	7.27109	33.2007	34.3474	61.4725	51.5822	21.4297	16.2045	30.2761	9.18933	47.2886	21.7625	8.05	31.83	1.97	1.44e-11	7.6e-10	yes	up	rna8526	2693	gi|572298371|ref|XP_006615338.1|	PREDICTED: leukocyte elastase inhibitor-like [Apis dorsata]
NP_001161308.1	50.5071	46.6992	37.6651	57.1067	59.1152	49.7563	79.9414	44.6189	48.5149	295.133	568.54	293.203	362.07	225.502	407.467	303.196	62.394	91.2067	152.325	0.740138	0.683919	0.551407	0.836515	0.86596	0.728599	1.17148	0.65331	0.710096	4.29126	8.27364	4.26575	5.2678	3.28439	5.93567	4.4107	0.911528	1.33885	2.22759	0.77	3.86	2.18	1.46e-11	7.68e-10	yes	up	rna8117	3160	gi|268370271|ref|NP_001161308.1|	prohormone-2 precursor [Apis PROH2_APIME RecName: Full=Prohormone-2; Contains: RecName: Full=Brain peptide NVPIYQEPRF; Contains: R
XP_006614265.1	934.103	128.953	754.517	226.747	962.022	398.051	670.366	57.2948	647.246	5649.69	17888.7	9529.11	27871	49889.5	1325.5	28163.1	40.1715	28990.6	10826.7	27.7768	3.82985	22.3918	6.73715	28.5854	11.8189	19.9346	1.70087	19.2002	165.369	524.506	279.257	816.815	1465.3	38.9439	825.177	1.18715	865.077	320.603	15.93	514.64	5.01	1.52e-11	7.97e-10	yes	up	rna3057	1661	gi|572272850|ref|XP_006614265.1|	PREDICTED: probable cytochrome P450 6a17-like [Apis dorsata]
XP_006614947.1	202.028	142.22	317.116	212.471	284.998	179.123	214.7	175.434	236.296	758.914	710.675	1480.68	1347.24	1395.96	677.476	1337.85	89.7447	1884.94	1499.99	5.13212	3.58922	7.79961	5.38728	7.13507	4.40134	5.04799	4.41039	5.81905	18.073	17.4729	37.9821	33.758	33.3042	16.075	32.8425	2.30757	47.1612	36.4194	5.43	27.46	2.32	1.54e-11	8.03e-10	yes	up	rna19659	2185	gi|572297524|ref|XP_006614947.1|	PREDICTED: serine protease snake-like [Apis dorsata]
XP_006570312.1	1555.73	2168.33	1310.99	1628.38	1442.41	1536.76	1298.48	1804.53	1216.87	421.619	375.642	293.203	492.584	359.729	530.198	485.114	1301.73	279.372	365.114	61.3073	83.522	50.7095	63.8261	56.4421	60.485	50.9794	70.3117	47.7348	16.0277	14.8019	10.9747	18.5962	13.352	19.7824	18.7975	46.5135	10.7877	14.114	60.48	19.04	-1.66	1.57e-11	8.13e-10	yes	down	rna1329	1283	gi|571532139|ref|XP_006570312.1|	PREDICTED: iroquois-class homeodomain protein IRX-6-like isoform X2 [Apis mellifera]
XP_392145.2	6250.11	6945.98	2965.21	7315.96	4006.15	6419.51	3147.98	3597.91	3806.99	534.05	659.912	1480.68	362.07	837.577	913.119	204.657	2553.02	737.871	1047.67	278.931	309.409	131.936	326.099	178.584	285.849	140.493	160.163	169.283	23.2776	28.8369	64.6539	15.8109	36.6941	40.0236	8.93376	112.88	33.1023	46.4634	219.43	42.81	-2.36	1.65e-11	8.5e-10	yes	down	rna6436	1175	gi|66499547|ref|XP_392145.2|	PREDICTED: glucose dehydrogenase [FAD, quinone]
XP_006623545.1	269.741	229.781	232.066	241.864	267.574	273.423	230.117	244.897	242.575	843.237	751.285	923.591	1145.15	799.994	721.659	871.689	288.038	658.167	441.858	4.44797	3.78644	3.82247	3.98648	4.41039	4.50494	3.79462	4.03453	3.99463	13.7831	12.2918	15.1067	18.7312	13.1013	11.8206	14.2562	4.73331	10.874	7.26926	4.09	11.76	1.5	1.65e-11	8.5e-10	yes	up	rna6732	2831	gi|572315807|ref|XP_006623545.1|	PREDICTED: Hermansky-Pudlak syndrome 5 protein-like isoform X1 [Apis dorsata]
XP_003691178.1	818.103	823.604	900.317	833.086	943.355	808.896	795.417	809.732	955.458	3260.52	3827.49	3423.15	3578.6	4246.95	2837.54	4566.89	708.556	2815.08	1816.27	18.0825	18.1963	19.8751	18.4086	20.8527	17.8674	17.5866	17.8821	21.0864	71.2608	83.7792	74.8907	78.3059	93.0684	62.1604	99.8953	15.6005	62.4061	40.0404	18.88	65.84	1.8	1.72e-11	8.8e-10	yes	up	rna16608	2162	gi|380014302|ref|XP_003691178.1|	PREDICTED: cyclin-G2-like [Apis florea]
XP_006611080.1	6.66027	6.89875	9.72002	7.97814	8.71172	5.68644	4.56808	11.1547	11.986	112.432	30.4575	95.2911	50.5215	214.763	108.003	170.548	17.9489	30.4022	20.9301	0.190593	0.197182	0.277618	0.228127	0.249116	0.162491	0.130725	0.318692	0.342199	3.16885	0.859848	2.68886	1.42564	6.07302	3.05507	4.81149	0.510569	0.872919	0.59654	0.23	2.23	2.81	1.82e-11	9.25e-10	yes	up	rna14092	1718	gi|572265907|ref|XP_006611080.1|	PREDICTED: putative ammonium transporter 3-like isoform X1 [Apis dorsata]
XP_006621382.1	88.8036	105.604	123.93	90.279	113.252	85.2965	90.2196	113.575	118.719	309.187	446.71	381.164	437.853	375.836	353.466	613.972	118.805	332.781	229.069	0.940712	1.11818	1.31188	0.956063	1.19938	0.903079	0.955718	1.2024	1.25652	3.2568	4.70828	4.01671	4.61417	3.96372	3.72824	6.46958	1.25573	3.52957	2.42295	1.09	3.73	1.68	1.91e-11	9.7e-10	yes	up	rna871	4293	gi|572311305|ref|XP_006621382.1|	PREDICTED: protein white-like [Apis dorsata]
XP_006558189.1	24.976	18.0429	34.6276	36.1116	44.8031	34.5925	20.5564	39.0416	36.5289	295.133	395.947	454.465	290.498	316.776	446.741	1011.92	11.1113	65.7346	95.3483	1.31843	1.02325	1.8888	2.04414	2.50798	1.82137	1.10116	2.25808	2.0393	15.1513	21.7583	26.1621	16.4576	17.406	24.6987	56.6273	0.580187	3.50092	5.46287	1.78	18.22	3.29	1.94e-11	9.8e-10	yes	up	rna6438	849	gi|571532629|ref|XP_006558189.1|	PREDICTED: glutamate receptor ionotropic, kainate 2-like [Apis mellifera]
NP_001265267.1	9.43538	13.7975	19.44	10.4976	7.46719	10.899	6.28111	10.6477	14.8399	14.054	233.507	139.272	63.1518	85.9054	328.919	253.927	17.0942	56.6961	96.5111	0.322421	0.476535	0.711836	0.384562	0.254938	0.374297	0.215575	0.365945	0.573009	0.57276	7.89048	4.68021	2.35988	2.91916	11.0854	8.93936	0.579969	1.94825	3.30763	0.41	4.39	3.14	1.98e-11	9.92e-10	yes	up	rna19711	1244	gi|507472164|ref|NP_001265267.1|	DNA damage-regulated autophagy modulator protein 2-like [Apis mellifera]
XP_006558259.1	344.114	619.295	578.341	631.953	618.532	536.42	363.162	646.468	504.555	2361.06	4467.1	2932.03	2534.49	1793.27	2562.63	2493.79	554.708	1261.28	1013.95	4.49883	7.92641	7.50086	8.17967	8.04437	6.98138	4.76479	8.35863	6.54886	28.9699	55.4324	36.1263	31.3336	23.027	31.5858	31.9978	7.16917	15.7307	12.8468	6.97	26.43	1.91	1.99e-11	9.93e-10	yes	up	rna5794	3988	gi|571541467|ref|XP_006558259.1|	PREDICTED: zinc finger and BTB domain-containing protein 20-like isoform X1 [Apis mellifera]
XP_003691611.1	742.62	628.317	837.137	677.722	673.291	735.446	576.149	527.822	694.049	2206.47	3401.09	6201.25	2130.32	3634.87	8321.17	2167.85	435.048	7243.95	4161.61	20.7173	17.5081	23.3103	18.8923	18.7698	20.4884	16.0734	14.7017	19.3183	60.6493	93.636	170.647	58.6249	100.234	229.533	59.6442	12.0662	202.749	115.644	18.89	108.11	2.51	2e-11	9.96e-10	yes	up	rna18187	1757	gi|380015232|ref|XP_003691611.1|	PREDICTED: LOW QUALITY PROTEIN: phosphotriesterase-related protein-like [Apis florea]
XP_003692926.1	48939.1	37258	41794.3	35732	32207.2	44496.8	45594.6	34793.1	52786.5	10287.5	11299.7	17452.9	10857.9	7269.74	12106.2	10285.9	17601.1	11374.5	18667.3	531.152	404.19	453.276	387.696	349.459	482.675	494.856	377.389	572.402	111.009	122.008	188.412	117.218	78.544	130.814	111.033	190.596	123.608	202.293	450.6	141.4	-1.67	2.05e-11	1.02e-09	yes	down	rna15352	4195	gi|380017995|ref|XP_003692926.1|	PREDICTED: LOW QUALITY PROTEIN: staphylococcal nuclease domain-containing protein 1-like [Apis florea]
XP_006608805.1	570.563	809.807	706.524	779.759	785.299	727.39	649.238	710.861	683.775	3935.11	11573.8	5585.53	5401.59	2421.46	4884.7	7363.87	1006.85	1234.99	1258.13	11.9178	16.9002	14.737	16.278	16.3944	15.1775	13.5613	14.8307	14.2582	81.2864	239.366	115.477	111.677	50.1403	101.17	152.222	20.939	25.8591	26.2024	14.89	89.83	2.59	2.09e-11	1.03e-09	yes	up	rna4237	2278	gi|572261001|ref|XP_006608805.1|	PREDICTED: dual specificity tyrosine-phosphorylation-regulated kinase 2-like isoform X8 [Apis dorsata]
EZA59442.1	619.405	482.912	727.787	545.453	833.836	516.992	684.07	490.808	687.77	2009.72	2629.5	3401.16	2058.75	3409.37	6023.64	1891.19	446.16	3377.94	2096.5	9.28578	7.24362	10.8514	8.16241	12.506	7.69954	10.2803	7.34636	10.2171	29.2584	38.01	49.5491	30.2162	50.6249	88.1318	27.589	6.63631	50.748	31.1807	9.31	38.6	2.04	2.16e-11	1.06e-09	yes	up	rna7178	3354	gi|607365244|gb|EZA59442.1|	Protein yippee-like protein [Cerapachys biroi]
XP_006619644.1	17.2057	20.1656	26.7301	17.6359	14.9344	16.1116	17.7013	18.7602	23.4013	42.1619	71.0675	256.553	58.9417	853.685	294.555	106.119	23.9319	804.427	182.557	0.524233	0.613634	0.812761	0.536892	0.454675	0.490144	0.539344	0.570612	0.711237	1.26399	2.13431	7.70083	1.76931	25.683	8.86468	3.18467	0.72454	24.5972	5.53848	0.58	7.85	3.54	2.17e-11	1.06e-09	yes	up	rna9654	1626	gi|572307572|ref|XP_006619644.1|	PREDICTED: alanine--glyoxylate aminotransferase 2, mitochondrial-like [Apis dorsata]
XP_001121969.1	266.966	262.152	298.283	277.136	314.244	313.702	312.342	263.15	280.816	1405.4	934.029	1444.03	1418.81	1804.01	1060.4	1220.36	229.917	683.64	559.299	7.98245	7.82873	8.90095	8.27974	9.38893	9.36577	9.3394	7.85505	8.37613	41.3601	27.5354	42.5485	41.8074	53.2743	31.3251	35.9511	6.83181	20.5128	16.6532	8.6	29.9	1.79	2.17e-11	1.06e-09	yes	up	rna131	1653	gi|110759417|ref|XP_001121969.1|	PREDICTED: lysosomal protein NCU-G1-A-like [Apis mellifera]
XP_003696651.1	727.08	623.01	706.524	539.155	687.603	604.658	723.469	508.555	694.619	1742.69	2954.38	2133.05	2496.6	2061.73	2469.35	3066.07	762.403	1604.75	1243.02	64.2049	54.8126	62.0214	47.4951	60.5824	53.158	63.8896	44.6844	60.8997	146.942	250.342	180.482	211.271	175.571	210.488	259.28	66.0994	143.183	108.416	56.96	171.45	1.59	2.31e-11	1.12e-09	yes	up	rna12909	695	gi|380025790|ref|XP_003696651.1|	PREDICTED: uncharacterized protein LOC100871074 [Apis florea]
XP_006564634.1	6587.01	5851.73	5533.12	5531.37	6016.69	6593.42	5891.68	5839.5	6983.86	2164.31	1675.16	1935.14	1633.53	1782.54	2091.34	2164.06	3343.63	2043.52	2833.71	106.864	94.8753	89.8442	89.5315	97.576	106.731	95.4297	94.6165	113.162	34.8547	26.9155	31.2117	26.2249	28.582	34.0144	34.6516	54.0603	33.2633	46.0939	98.74	35.94	-1.46	2.41e-11	1.17e-09	yes	down	rna2911	2787	gi|571544992|ref|XP_006564634.1|	PREDICTED: glycerol-3-phosphate dehydrogenase, mitochondrial-like isoform X1 [Apis mellifera]
XP_001120447.2	943.538	853.853	883.307	709.215	942.11	909.83	913.045	576.497	820.187	3611.87	2416.29	2954.02	3582.81	3296.62	4246.5	5082.32	552.144	4419.83	3441.84	63.8052	57.5776	59.4617	47.8707	63.5989	61.3169	61.7457	38.8358	55.1595	235.713	158.292	193.3	234.47	216.792	279.467	332.422	36.8154	301.261	230.552	56.69	219.05	1.95	2.6e-11	1.25e-09	yes	up	rna19248	845	gi|328789103|ref|XP_001120447.2|	PREDICTED: uncharacterized protein LOC724558 [Apis mellifera]
XP_393396.2	2677.98	2445.87	2585.53	2787.73	2642.76	3068.31	2459.91	2768.4	2123.81	140.54	131.982	51.3106	79.9923	257.716	211.097	178.128	1178.65	558.744	836.042	62.7797	57.2822	60.5168	65.3105	61.917	71.8452	57.6683	64.8133	49.6933	3.25382	3.05984	1.18909	1.85384	5.9829	4.90194	4.12736	27.4957	13.1345	19.5347	61.29	9.52	-2.67	2.63e-11	1.26e-09	yes	down	rna16290	2052	gi|66531974|ref|XP_393396.2|	PREDICTED: 2-acylglycerol O-acyltransferase 1-like isoform X2 [Apis mellifera]
XP_006610235.1	67.1577	63.1501	73.5077	58.7863	69.6937	56.3905	69.0922	67.9425	60.501	365.403	517.777	337.184	639.938	348.991	103.094	549.543	112.822	161.871	137.209	6.19566	5.80354	6.73966	5.40966	6.41451	5.17826	6.37448	6.23545	5.53984	32.1237	45.7543	29.7504	56.4708	30.9991	9.16662	48.4586	10.2108	15.096	12.4958	5.99	28.17	2.21	2.68e-11	1.28e-09	yes	up	rna21716	674	gi|572264095|ref|XP_006610235.1|	PREDICTED: protein C19orf12 homolog [Apis dorsata]
_	8.32534	9.02144	7.89752	11.3374	8.71172	12.7945	7.42313	15.211	7.41993	168.647	50.7625	95.2911	155.774	59.0599	157.096	90.9588	29.9149	16.4336	20.9301	1.01721	1.09665	0.957066	1.38058	1.06111	1.55366	0.907041	1.8457	0.89763	19.34	5.86068	10.9801	17.9524	6.86509	18.2849	10.4726	3.5638	2.03689	2.51403	1.19	9.05	2.83	2.73e-11	1.3e-09	yes	up	rna15629	559	_	_
XP_006558274.1	600.534	434.621	642.736	588.283	458.61	678.581	581.859	553.681	488.574	70.2698	213.202	73.3009	67.3619	134.227	299.464	155.388	169.233	81.3465	291.859	6.38768	4.63243	6.85023	6.25474	4.85701	7.24134	6.21675	6.03934	5.17108	0.815104	2.25073	0.773226	0.709904	1.55912	3.15966	1.63737	1.81523	0.874749	3.1338	5.96	1.73	-1.73	2.77e-11	1.31e-09	yes	down	rna5783	4293	gi|571541537|ref|XP_006558274.1|	PREDICTED: uncharacterized protein LOC413002 isoform X1 [Apis mellifera]
XP_003695548.1	49.952	64.2114	47.3851	59.6261	46.6699	54.0211	43.9678	65.4073	43.378	1307.02	741.132	469.125	787.293	365.098	520.38	689.771	40.1715	56.6961	73.2554	0.822109	1.0135	0.745214	0.962437	0.760525	0.872995	0.704792	1.00518	0.690959	20.2499	11.8885	7.52297	12.3386	5.43642	8.95397	10.4623	0.633832	0.898272	1.19988	0.84	7.32	2.98	2.79e-11	1.31e-09	yes	up	rna19666	2277	gi|380023479|ref|XP_003695548.1|	PREDICTED: sodium- and chloride-dependent GABA transporter 1 [Apis florea]
XP_006609637.1	147.636	106.135	157.95	124.291	135.032	136.948	142.181	106.477	140.979	449.727	385.795	549.756	387.331	735.565	486.015	424.474	145.301	507.8	341.859	9.02538	6.47174	9.61638	7.58552	8.24198	8.34631	8.69225	6.48674	8.57562	26.6217	22.9164	32.6224	22.9862	43.845	28.9897	25.1781	8.77014	31.2662	20.7202	8.13	25.44	1.63	2.85e-11	1.34e-09	yes	up	rna16417	913	gi|572262795|ref|XP_006609637.1|	PREDICTED: GTP-binding protein ypt7-like [Apis dorsata]
XP_006609478.1	106.564	97.1131	142.763	104.976	161.167	118.941	123.338	102.421	110.728	576.212	517.777	439.805	450.483	504.694	525.289	685.981	78.6335	360.719	372.091	1.62149	1.60204	2.30016	1.77781	2.39719	1.83012	1.97491	1.67926	1.81707	9.31013	8.57804	7.83399	7.52748	7.73802	8.30148	10.6621	1.22739	5.69795	5.79258	1.89	7.04	1.84	2.88e-11	1.35e-09	yes	up	rna7999	2324	gi|572262451|ref|XP_006609478.1|	PREDICTED: NGFI-A-binding protein homolog isoform X1 [Apis dorsata]
XP_003691332.1	1257.68	1051.79	1413.66	1113.16	1406.32	1259.07	1404.11	1066.8	1329.31	9556.69	10396.2	9573.09	8643.38	7285.85	8424.26	13499.8	723.086	2564.47	3279.05	26.5132	21.8799	29.2485	23.0674	29.7923	25.8311	29.5704	22.1725	27.8787	191.367	207.388	188.227	171.459	143.959	165.287	267.633	15.0296	52.088	66.992	26.26	140.44	2.41	2.94e-11	1.37e-09	yes	up	rna11046	2231	gi|380014638|ref|XP_003691332.1|	PREDICTED: uncharacterized protein LOC100870376 [Apis florea]
XP_006616459.1	2332.2	1800.57	2176.68	1730	1412.54	2941.31	2312.59	1740.14	3435.43	632.428	426.405	945.581	496.794	644.29	486.015	341.096	1489.76	585.038	758.136	45.3057	34.9498	42.2293	33.5893	27.4267	57.0824	44.9252	33.767	66.6315	12.1592	8.20735	18.1943	9.5593	12.4151	9.3673	6.56231	28.8229	11.3908	14.6874	42.88	13.49	-1.66	2.96e-11	1.37e-09	yes	down	rna20511	2434	gi|572300764|ref|XP_006616459.1|	PREDICTED: acetyl-coenzyme A transporter 1-like isoform X1 [Apis dorsata]
XP_006613201.1	26.0861	33.9631	33.4126	29.8131	39.825	32.2231	33.1186	27.3798	29.6797	98.3777	213.202	95.2911	130.514	134.227	338.738	261.507	55.5563	65.7346	187.208	0.811929	1.08639	1.03855	0.959207	1.27039	1.02059	1.01749	0.874928	0.949751	3.05506	6.63778	3.04831	4.15989	4.27538	10.7903	8.28489	1.7551	2.02211	5.87503	1	4.97	2.2	3.04e-11	1.4e-09	yes	up	rna20340	1630	gi|572270407|ref|XP_006613201.1|	PREDICTED: uncharacterized protein LOC102671120 isoform X1 [Apis dorsata]
XP_003691411.1	1511.33	2320.1	1843.16	2342.63	1902.89	1503.11	1792.4	2579.28	1580.44	15571.8	19157.8	14594.2	16836.3	7463.03	11551.5	17479.3	1562.41	3985.16	4729.05	23.5108	35.6229	28.4707	36.0072	29.2199	23.2326	27.6217	39.4331	24.44	235.498	289.897	220.824	254.759	113.064	175.012	264.498	23.7848	61.0464	72.239	29.67	163.61	2.46	3.05e-11	1.4e-09	yes	up	rna10860	2847	gi|380014813|ref|XP_003691411.1|	PREDICTED: plastin-3 [Apis florea]
XP_006614862.1	31.6363	141.69	54.0676	46.1893	62.8488	56.3905	42.8257	55.2666	47.9442	590.266	263.965	395.825	248.397	214.763	441.832	117.488	223.935	383.726	109.302	0.400929	1.79469	0.68462	0.585157	0.796231	0.714186	0.542739	0.699896	0.606973	7.43008	3.32515	4.98509	3.12842	2.70735	5.57063	1.47955	2.83042	4.87019	1.38272	0.76	3.58	2.1	3.28e-11	1.5e-09	yes	up	rna18057	3622	gi|572297338|ref|XP_006614862.1|	PREDICTED: uncharacterized protein LOC102672106 [Apis dorsata]
XP_006568293.1	381.856	101.889	885.13	116.733	936.51	319.388	593.279	158.194	590.74	3119.98	3827.49	10005.6	3784.9	6260.35	8910.28	2042.78	207.695	30004.5	22103.4	5.66852	1.54889	13.0615	1.72158	14.0397	4.78471	8.8479	2.42089	8.71577	46.1396	54.6264	147.214	54.9931	89.7543	127.751	29.6219	3.18516	431.269	324	6.82	137.86	4.32	3.3e-11	1.51e-09	yes	up	rna10780	3344	gi|571513855|ref|XP_006568293.1|	PREDICTED: leucine-rich repeat neuronal protein 1-like isoform X2 [Apis mellifera]
XP_006609964.1	255.865	231.373	247.253	227.587	233.35	235.987	248.96	200.785	236.296	463.781	934.029	901.601	833.604	1106.03	849.299	742.83	287.183	685.283	427.905	8.51132	7.69125	8.21052	7.57088	7.76015	7.84695	8.28282	6.67639	7.8468	15.0517	30.4779	29.4874	27.1538	36.1821	27.8095	24.2277	9.50329	22.8653	14.1288	7.83	22.91	1.54	3.67e-11	1.67e-09	yes	up	rna18204	1520	gi|572263519|ref|XP_006609964.1|	PREDICTED: G patch domain-containing protein 2-like isoform X1 [Apis dorsata]
XP_395724.2	475.654	419.762	451.374	443.417	413.807	492.351	447.672	434.021	464.031	2220.52	2578.73	2536.21	2252.42	1965.09	1242.04	1648.63	552.999	805.249	688.369	10.0763	8.88437	9.54829	9.38788	8.76134	10.4188	9.4836	9.18326	9.81306	46.5121	54.0814	53.1703	47.2222	41.2624	26.0863	34.5578	11.6629	17.1006	14.539	9.51	32.81	1.78	3.79e-11	1.72e-09	yes	up	rna21398	2249	gi|66500873|ref|XP_395724.2|	PREDICTED: protein Hook homolog 3-like isoform 1 [Apis mellifera]
YP_003735179.1	9.43538	10.6135	7.89752	11.7573	9.33398	9.00352	2.85505	14.1969	8.56146	0	0	0	0	0	0	0	3.41885	0.821682	0	1.33759	1.49571	1.10898	1.66021	1.31845	1.26723	0.404773	1.99646	1.1998	0	0	0	0	0	0	0	0.470707	0.118435	0	1.31	0.07	-3.04	3.89e-11	1.75e-09	yes	down	gene12135	510	gi|299829169|ref|YP_003735179.1|	NADH dehydrogenase subunit 6 [Apis cerana]
_	6.10525	6.36807	6.07501	5.87863	6.84492	5.21257	4.56808	11.6618	7.99069	421.619	162.44	58.6407	37.8911	112.751	117.822	41.6895	60.6845	6.57346	13.9534	0.495668	0.515257	0.490535	0.476209	0.554571	0.42147	0.370888	0.94245	0.644473	32.8042	12.6964	4.5772	2.95795	8.85305	9.25951	3.25237	4.84428	0.538785	1.12003	0.54	7.26	3.51	3.99e-11	1.79e-09	yes	up	rna8863	738	_	_
XP_006618504.1	1052.88	1230.63	750.872	1120.72	767.876	1139.18	906.764	1062.24	857.287	337.295	395.947	469.125	412.592	493.956	309.282	363.835	689.752	340.176	359.3	22.1095	25.8195	15.7454	23.5206	16.1161	23.8965	19.0415	22.2795	17.9715	7.00415	8.23208	9.75002	8.57534	10.2822	6.43959	7.56068	14.4206	7.16095	7.52273	20.68	8.78	-1.23	4.03e-11	1.8e-09	yes	down	rna10401	2267	gi|572305123|ref|XP_006618504.1|	PREDICTED: putative ribosomal RNA methyltransferase NOP2-like [Apis dorsata]
XP_003250860.1	614.965	1041.18	481.749	759.603	549.46	949.635	565.871	882.238	549.075	126.486	142.135	73.3009	155.774	53.6909	49.0924	147.808	500.006	142.973	204.65	10.2537	17.4549	7.80262	12.6494	9.04266	15.5689	9.4982	14.948	8.75831	2.48191	2.0265	1.45676	2.88609	0.831887	0.978025	2.76151	8.26417	2.67065	3.7621	11.73	3.04	-1.91	4.06e-11	1.81e-09	yes	down	rna8101	2141	gi|328786925|ref|XP_003250860.1|	PREDICTED: integrin beta-nu-like isoform X1 [Apis mellifera]
XP_006572354.1	163.177	212.8	118.463	151.165	164.9	173.436	154.173	132.843	111.87	0	30.4575	29.3203	8.42024	0	19.637	18.9498	26.4961	10.6819	44.1858	5.48497	7.14295	3.97299	5.07653	5.53816	5.81998	5.18242	4.45684	3.75007	0	1.00763	0.969458	0.278424	0	0.651158	0.626422	0.884393	0.360471	1.47825	5.15	0.68	-2.76	4.09e-11	1.82e-09	yes	down	rna18348	1493	gi|571578309|ref|XP_006572354.1|	PREDICTED: uncharacterized protein LOC100576886 [Apis mellifera]
XP_006613742.1	79.9232	79.0703	74.7227	63.8251	70.316	56.8644	105.066	75.548	49.6564	365.403	487.32	168.592	269.448	295.3	171.824	261.507	102.565	380.439	294.185	0.545243	0.53927	0.509531	0.435339	0.479618	0.3878	0.716771	0.515196	0.338572	2.48374	3.31375	1.14628	1.83204	2.00882	1.16895	1.77794	0.69871	2.59745	2.00502	0.5	1.89	1.74	4.26e-11	1.89e-09	yes	up	rna7258	6553	gi|572271611|ref|XP_006613742.1|	PREDICTED: protein unc-79 homolog isoform X1 [Apis dorsata]
XP_003691978.1	14627.1	12710.1	11654.9	15265.5	10243.7	13315.3	13821.3	13091.6	12732	1264.86	1401.04	1407.38	1919.82	1197.31	1045.67	1785.07	9718.07	2368.09	2858.12	316.833	275.062	252.087	330.467	221.764	288.104	299.384	283.226	275.299	27.0837	30.0373	30.1619	41.1455	25.7015	22.4519	38.2508	209.548	51.4246	61.7208	282.2	59.14	-2.25	4.43e-11	1.95e-09	yes	down	rna8103	2204	gi|380015993|ref|XP_003691978.1|	PREDICTED: dihydrolipoyllysine-residue acetyltransferase component of pyruvate dehydrogenase complex, mitochondrial-like [Apis florea]
XP_006617711.1	118.775	142.22	144.585	142.347	166.145	151.638	151.318	134.871	130.705	829.183	487.32	813.639	955.698	1175.83	1575.87	682.191	113.677	304.022	230.231	2.27105	2.724	2.76193	2.71723	3.18589	2.90391	2.91096	2.58468	2.49473	15.7181	9.21603	15.7415	18.2791	22.606	30.0848	13.0673	2.16404	5.85988	4.39787	2.73	12.64	2.17	4.73e-11	2.07e-09	yes	up	rna1143	2474	gi|572303451|ref|XP_006617711.1|	PREDICTED: broad-complex core protein isoforms 1/2/3/4/5-like isoform X1 [Apis dorsata]
XP_395995.3	775.367	589.578	868.12	687.38	763.52	1136.81	985.563	552.159	933.769	98.3777	111.677	124.611	197.876	171.811	49.0924	151.598	322.226	371.4	411.626	16.6617	12.6579	18.6279	14.7623	16.3981	24.4023	21.1788	11.8508	20.0305	2.08997	2.37547	2.64961	4.20756	3.65909	1.04579	3.22296	6.89318	8.00101	8.81864	17.42	4.62	-1.89	4.88e-11	2.13e-09	yes	down	rna8819	2220	gi|328793514|ref|XP_395995.3|	PREDICTED: organic cation transporter protein-like isoform 1 [Apis mellifera]
XP_006571789.1	1.11005	7.42942	1.8225	0.839805	1.8668	1.42161	2.28404	1.01407	2.85382	56.2158	101.525	36.6504	63.1518	64.429	9.81849	53.0593	5.12827	8.21682	15.1162	0.0373417	0.249573	0.0611703	0.0282248	0.0627448	0.0477417	0.0768362	0.0340481	0.0957391	1.85763	3.36134	1.21275	2.08978	2.13728	0.325829	1.75532	0.171305	0.277501	0.506107	0.08	1.3	2.98	5.32e-11	2.32e-09	yes	up	rna3963	1492	gi|571510690|ref|XP_006571789.1|	PREDICTED: uncharacterized protein LOC102655202 [Apis mellifera]
NP_001229442.1	8976.93	8744.96	6626.63	9761.47	5613.46	8415.45	6699.66	9150.94	7517.53	646.482	1380.74	1568.64	1393.55	1385.22	859.118	1531.14	5945.38	1426.44	1910.46	210.673	205.028	155.271	228.938	131.659	197.263	157.232	214.472	176.087	14.9836	32.0449	36.3912	32.3304	32.1926	19.9712	35.5157	138.844	33.5681	44.6874	185.87	45.32	-2.03	5.47e-11	2.37e-09	yes	down	rna4095	2050	gi|335892820|ref|NP_001229442.1|	pyruvate dehydrogenase E1 component subunit beta, mitochondrial [Apis mellifera]
_	140.976	147.527	159.165	147.386	161.167	98.5649	87.9355	106.477	90.7514	758.914	1878.21	652.378	610.468	730.196	476.197	1182.46	381.201	184.057	118.604	1.71725	1.79614	1.93724	1.79474	1.96259	1.1999	1.07117	1.29612	1.10436	9.18458	22.7467	7.89918	7.39186	8.84953	5.77202	14.3165	4.63165	2.24522	1.44226	1.54	8.23	2.34	5.76e-11	2.49e-09	yes	up	rna10133	3760	_	_
XP_625237.3	10423.3	5915.94	9814.79	6408.13	6918.35	9363.19	10466	6825.18	12947.8	1686.47	1969.58	2587.52	2012.44	1369.12	2857.18	1845.71	2936.79	3416.55	4699.98	172.075	97.5968	161.849	105.742	114.164	154.445	172.782	112.569	213.463	27.5975	32.2611	42.3707	32.9546	22.4472	46.8532	30.2202	48.3151	56.5116	77.4102	145.22	43.49	-1.74	5.93e-11	2.55e-09	yes	down	rna21366	2828	gi|328779160|ref|XP_625237.3|	PREDICTED: myb-like protein X-like [Apis mellifera]
XP_396015.2	362.985	304.606	339.593	305.689	332.29	363.932	316.91	296.108	295.085	1307.02	1086.32	1392.72	1157.78	1610.73	687.294	860.319	477.784	688.57	547.672	11.1065	9.30835	10.3694	9.34554	10.1594	11.1184	9.69692	9.04453	9.00644	39.3472	32.7607	41.9791	34.8994	48.6613	20.7708	25.9264	14.5258	21.1442	16.6856	9.91	28.2	1.5	5.95e-11	2.55e-09	yes	up	rna20302	1620	gi|66550153|ref|XP_396015.2|	PREDICTED: cyclin-dependent kinase 9 [Apis mellifera]
XP_006623188.1	3965.08	3722.67	2987.08	3843.37	2507.73	3621.79	3609.92	3648.61	3312.14	927.561	1116.77	1026.21	1195.67	1036.23	1075.12	1231.73	2533.37	1065.72	1115.11	170.916	160.207	128.388	165.475	107.962	155.818	155.624	156.876	142.252	39.0918	47.1823	43.3245	50.3323	43.7489	45.5569	51.9865	108.235	46.1838	47.7774	149.08	54.07	-1.46	6.29e-11	2.69e-09	yes	down	rna3508	1226	gi|572315051|ref|XP_006623188.1|	PREDICTED: 46 kDa FK506-binding nuclear protein-like [Apis dorsata]
XP_006558249.1	153.741	81.7236	256.973	110.434	146.232	154.955	284.363	102.928	125.568	1194.59	954.334	608.397	2054.54	434.896	898.392	1614.52	156.412	428.096	499.997	2.49151	1.3295	4.13108	1.79383	2.34171	2.50754	4.63296	1.66664	2.03442	18.9747	15.4535	9.86035	32.9313	6.92068	14.3538	26.1864	2.57067	6.94652	8.02759	2.56	13.78	2.38	6.35e-11	2.7e-09	yes	up	rna16269	2740	gi|571521847|ref|XP_006558249.1|	PREDICTED: uncharacterized protein LOC100576135 [Apis mellifera]
XP_006620893.1	755.941	20.6962	640.914	7056.88	614.176	1331.1	559.59	4797.04	878.405	28.1079	20.305	7.33009	25.2607	26.8454	152.187	26.5297	65.8128	127.361	259.301	22.4174	0.612986	18.9684	209.101	18.1996	39.4148	16.5949	142.017	25.9862	0.820512	0.593745	0.214233	0.738318	0.786338	4.45924	0.775218	1.93961	3.78999	7.65756	54.07	2.38	-4.45	6.54e-11	2.77e-09	yes	down	rna15926	1665	gi|572310253|ref|XP_006620893.1|	PREDICTED: uncharacterized protein LOC102678729 [Apis dorsata]
XP_006557555.1	1.66507	3.71471	0.607501	1.25971	2.48906	2.36935	1.14202	3.54923	2.28305	295.133	20.305	58.6407	16.8405	134.227	770.751	30.3196	0.854712	9.0385	22.0929	0.067054	0.149344	0.0243986	0.0506738	0.100134	0.095223	0.0459915	0.142606	0.0916399	11.6345	0.802292	2.31544	0.664989	5.31586	30.5382	1.19686	0.0341317	0.365709	0.884684	0.08	4.69	4.7	6.65e-11	2.8e-09	yes	up	rna5660	1280	gi|571532298|ref|XP_006557555.1|	PREDICTED: DNA-binding protein D-ETS-6-like [Apis mellifera]
XP_006609534.1	485.645	356.612	770.919	591.222	599.864	548.267	533.894	527.822	493.14	1321.07	3380.78	5702.81	2719.74	1492.61	1821.33	4631.32	693.171	1527.51	1297.67	10.2636	7.53035	16.2781	12.4954	12.681	11.5803	11.2988	11.148	10.4118	27.577	70.6426	119.349	56.8565	31.3058	38.1525	96.8757	14.5926	32.3832	27.3379	11.54	50.49	2.12	6.65e-11	2.8e-09	yes	up	rna7931	2269	gi|572262568|ref|XP_006609534.1|	PREDICTED: muscle, skeletal receptor tyrosine protein kinase-like isoform X1 [Apis dorsata]
XP_003486145.1	213.129	342.815	316.508	233.466	376.471	250.203	202.137	273.291	311.066	604.32	1055.86	930.921	1380.92	880.53	603.837	2201.96	479.493	794.567	649.997	3.7823	6.07927	5.61024	4.1412	6.67804	4.43628	3.58729	4.84511	5.51238	10.6237	18.5806	16.377	24.2942	15.5112	10.6392	38.7329	8.47779	14.1301	11.5064	4.97	16.92	1.75	6.85e-11	2.88e-09	yes	up	rna19292	2645	gi|350401423|ref|XP_003486145.1|	PREDICTED: hypothetical protein LOC100740207 [Bombus impatiens]
_	2.22009	3.18404	2.43001	1.67961	10.5785	1.89548	8.56515	2.53517	7.99069	56.2158	142.135	73.3009	67.3619	16.1073	142.368	136.438	2.56414	82.1682	20.9301	0.0699052	0.100126	0.0763532	0.0528411	0.332824	0.0595895	0.269701	0.079684	0.250963	1.74075	4.40926	2.27269	2.08866	0.50058	4.42607	4.22939	0.0802084	2.59682	0.656127	0.14	2.26	3.27	7.13e-11	2.98e-09	yes	up	rna21336	1580	_	_
XP_006613457.1	25.531	7.96009	27.3376	22.2548	56.6262	25.1151	33.6896	10.1407	23.4013	42.1619	304.575	307.864	143.144	59.0599	103.094	159.178	144.446	442.065	201.162	5.90798	1.82399	6.22822	5.11473	13.0268	5.74039	7.79547	2.31485	5.31457	8.69423	63.5822	64.0534	29.7873	12.478	21.8358	33.0703	31.9189	105.054	45.1088	5.96	43.29	2.84	7.38e-11	3.07e-09	yes	up	rna13641	391	gi|572270956|ref|XP_006613457.1|	PREDICTED: serine protease inhibitor 3-like isoform X1 [Apis dorsata]
XP_006608333.1	78.8132	139.567	110.565	129.75	127.564	113.255	82.7964	136.899	114.153	505.942	538.082	505.776	551.526	348.991	1438.41	613.972	191.455	162.693	277.906	0.647398	1.14606	0.907718	1.06557	1.04764	0.929928	0.680121	1.12401	0.937061	4.13778	4.40274	4.13781	4.51216	2.8569	11.7762	5.0227	1.56997	1.3377	2.28017	0.94	4.01	1.98	7.57e-11	3.14e-09	yes	up	rna19457	5477	gi|572260010|ref|XP_006608333.1|	PREDICTED: laminin subunit alpha-1-like [Apis dorsata]
XP_006617820.1	537.262	516.345	598.996	518.999	562.528	496.142	535.036	493.851	491.428	2403.23	2406.14	2235.68	2075.59	2491.26	1914.61	2171.64	646.162	723.902	877.902	9.71989	9.29355	10.8288	9.37949	10.1689	8.94384	9.65578	8.92819	8.8733	42.7163	43.3458	40.2978	37.3768	44.7308	34.6296	38.9775	11.6271	13.0953	15.8876	9.54	30.64	1.67	7.99e-11	3.31e-09	yes	up	rna12225	2618	gi|572303680|ref|XP_006617820.1|	PREDICTED: inositol hexakisphosphate kinase 1-like isoform X3 [Apis dorsata]
XP_006565304.1	1921.49	1247.08	1442.21	1936.17	1488.46	2190.7	1976.27	1606.28	2225.98	28.1079	30.4575	95.2911	75.7822	187.918	152.187	49.2694	773.514	63.2695	544.183	51.3846	33.0609	38.1076	51.7328	39.4907	58.8601	52.5388	42.2772	59.2378	0.790099	0.792203	2.5013	2.04258	4.93965	4.06553	1.30034	20.5416	1.74348	14.5646	47.38	6.02	-2.96	8.03e-11	3.31e-09	yes	down	rna14502	1923	gi|571565019|ref|XP_006565304.1|	PREDICTED: TD and POZ domain-containing protein 5-like isoform X3 [Apis mellifera]
XP_003694481.1	89.3586	167.693	153.698	164.602	208.459	188.6	121.054	157.18	174.654	548.104	781.742	520.436	429.432	542.278	1497.32	526.803	223.08	364.827	482.556	3.42349	6.41432	5.8733	6.29956	7.97863	7.21168	4.6379	6.00881	6.67044	20.5768	29.4124	19.5683	16.1475	20.4477	56.4838	19.8027	8.47842	14.0399	18.3883	6.05	21.59	1.82	8.06e-11	3.31e-09	yes	up	rna3129	1335	gi|380021246|ref|XP_003694481.1|	PREDICTED: LOW QUALITY PROTEIN: integrin alpha-PS2-like [Apis florea]
XP_006618583.1	1429.18	1026.32	1730.16	3075.78	2378.92	1907.8	1665.64	2579.28	2211.71	1321.07	294.422	256.553	244.187	391.943	957.303	360.045	426.501	442.065	619.764	9.60924	6.89862	11.6277	20.6765	15.9921	12.8229	11.1991	17.3354	14.8625	8.85049	1.97325	1.71924	1.63639	2.62787	6.41894	2.41267	2.86358	2.9746	4.1631	13.42	3.46	-1.93	8.25e-11	3.38e-09	yes	down	rna9241	6646	gi|572305305|ref|XP_006618583.1|	PREDICTED: uncharacterized protein LOC102677713 isoform X1 [Apis dorsata]
XP_006568678.1	118.775	119.932	134.258	110.014	156.189	109.464	109.634	99.3786	100.454	337.295	243.66	505.776	378.911	703.35	422.195	356.255	203.421	392.764	236.045	3.93513	4.05757	4.5165	3.77253	5.31525	3.6102	3.7691	3.1886	3.09088	12.5273	7.6325	16.3229	13.5463	23.3956	14.6928	11.4945	7.03634	12.9638	7.48553	3.92	12.14	1.6	8.87e-11	3.62e-09	yes	up	rna1254	1222	gi|571503935|ref|XP_006568678.1|	PREDICTED: uncharacterized protein LOC725150 [Apis mellifera]
XP_003251427.1	863.615	201.125	1103.83	220.869	1202.84	178.649	778.286	176.955	400.105	4427	6893.54	3906.94	5839.44	2346.29	4045.22	6863.6	423.937	18205.2	23219.6	27.2212	6.26645	34.3528	6.89963	37.5665	5.56398	24.3383	5.48677	12.4031	139.306	215.29	122.74	180.412	73.2266	127.502	211.301	12.9839	569.777	722.149	18	256.79	3.83	8.96e-11	3.64e-09	yes	up	rna16082	1539	gi|328790524|ref|XP_003251427.1|	PREDICTED: uncharacterized protein LOC100576760 isoform X1 [Apis mellifera]
XP_006571521.1	1521.32	1661.54	934.945	1882.84	1603.58	1659.97	1276.21	1535.3	1873.25	660.536	345.185	542.426	602.047	982.543	824.753	553.333	565.819	562.852	658.136	48.6105	53.0608	29.7554	60.2049	51.2343	53.0042	40.7717	49.0001	59.7877	20.6906	10.8077	16.8367	18.8794	30.865	26.1817	17.3015	17.9064	18.0169	20.779	49.39	19.49	-1.34	9.11e-11	3.69e-09	yes	down	rna19651	1484	gi|571509354|ref|XP_006571521.1|	PREDICTED: methionine sulphoxide reductase A isoform X1 [Apis mellifera]
XP_006557477.1	359.655	217.045	562.546	215.83	283.753	230.775	401.991	286.474	219.744	590.266	2000.04	960.241	1372.5	837.577	1384.41	1121.83	675.222	731.297	789.531	7.06981	4.21497	10.9765	4.23812	5.53127	4.46718	7.86735	5.57452	4.25413	12.1106	37.656	20.1714	26.5881	15.9685	26.1882	21.407	13.0222	15.0074	15.2176	6.05	20.17	1.72	9.23e-11	3.72e-09	yes	up	rna9851	2524	gi|571556416|ref|XP_006557477.1|	PREDICTED: uncharacterized protein LOC100577537 isoform X1 [Apis mellifera]
XP_006625010.1	6578.68	4978.77	7605.92	5037.15	6979.95	4916.4	6511.8	4510.57	5760.15	97506.3	76082.8	29100.4	62322.4	24504.5	35636.2	88415.8	6209.48	10513.4	11362.7	75.1481	56.8453	86.8155	57.5212	79.7086	56.1276	74.3846	51.4908	65.7368	1107.04	864.382	330.547	707.923	278.582	405.187	1004.22	70.7612	120.255	129.588	67.28	477.35	2.82	9.45e-11	3.8e-09	yes	up	rna21083	3996	gi|572318900|ref|XP_006625010.1|	PREDICTED: protein argonaute-2-like isoform X1 [Apis dorsata]
XP_006618676.1	78895.9	73438.2	76350.2	78683	89871.3	78608.3	78279.2	70207.4	80143.2	2178.36	5827.53	5255.67	4003.83	853.685	2160.07	7068.26	34545.7	9738.58	20660.4	408.168	379.85	394.86	407.008	464.888	406.574	404.978	363.111	414.446	11.2386	30.0745	27.1209	20.6611	4.40699	11.1516	36.4731	178.529	50.4129	106.808	405.13	54.65	-2.89	9.49e-11	3.8e-09	yes	down	rna15269	8576	gi|572305499|ref|XP_006618676.1|	PREDICTED: uncharacterized protein LOC102677530 isoform X1 [Apis dorsata]
XP_006563154.1	641.606	1100.62	753.909	601.3	790.899	685.216	834.816	590.694	718.591	4258.35	5441.74	8554.21	5767.87	1685.89	2125.7	7409.35	1437.63	1821.67	1236.04	10.7311	18.3954	12.5953	10.0524	13.2225	11.4509	13.9628	9.87024	12.0024	70.5906	90.2949	141.9	95.6815	28.0012	35.3128	122.895	23.9608	30.5278	20.6247	12.48	63.88	2.35	9.69e-11	3.87e-09	yes	up	rna15797	2794	gi|571576438|ref|XP_006563154.1|	PREDICTED: organic cation transporter protein-like isoform X1 [Apis mellifera]
AGW24880.1	361.32	162.917	899.71	192.315	755.43	249.729	631.537	315.882	510.834	1602.15	3238.65	3657.71	4942.68	1551.67	1143.85	4040.09	563.255	3403.41	2359.29	28.1221	12.6389	69.6611	14.9363	58.6797	19.3609	49.1558	24.4776	39.5081	119.71	243.046	274.139	370.489	116.958	86.293	302.645	43.1345	267.32	181.635	35.46	200.48	2.5	9.81e-11	3.9e-09	yes	up	rna1696	761	gi|544591028|gb|AGW24880.1|	Kazal-type serine protease inhibitor [Apis cerana]
XP_395643.2	981.835	903.205	1061.91	872.137	1013.05	886.136	1114.04	808.211	1020.53	3485.38	2761.48	3877.62	3254.42	4198.63	3294.1	3611.82	986.337	3065.7	1899.99	39.2627	35.8175	41.61	34.909	40.4452	35.1371	43.4089	31.8284	40.2115	138.97	105.803	155.65	128.552	165.673	133.062	140.171	39.2102	121.055	74.2421	38.12	115.39	1.6	1.02e-10	4.04e-09	yes	up	rna6470	1616	gi|328787592|ref|XP_395643.2|	PREDICTED: septin-1-like [Apis mellifera]
XP_006623318.1	944.093	1078.86	983.545	1026.24	1065.94	987.071	930.746	1056.66	1050.78	5930.77	10710.9	5512.22	5532.1	3924.8	6018.73	10130.5	1258.14	1487.24	1815.11	68.0957	77.5821	70.5988	73.8748	76.7431	70.9379	67.136	75.9045	75.3472	411.871	746.861	383.9	385.326	274.792	421.734	705.214	89.3941	108.183	129.603	72.89	354.65	2.28	1.02e-10	4.04e-09	yes	up	rna1417	805	gi|572315328|ref|XP_006623318.1|	PREDICTED: uncharacterized protein LOC102674098 [Apis dorsata]
XP_006620799.1	4.9952	4.77606	4.86001	1.67961	6.84492	2.84322	3.42606	4.5633	2.28305	126.486	40.61	58.6407	8.42024	5.36909	68.7294	49.2694	35.8979	170.088	22.0929	0.15295	0.146053	0.148505	0.0513854	0.209423	0.0869235	0.104906	0.139483	0.0697315	3.81045	1.22555	1.76877	0.253991	0.162318	2.07854	1.4858	1.09215	5.22667	0.673565	0.12	1.76	3.05	1.04e-10	4.1e-09	yes	up	rna11033	1619	gi|572310053|ref|XP_006620799.1|	PREDICTED: APOBEC1 complementation factor-like [Apis dorsata]
XP_006571787.1	25.531	15.3895	23.6926	26.4538	37.9582	20.8503	19.9853	29.915	19.9767	224.863	294.422	161.262	185.245	128.858	137.459	234.977	9.40183	87.92	101.162	0.700522	0.421774	0.64888	0.725296	1.04077	0.571301	0.548368	0.819534	0.546898	6.08049	7.97401	4.36551	5.01497	3.49546	3.72993	6.35988	0.256491	2.4201	2.765	0.67	4.1	2.45	1.12e-10	4.4e-09	yes	up	rna3964	1783	gi|571510683|ref|XP_006571787.1|	PREDICTED: uncharacterized protein LOC100577882 isoform X1 [Apis mellifera]
XP_396377.3	12.7655	14.8588	9.72002	18.0558	16.1789	15.1638	9.13616	10.1407	6.84916	70.2698	91.3724	51.3106	63.1518	85.9054	63.8202	72.0091	16.2395	116.679	37.2091	0.141491	0.164617	0.107655	0.200067	0.179274	0.16798	0.101265	0.112327	0.0758466	0.774266	1.00743	0.565621	0.696164	0.947766	0.704196	0.793731	0.179579	1.29493	0.411778	0.14	0.72	1.78	1.16e-10	4.52e-09	yes	up	rna21380	4112	gi|328779156|ref|XP_396377.3|	PREDICTED: dipeptidase 1-like isoform X2 [Apis mellifera]
XP_006566249.1	231.999	207.493	347.491	323.745	297.443	195.708	296.925	274.305	182.644	702.698	2903.61	740.339	1187.25	644.29	1521.87	2251.23	276.072	1299.08	538.369	6.15881	5.50214	9.20829	8.58809	7.89077	5.18846	7.8825	7.27095	4.83812	18.3929	76.1175	19.399	31.1107	16.9158	39.9684	58.9783	7.2882	34.5934	14.2387	6.96	31.71	2.17	1.19e-10	4.64e-09	yes	up	rna4356	1836	gi|571555259|ref|XP_006566249.1|	PREDICTED: uncharacterized protein LOC102656594 [Apis mellifera]
XP_006618210.1	76.5931	95.5211	83.2277	79.3615	111.386	96.1955	75.9443	92.2801	102.167	323.241	436.557	410.485	345.23	370.467	314.192	257.717	120.514	263.76	151.162	4.39685	5.47029	4.75934	4.54861	6.38476	5.50621	4.35976	5.28019	5.83757	18.0025	24.3928	22.9139	19.2729	20.7677	17.6243	14.3807	6.83582	15.2433	8.60787	5.17	16.12	1.62	1.22e-10	4.73e-09	yes	up	rna9836	959	gi|572304492|ref|XP_006618210.1|	PREDICTED: von Hippel-Lindau disease tumor suppressor-like isoform X1 [Apis dorsata]
XP_006565013.1	3580.45	2922.95	3615.85	2831.82	3654.57	2516.25	4374.51	4914.17	1623.82	140.54	50.7625	80.6309	71.5721	32.2145	9.81849	109.909	689.752	440.422	973.251	108.713	88.2331	108.961	86.498	111.14	76.5938	134.197	149.151	49.7242	4.3243	1.41638	2.14475	1.96587	0.927654	0.34043	3.01828	21.0576	13.5984	29.8323	101.55	9.17	-3.46	1.25e-10	4.85e-09	yes	down	rna17291	1436	gi|571502351|ref|XP_006565013.1|	PREDICTED: multiple inositol polyphosphate phosphatase 1-like [Apis mellifera]
XP_006619323.1	1748.32	2463.91	1783.02	2156.62	1894.18	2244.25	1605.68	1782.22	1506.25	379.457	659.912	366.504	492.584	198.656	319.101	1136.99	1188.05	218.567	404.649	28.4076	40.0078	28.9398	35.0263	30.7648	36.4359	26.0902	28.9318	24.4419	6.11244	10.6401	5.90771	7.9402	3.20606	5.15084	18.3252	19.2385	3.55815	6.55993	30.97	9.14	-1.75	1.26e-10	4.85e-09	yes	down	rna11728	2870	gi|572306881|ref|XP_006619323.1|	PREDICTED: dentin sialophosphoprotein-like isoform X1 [Apis dorsata]
XP_006618039.1	226.449	244.109	219.308	235.145	228.994	261.576	239.824	218.024	231.73	1489.72	2213.24	1649.27	1410.39	1025.5	672.566	1307.53	200.003	351.68	404.649	4.36638	4.70533	4.24895	4.50228	4.42794	5.03922	4.63309	4.17867	4.40384	28.0238	41.7908	31.3652	26.6936	19.4684	12.92	24.7921	3.8686	6.83096	7.76107	4.5	19.35	2.08	1.29e-10	4.97e-09	yes	up	rna7366	2441	gi|572304134|ref|XP_006618039.1|	PREDICTED: calcium-independent phospholipase A2-gamma-like isoform X1 [Apis dorsata]
XP_003689861.1	668.247	930.8	724.142	1027.5	1108.25	774.303	702.342	951.702	821.329	267.025	192.897	219.903	286.288	289.931	299.464	238.767	606.845	343.463	501.16	9.14873	12.736	9.90484	14.0619	15.1674	10.5934	9.61559	13.0193	11.232	3.62914	2.62375	2.99037	3.89321	3.94672	4.07712	3.2466	8.2843	4.70975	6.84799	11.71	4.62	-1.32	1.36e-10	5.21e-09	yes	down	rna18271	3368	gi|380011543|ref|XP_003689861.1|	PREDICTED: very low-density lipoprotein receptor-like [Apis florea]
XP_003251185.1	2210.65	2127.47	2455.52	2135.62	2314.21	2660.78	2310.88	2080.36	2303.6	562.158	781.742	798.979	1124.1	1240.26	726.568	985.387	1064.97	886.595	1377.9	64.0776	62.2415	71.1227	62.7402	68.1439	78.2657	66.683	60.1867	66.4416	16.3391	22.749	23.5473	32.3802	35.0946	20.2384	29.3546	30.5012	26.2608	40.3158	66.68	28.27	-1.23	1.42e-10	5.41e-09	yes	down	rna20350	1708	gi|328788795|ref|XP_003251185.1|	PREDICTED: N-acetylgalactosamine kinase-like isoform X1 [Apis mellifera]
XP_006607139.1	2055.25	1256.63	2781.75	1402.47	4042.24	1778.43	2970.39	1154.01	2255.09	21755.5	20609.6	10423.4	21101.1	16509.9	11674.2	25468.5	829.925	7936.63	10277.9	28.3437	17.3201	38.3273	19.3341	55.7265	24.5092	40.9647	15.9024	31.0647	297.829	282.367	142.775	289.04	226.38	160.098	348.823	11.4124	109.63	141.466	30.35	193.82	2.67	1.43e-10	5.43e-09	yes	up	rna10023	3345	gi|572257463|ref|XP_006607139.1|	PREDICTED: uncharacterized protein LOC102672735 [Apis dorsata]
XP_003251286.1	69.9328	96.5825	88.0877	83.1407	99.5625	66.8156	71.9472	97.8575	77.0531	519.996	639.607	549.756	378.911	268.454	206.188	219.817	288.893	134.756	136.046	1.0785	1.49144	1.35574	1.28437	1.53587	1.03068	1.11002	1.5059	1.18493	7.93649	9.78538	8.40443	5.80056	4.10216	3.1628	3.36328	4.4376	2.07876	2.09012	1.29	4.92	1.86	1.53e-10	5.78e-09	yes	up	rna20812	2995	gi|328789511|ref|XP_003251286.1|	PREDICTED: transcriptional regulator ATRX homolog isoform X1 [Apis mellifera]
XP_006564319.1	1419.75	1481.64	1618.38	1469.24	1442.41	1457.62	1514.32	1449.1	1427.48	8446.43	6852.93	9844.3	6774.09	6464.38	9803.76	10509.5	1180.36	2914.51	3263.94	55.2731	57.5889	62.8418	57.1389	56.0997	56.6366	58.9563	56.2917	55.3982	322.119	261.932	376.02	258.763	247.633	375.72	401.326	45.5809	113.984	126.377	57.37	240.66	2.07	1.53e-10	5.78e-09	yes	up	rna5202	1317	gi|571539167|ref|XP_006564319.1|	PREDICTED: moesin/ezrin/radixin homolog 1 isoform X8 [Apis mellifera]
XP_396991.4	3850.19	2305.77	3324.86	3104.76	3580.52	4060.12	3612.21	2741.02	3221.39	983.777	1421.35	681.698	783.083	563.754	883.664	1383.33	2223.96	673.779	1333.71	52.5845	31.6349	45.1449	42.6	49.517	55.9396	49.1956	37.1115	43.2649	14.5663	19.7381	9.64298	11.4592	8.4159	12.3743	19.3118	30.242	9.0765	18.658	45.28	16.06	-1.49	1.55e-10	5.86e-09	yes	down	rna16477	2922	gi|328779572|ref|XP_396991.4|	PREDICTED: chondroitin sulfate synthase 1-like isoformX1 [Apis mellifera]
XP_006561115.1	6739.64	8723.2	5188.06	8100.33	4972.52	7458.71	6768.75	7895.52	6554.08	491.888	2060.96	586.407	1292.51	370.467	893.482	871.689	4507.75	338.533	573.253	235.588	303.854	181.429	282.267	174.239	259.535	236.976	275.294	228.186	16.4874	70.5891	20.0523	44.5741	12.879	31.1714	29.7007	156.716	11.8359	20.0205	241.28	44.55	-2.43	1.57e-10	5.91e-09	yes	down	rna10187	1399	gi|571574242|ref|XP_006561115.1|	PREDICTED: probable tRNA (guanine(26)-N(2))-dimethyltransferase-like [Apis mellifera]
XP_006560883.1	911.902	929.208	942.235	810.411	772.854	770.986	726.896	836.605	741.993	5649.69	3989.93	3386.5	2206.1	2292.6	4261.22	3903.65	1676.09	1069.01	1396.5	9.52941	9.70602	9.83947	8.4664	8.0742	8.05259	7.59613	8.73738	7.74725	58.711	41.4881	35.2072	22.9358	23.8534	44.3413	40.5808	17.4769	11.1848	14.5721	8.64	29.63	1.77	1.6e-10	5.98e-09	yes	up	rna8825	4349	gi|571551943|ref|XP_006560883.1|	PREDICTED: uncharacterized protein LOC410006 isoform X3 [Apis mellifera]
XP_003694786.1	407.942	333.263	347.491	338.441	334.779	357.298	390	349.853	365.289	1616.2	1248.76	1290.1	1595.64	1922.13	1384.41	1231.73	318.808	764.986	574.416	6.06839	4.95441	5.16398	5.03247	4.97815	5.31105	5.80154	5.1999	5.42731	23.8521	18.4452	19.0509	23.5634	28.416	20.4699	18.1873	4.7277	11.3994	8.52692	5.33	16.63	1.62	1.61e-10	6e-09	yes	up	rna17826	3116	gi|380021883|ref|XP_003694786.1|	PREDICTED: LOW QUALITY PROTEIN: vacuolar protein sorting-associated protein 41 homolog [Apis florea]
XP_001122505.2	1.11005	1.06135	1.215	2.09951	1.8668	2.36935	1.71303	2.02813	0	56.2158	203.05	43.9805	29.4709	16.1073	63.8202	113.699	0.854712	4.93009	4.65114	0.0499512	0.04767	0.0545092	0.0943599	0.083908	0.106378	0.0770871	0.0910322	0	2.47016	8.94509	1.93603	1.2974	0.711413	2.82018	5.00355	0.0381016	0.223021	0.207979	0.07	2.31	3.85	1.65e-10	6.12e-09	yes	up	rna10856	1167	gi|328786356|ref|XP_001122505.2|	PREDICTED: vitellogenin-2-like [Apis mellifera]
XP_001120381.1	74.373	91.8064	99.0227	70.9635	121.342	75.8191	95.9297	85.1816	74.77	281.079	527.93	190.582	357.86	182.549	373.103	329.726	190.601	205.421	224.417	0.986409	1.21695	1.31217	0.940846	1.60881	1.00492	1.27232	1.12891	0.990603	3.70167	6.95791	2.51123	4.71548	2.40778	4.92187	4.34428	2.52092	2.72871	2.97089	1.16	3.75	1.61	1.67e-10	6.17e-09	yes	up	rna10770	3470	gi|110751056|ref|XP_001120381.1|	PREDICTED: RIB43A-like with coiled-coils protein 1-like [Apis mellifera]
XP_003250478.1	44.9568	78.5396	54.6751	41.1504	39.2027	50.2302	51.9619	30.422	42.2365	309.187	771.59	190.582	248.397	230.871	88.3664	261.507	132.48	125.717	122.092	2.51736	4.38756	3.05005	2.30069	2.19203	2.80473	2.90971	1.69809	2.35428	16.8091	42.0813	10.3843	13.5356	12.6316	4.83778	14.2435	7.33211	7.08586	6.78306	2.69	13.35	2.27	1.67e-10	6.17e-09	yes	up	rna4012	978	gi|328784643|ref|XP_003250478.1|	PREDICTED: vascular endothelial growth factor A-A-like [Apis mellifera]
XP_006620822.1	214.794	220.229	172.53	204.492	215.304	224.14	189.575	225.123	198.626	744.86	670.065	608.397	985.168	1240.26	594.018	625.342	241.883	507.8	368.603	4.99215	5.11351	4.00363	4.74971	5.00104	5.20329	4.4061	5.22534	4.60765	17.099	15.4026	13.9795	22.6377	28.5479	13.6765	14.3667	5.59448	11.8342	8.53896	4.81	14.4	1.56	1.71e-10	6.3e-09	yes	up	rna11066	2068	gi|572310103|ref|XP_006620822.1|	PREDICTED: protein wntless-like isoform X1 [Apis dorsata]
XP_394880.3	158.181	157.61	140.333	2822.16	187.302	495.194	141.039	803.648	172.371	98.3777	60.915	14.6602	37.8911	32.2145	49.0924	53.0593	114.531	16.4336	29.0696	4.96424	4.91859	4.39327	88.3598	5.84834	15.4796	4.43699	25.1398	5.37757	2.96781	1.84089	0.456172	1.17909	1.00476	1.53173	1.60235	3.52696	0.513929	0.892437	17.39	1.57	-3.39	1.91e-10	7e-09	yes	down	rna7782	1617	gi|328783082|ref|XP_394880.3|	PREDICTED: zinc metalloproteinase nas-15-like isoform 2 [Apis mellifera]
_	13.3205	12.2055	12.15	13.017	14.9344	9.00352	16.5593	13.6899	14.8399	210.809	162.44	80.6309	88.4126	112.751	196.37	128.858	18.8037	23.0071	18.6046	0.271174	0.273472	0.247012	0.264849	0.303881	0.190294	0.355276	0.278371	0.301608	4.24532	3.72494	1.66076	1.79961	2.4386	4.61091	2.78761	0.437745	0.590608	0.377659	0.28	2.11	2.55	2e-10	7.32e-09	yes	up	rna11559	1714	_	_
XP_392899.2	89617.8	78798.5	78799	82230.3	71631.5	87914.2	92815.4	80800.9	90326.8	11172.9	14010.4	17394.3	13657.6	11291.2	12420.4	15091.6	60206.8	19658.7	32937	1614.22	1418.27	1417.63	1480.42	1289.65	1582.1	1671.83	1453.92	1624.6	199.327	250.21	310.546	243.841	201.858	222.09	269.403	1080.38	354.845	591.769	1505.6	403.53	-1.9	2.25e-10	8.22e-09	yes	down	rna16558	2609	gi|66547450|ref|XP_392899.2|	PREDICTED: 60 kDa heat shock protein, mitochondrial-like [Apis mellifera]
XP_395496.2	177.607	152.303	188.933	137.308	191.036	166.328	177.013	127.772	191.777	702.698	1035.55	740.339	698.88	1191.94	471.287	773.15	82.0523	580.108	448.835	6.08335	5.20918	6.4564	4.69862	6.53757	5.68721	6.06312	4.36794	6.55037	23.6352	34.8993	24.9357	23.5405	40.2488	15.9203	26.0349	2.79038	19.9494	15.2995	5.75	21.79	1.9	2.28e-10	8.28e-09	yes	up	rna20692	1469	gi|66504348|ref|XP_395496.2|	PREDICTED: ras-related protein Rab-30-like isoform 1 [Apis mellifera]
XP_003693200.1	169.837	154.426	230.851	177.199	251.395	189.074	210.132	154.138	186.64	562.158	467.015	674.368	538.896	751.672	824.753	492.694	213.678	611.332	444.184	3.92412	3.5646	5.32558	4.09163	5.80512	4.36352	4.85521	3.55674	4.30424	12.8301	10.6729	15.4055	12.3112	17.2012	18.8785	11.2535	4.91326	14.1631	10.2297	4.43	12.34	1.46	2.32e-10	8.41e-09	yes	up	rna964	2079	gi|380018570|ref|XP_003693200.1|	PREDICTED: solute carrier family 2, facilitated glucose transporter member 10-like [Apis florea]
XP_003698716.1	49.397	63.1501	69.2552	49.9684	79.0277	36.0141	71.9472	62.3651	66.2086	365.403	355.337	205.242	143.144	139.596	191.461	466.164	105.13	221.033	174.418	0.712547	0.922765	1.00505	0.734748	1.16691	0.523239	1.03799	0.903991	0.981677	5.3831	5.23786	2.98649	2.05025	2.04623	2.78244	6.71237	1.54315	3.22049	2.53744	0.89	3.43	1.83	2.45e-10	8.86e-09	yes	up	rna6305	3207	gi|380030146|ref|XP_003698716.1|	PREDICTED: monocarboxylate transporter 13-like [Apis florea]
XP_392257.1	2679.09	3017.94	3705.15	2341.8	4130.6	2927.57	3086.31	2214.22	2381.8	337.295	284.27	175.922	762.032	434.896	427.104	716.301	1861.56	855.371	1190.69	15.9351	17.9461	22.0292	13.9266	24.5649	17.4078	18.3573	13.1656	14.1599	1.99984	1.68604	1.04331	4.51928	2.58031	2.53426	4.24786	11.0587	5.09124	7.07624	17.55	4.55	-1.92	2.47e-10	8.88e-09	yes	down	rna18038	7486	gi|48095204|ref|XP_392257.1|	PREDICTED: sodium/potassium-transporting ATPase subunit beta-2-like [Apis mellifera]
_	0.555023	4.77606	6.68252	5.45873	6.84492	3.79096	1.14202	6.0844	4.56611	98.3777	91.3724	21.9903	109.463	69.7981	54.0017	174.338	18.8037	7.39514	6.97671	0.0534823	0.458376	0.639784	0.52462	0.657962	0.363534	0.110052	0.583111	0.436561	9.01466	8.41779	2.02266	10.0698	6.46501	5.00716	16.0256	1.77602	0.720703	0.663273	0.42	5.79	3.49	2.71e-10	9.72e-09	yes	up	rna6113	654	_	_
XP_395200.2	1318.73	1106.98	1057.05	1089.23	975.712	1191.31	1353.29	1018.12	1265.95	238.917	203.05	403.155	256.817	386.574	441.832	329.726	934.2	458.499	494.183	38.657	32.4101	30.9252	31.9036	28.5804	34.8702	39.6708	29.7955	37.0213	6.89534	5.87007	11.6492	7.42109	11.1946	12.799	9.5256	27.2175	13.4864	14.4268	33.77	12.59	-1.42	2.76e-10	9.87e-09	yes	down	rna4261	1682	gi|66554647|ref|XP_395200.2|	PREDICTED: trimeric intracellular cation channel type B-like [Apis mellifera]
XP_006559262.1	1426.96	1030.57	1035.18	1017	907.885	1093.69	1178.56	944.603	1013.68	365.403	152.287	161.262	273.658	182.549	201.279	185.708	826.506	419.058	472.091	22.9365	16.5538	16.6212	16.3397	14.587	17.5654	18.944	15.1694	16.2721	5.82324	2.42919	2.57164	4.36412	2.91462	3.21425	2.96115	13.2403	6.74845	7.57107	17.23	5.51	-1.63	2.87e-10	1.02e-08	yes	down	rna5461	2899	gi|571573571|ref|XP_006559262.1|	PREDICTED: uncharacterized protein LOC724249 [Apis mellifera]
XP_006571360.1	253.645	295.585	338.986	301.07	331.668	345.451	261.523	240.334	272.825	3794.57	1908.67	2462.91	1498.8	1106.03	3137.01	1572.83	277.781	345.928	412.789	4.11281	4.76065	5.48395	4.86228	5.35718	5.5867	4.21747	3.8736	4.38265	60.764	31.1344	40.0011	24.2065	17.7727	50.2975	25.3711	4.49547	5.63503	6.6511	4.74	24.42	2.34	2.9e-10	1.03e-08	yes	up	rna3539	2761	gi|571508531|ref|XP_006571360.1|	PREDICTED: serine/threonine-protein kinase 32B-like isoform X1 [Apis PREDICTED: serine/threonine-protein kinase 32B-like i
XP_006621019.1	1182.75	1264.59	838.352	1132.9	740.496	1123.55	819.399	1095.7	788.225	365.403	284.27	80.6309	79.9923	112.751	88.3664	363.835	405.988	295.806	491.858	19.086	20.3993	13.5006	18.2534	11.945	18.1202	13.2102	17.665	12.6954	5.91227	4.89823	1.28866	1.32004	1.88872	1.41427	6.16613	6.56052	4.80265	7.9193	16.06	4.5	-1.81	2.92e-10	1.03e-08	yes	down	rna184	2650	gi|572310530|ref|XP_006621019.1|	PREDICTED: homeobox protein Nkx-2.5-like [Apis dorsata]
XP_003695780.1	32.1913	33.4324	47.3851	29.8131	36.0914	34.5925	15.4173	33.4642	37.6704	196.755	355.337	29.3203	286.288	150.334	108.003	466.164	48.7186	1321.27	227.906	0.208667	0.216653	0.30702	0.193216	0.233909	0.224158	0.0999363	0.216838	0.244053	1.27097	2.29622	0.18945	1.84983	0.971842	0.698243	3.01193	0.315369	8.57103	1.47595	0.22	2.16	2.84	2.94e-10	1.04e-08	yes	up	rna8494	6886	gi|380023966|ref|XP_003695780.1|	PREDICTED: transmembrane and TPR repeat-containing protein 1-like [Apis florea]
XP_003400200.1	1.66507	0	1.215	1.67961	0.622266	0.47387	1.14202	2.02813	1.14153	28.1079	121.83	43.9805	8.42024	16.1073	24.5462	11.3699	3.41885	11.5036	12.7906	0.0239942	0	0.0174917	0.0225275	0.0107825	0.00820738	0.0198048	0.0292031	0.0164306	0.476767	1.65697	0.632208	0.144784	0.23072	0.351721	0.192987	0.0590852	0.158989	0.177766	0.02	0.39	2.09	3.14e-10	1.11e-08	yes	up	rna20533	3434	gi|340723646|ref|XP_003400200.1|	PREDICTED: hypothetical protein LOC100645923 [Bombus terrestris]
XP_623438.1	9036.88	7582.78	8289.96	8342.2	7823.12	8503.12	9290.9	7929.5	8713.28	1236.75	1949.28	2243.01	1894.55	1970.45	1055.49	1614.52	6447.95	2352.48	2820.92	225.004	188.603	206.062	207.566	194.66	211.449	231.332	197.154	216.507	30.388	47.9644	55.1684	46.5998	48.5552	26.0162	39.7038	159.709	58.7437	69.9908	208.77	61.98	-1.75	3.27e-10	1.15e-08	yes	down	rna16755	1944	gi|66526646|ref|XP_623438.1|	PREDICTED: dihydrolipoyl dehydrogenase, mitochondrial-like isoform 1 [Apis mellifera]
XP_006610705.1	298.047	194.226	308.003	296.451	368.381	238.356	368.301	185.574	323.623	1166.48	1279.21	1444.03	1519.85	687.243	1006.39	1224.15	205.986	783.063	747.671	8.32015	5.41561	8.58196	8.26926	10.2762	6.64451	10.2815	5.17222	9.01358	32.0834	35.2407	39.7622	41.8519	18.9632	27.7783	33.7016	5.71671	21.9311	20.7898	8.02	26.92	1.73	3.33e-10	1.17e-08	yes	up	rna7547	1756	gi|572265124|ref|XP_006610705.1|	PREDICTED: probable cytochrome P450 6a13-like [Apis dorsata]
XP_003250301.1	7.21529	10.0828	9.72002	8.39805	8.08945	9.00352	4.56808	5.57737	7.41993	126.486	152.287	51.3106	63.1518	64.429	186.551	121.278	5.98298	15.612	16.279	0.176704	0.246676	0.237653	0.205531	0.197988	0.220226	0.111875	0.136401	0.181353	3.05756	3.68648	1.24158	1.52816	1.56186	4.52356	2.93413	0.145775	0.383435	0.397304	0.19	1.83	2.73	3.64e-10	1.27e-08	yes	up	rna11994	1973	gi|328783489|ref|XP_003250301.1|	PREDICTED: uncharacterized protein LOC100578044 [Apis mellifera]
XP_006570363.1	365.76	242.517	375.436	300.65	313.622	364.88	378.009	278.868	344.171	1461.61	1076.16	1979.12	1288.3	1401.33	1109.49	1064.98	364.962	612.153	523.253	5.92971	3.92254	6.09045	4.86108	5.09616	5.88158	6.1496	4.51559	5.56399	23.6321	17.4164	31.7822	20.5703	22.6164	17.6895	17.1099	5.90421	9.8602	8.39503	5.34	16.48	1.61	3.78e-10	1.31e-08	yes	up	rna9337	3114	gi|571562351|ref|XP_006570363.1|	PREDICTED: zinc finger protein 729-like [Apis mellifera]
XP_001119847.1	334.124	329.548	358.426	371.194	367.759	395.681	351.742	343.769	337.321	1208.64	2060.96	1568.64	2075.59	1696.63	1227.31	1716.85	332.483	529.985	530.23	7.14932	6.99692	7.53585	7.81644	7.80559	8.4774	7.449	7.13111	7.23059	25.5555	43.6867	33.0605	42.6701	35.5689	25.9888	35.5555	6.95233	11.106	11.0732	7.51	25.88	1.77	3.85e-10	1.34e-08	yes	up	rna7643	2290	gi|110748986|ref|XP_001119847.1|	PREDICTED: phospholipase DDHD1-like isoform X1 [Apis mellifera]
XP_392584.2	9.99041	6.36807	7.29002	7.97814	7.46719	3.79096	11.4202	5.07033	6.84916	28.1079	101.525	87.961	33.681	59.0599	147.277	37.8995	5.12827	66.5563	33.7208	0.368411	0.23447	0.268165	0.293908	0.275104	0.139538	0.421146	0.186586	0.251815	1.01645	3.67916	3.18563	1.21987	2.14481	5.35072	1.37225	0.18766	2.46496	1.23707	0.27	2.1	2.56	4.01e-10	1.39e-08	yes	up	rna9031	1379	gi|66508989|ref|XP_392584.2|	PREDICTED: threo-3-hydroxyaspartate ammonia-lyase-like [Apis mellifera]
XP_006608664.1	5581.31	4187.01	6396.99	4426.19	5055.91	4553.41	6060.7	4345.28	4783.57	899.453	1147.23	1304.76	1216.73	1277.84	996.576	902.008	3441.07	1807.7	2379.06	89.1824	66.8585	102.106	70.694	80.7542	72.6994	96.8434	69.3693	76.336	14.2502	18.1927	20.685	19.2899	20.2827	15.8211	14.2985	54.8003	28.9388	37.929	80.71	25.92	-1.64	4.02e-10	1.39e-08	yes	down	rna16184	2915	gi|572260704|ref|XP_006608664.1|	PREDICTED: ribonuclease Z, mitochondrial-like [Apis dorsata]
NP_001229361.1	57.1673	66.3341	115.425	77.262	91.473	66.8156	58.814	85.1816	91.893	1278.91	355.337	278.543	336.81	391.943	191.461	356.255	188.891	146.259	209.301	1.41524	1.64048	2.85273	1.91141	2.26309	1.65204	1.45603	2.10581	2.27033	31.2467	8.69411	6.81229	8.23762	9.60347	4.69251	8.71146	4.65205	3.63131	5.16347	1.95	8.49	2.06	4.03e-10	1.39e-08	yes	up	rna1400	1954	gi|334852193|ref|NP_001229361.1|	transglutaminase [Apis mellifera]
XP_396725.4	3597.66	4161.54	3607.34	4089.85	3480.95	4009.89	3515.14	3705.91	3764.76	1321.07	1583.79	1553.98	1220.94	1336.9	1811.51	1572.83	1889.77	1457.66	1922.08	113.199	130.769	113.264	128.575	109.439	125.97	110.605	116.398	118.154	40.8785	49.0966	48.1467	37.8299	41.5184	56.2776	48.7206	59.0709	46.034	60.2108	118.38	49.62	-1.25	4.12e-10	1.41e-08	yes	down	rna5157	1581	gi|328782357|ref|XP_396725.4|	PREDICTED: acidic leucine-rich nuclear phosphoprotein 32 family member A-like isoform X2 [Apis PREDICTED: acidic leucine-rich
XP_006616609.1	979.06	1042.24	959.852	784.797	731.784	993.231	1060.94	1126.12	1121.55	295.133	142.135	175.922	126.304	161.073	162.005	125.068	835.908	321.278	360.463	19.9488	21.2291	19.3917	15.9385	14.9146	20.0433	21.5136	23.0231	22.8656	5.48887	2.4311	3.45447	2.26691	2.87675	3.02923	2.2641	16.7364	6.43097	7.1617	19.86	5.62	-1.8	4.18e-10	1.43e-08	yes	down	rna7021	2293	gi|572301090|ref|XP_006616609.1|	PREDICTED: transmembrane protein 8A-like isoform X1 [Apis dorsata]
_	169.282	316.281	377.258	294.351	469.188	237.409	250.102	302.192	284.811	42.1619	30.4575	29.3203	37.8911	48.3218	93.2756	79.589	177.78	39.4407	139.534	3.5931	6.70727	7.99609	6.24413	9.95337	5.03374	5.30862	6.40647	6.03481	0.884852	0.639996	0.615878	0.795934	1.01662	1.96286	1.67154	3.75674	0.839229	2.95285	6.37	1.63	-1.9	4.38e-10	1.49e-08	yes	down	rna7630	2245	_	_
_	3.88516	6.89875	4.25251	5.45873	1.8668	3.31709	3.42606	7.6055	3.42458	154.594	60.915	14.6602	117.883	112.751	9.81849	174.338	16.2395	28.7589	4.65114	0.126093	0.223595	0.137715	0.177005	0.0605367	0.10748	0.111195	0.246383	0.110851	4.93164	1.94686	0.468284	3.76569	3.61028	0.314502	5.5676	0.523489	0.936917	0.150265	0.14	2.09	3.17	4.6e-10	1.56e-08	yes	up	rna13094	1539	_	_
XP_006612703.1	4.44018	7.42942	24.9076	6.71844	10.5785	18.4809	7.42313	50.1963	17.6937	70.2698	60.915	197.912	164.195	612.076	1310.77	30.3196	11.966	1070.65	211.627	0.336515	0.561286	1.87813	0.508124	0.800182	1.39531	0.562614	3.78803	1.33274	5.11798	4.45558	14.4579	11.9961	44.9619	96.3672	2.21382	0.892687	81.8671	15.8694	1.24	26.73	4.33	4.71e-10	1.6e-08	yes	up	rna13501	776	gi|572269369|ref|XP_006612703.1|	PREDICTED: uncharacterized protein LOC102678061 [Apis dorsata]
XP_006614736.1	1275.44	1112.29	1193.13	990.549	1014.92	1142.5	1084.35	1196.09	1091.87	323.241	101.525	109.951	248.397	144.965	201.279	200.867	507.699	250.613	872.089	6.83707	5.95877	6.38828	5.3064	5.44162	6.12069	5.81098	6.40861	5.85132	1.7284	0.542904	0.588013	1.32819	0.775525	1.07286	1.07254	2.71914	1.34054	4.67524	6.02	1.72	-1.75	4.94e-10	1.67e-08	yes	down	rna14741	8256	gi|572297046|ref|XP_006614736.1|	PREDICTED: glycoprotein 3-alpha-L-fucosyltransferase A-like isoform X1 [Apis dorsata]
XP_003696242.1	2231.75	3001.49	2546.04	3880.74	3398.19	2951.73	2550.7	4594.23	2529.62	21080.9	41767.4	26307.7	23930.3	14969	21566.3	35405.7	2263.28	4378.74	5530.2	39.4357	52.8972	44.9669	68.541	60.0099	52.1167	45.0549	80.9255	44.6745	367.773	728.313	457.778	417.892	262.008	376.177	619.151	39.8327	77.3637	97.3257	54.16	330.6	2.61	5.01e-10	1.69e-08	yes	up	rna12422	2689	gi|380024936|ref|XP_003696242.1|	PREDICTED: transcription factor kayak-like isoform 2 [Apis florea]
XP_392379.2	807.003	745.595	920.972	696.198	915.353	803.209	892.488	630.243	1005.11	1658.37	4101.61	2433.59	3246	2555.68	2813	3903.65	909.413	2203.75	1694.18	32.7118	30.1715	37.23	28.189	37.0654	32.4917	36.1778	25.4883	40.6079	65.7939	163.105	96.7077	129	101.866	112.173	155.085	36.5521	89.7534	68.2833	33.4	100.48	1.59	5.06e-10	1.7e-08	yes	up	rna7355	1273	gi|66509265|ref|XP_392379.2|	PREDICTED: hornerin [Apis mellifera]
XP_006622082.1	8.88036	13.7975	9.72002	9.23785	14.3121	12.3206	9.13616	17.7462	9.13222	42.1619	60.915	58.6407	37.8911	32.2145	44.1832	45.4794	35.0432	147.081	84.8833	0.324986	0.504162	0.354841	0.337729	0.523277	0.450055	0.334354	0.648094	0.333208	1.51331	2.191	2.10789	1.3621	1.16113	1.59319	1.6344	1.27267	5.40566	3.09045	0.42	2.21	2.14	5.08e-10	1.7e-08	yes	up	rna5574	1388	gi|572312745|ref|XP_006622082.1|	PREDICTED: uncharacterized protein LOC102680541 isoform X1 [Apis dorsata]
_	2.22009	2.12269	0	1.67961	5.60039	2.36935	0	0.507033	1.14153	84.3237	162.44	58.6407	63.1518	10.7382	24.5462	22.7397	2.56414	9.86019	12.7906	0.27357	0.260226	0	0.206269	0.687944	0.290155	0	0.0620447	0.139263	9.74742	18.9053	6.81132	7.33653	1.25833	2.88023	2.63919	0.308009	1.23271	1.54924	0.21	4.99	4.02	5.15e-10	1.72e-08	yes	up	rna6109	556	_	_
XP_006622811.1	6518.19	6585.65	4563.55	6661.33	3877.96	6645.55	5903.1	6533.63	5451.93	1166.48	2000.04	842.96	1077.79	998.65	1026.03	1315.11	4985.53	997.522	1255.81	132.321	133.577	92.515	135.152	78.6828	134.769	119.836	132.482	110.493	23.4252	40.212	16.9423	21.6628	20.102	20.658	26.4284	100.778	20.2981	25.4205	118.61	33.65	-1.81	5.23e-10	1.74e-08	yes	down	rna16524	2338	gi|572314268|ref|XP_006622811.1|	PREDICTED: ATPase family AAA domain-containing protein 3-like isoform X1 [Apis dorsata]
XP_006558689.1	3.33014	4.24538	1.8225	0.419902	1.24453	2.84322	1.71303	1.01407	2.28305	42.1619	30.4575	21.9903	21.0506	16.1073	34.3647	15.1598	10.2565	4.93009	11.6278	0.0916627	0.116721	0.0500722	0.0115492	0.034232	0.0781519	0.0471523	0.0278689	0.0627008	1.14366	0.827485	0.597163	0.57167	0.438306	0.935412	0.411601	0.280693	0.136139	0.318823	0.06	0.53	2.01	5.26e-10	1.74e-08	yes	up	rna1041	1778	gi|571541684|ref|XP_006558689.1|	PREDICTED: putative uncharacterized protein DDB_G0282133-like isoform X1 [Apis PREDICTED: putative uncharacterized protein
XP_623620.3	298.602	253.662	343.846	293.512	286.242	312.754	351.171	256.052	304.788	1405.4	2467.06	2294.32	1810.35	1610.73	810.025	1000.55	224.789	618.727	490.695	13.5495	11.4884	15.555	13.3019	12.9736	14.1593	15.9353	11.5889	13.7792	62.2593	109.574	101.824	80.3508	71.7265	36.0892	44.3921	10.1039	28.225	22.1245	13.61	53.47	1.97	5.27e-10	1.74e-08	yes	up	rna6684	1159	gi|328782154|ref|XP_623620.3|	PREDICTED: syntaxin-12 [Apis PREDICTED: syntaxin-12-like [Apis florea]
XP_006612135.1	739.845	670.24	798.257	682.761	826.991	695.167	1016.4	732.663	948.609	2206.47	2994.99	2382.28	3077.6	2238.91	2655.9	3763.42	535.05	3889.02	2306.96	16.5724	14.9838	17.86	15.2886	18.4975	15.5426	22.7805	16.3984	21.2012	48.8996	66.6998	52.9527	68.3392	49.6753	58.9425	83.5897	11.9232	87.5618	51.587	17.7	57.67	1.7	5.28e-10	1.74e-08	yes	up	rna4955	2139	gi|572268155|ref|XP_006612135.1|	PREDICTED: sodium/hydrogen exchanger 7-like isoform X4 [Apis dorsata]
XP_006618036.1	27.7511	91.2757	41.9176	56.6868	45.4254	28.4322	30.8345	45.126	31.392	267.025	335.032	249.223	328.389	214.763	476.197	526.803	82.907	41.9058	84.8833	0.320208	1.05241	0.483418	0.653707	0.524132	0.327791	0.355838	0.520213	0.361928	3.06259	3.84363	2.85976	3.76675	2.46649	5.47097	6.04622	0.954069	0.484058	0.977786	0.51	2.88	2.29	5.3e-10	1.75e-08	yes	up	rna7361	3956	gi|572304128|ref|XP_006618036.1|	PREDICTED: uncharacterized protein LOC102674835 isoform X1 [Apis dorsata]
XP_006566323.1	18.3157	19.1042	15.795	15.1165	24.8906	13.7422	15.9883	15.211	22.8305	449.727	71.0675	95.2911	105.253	96.6435	147.277	106.119	99.1466	28.7589	27.9068	0.0938823	0.1047	0.0855823	0.0774766	0.129965	0.0722077	0.081961	0.0801074	0.116977	2.37247	0.399769	0.535984	0.592024	0.543823	0.774149	0.542603	0.558567	0.162319	0.157281	0.09	0.61	1.87	5.36e-10	1.76e-08	yes	up	rna1484	7883	gi|571559117|ref|XP_006566323.1|	PREDICTED: uncharacterized protein LOC413109 [Apis mellifera]
XP_003694702.1	28.8612	26.5336	21.2625	21.8349	26.1352	19.4287	26.2665	31.9431	19.9767	252.971	984.792	168.592	185.245	150.334	260.19	269.087	20.5131	36.154	41.8602	0.229881	0.211272	0.169267	0.173879	0.208126	0.154689	0.209215	0.254314	0.159013	2.00638	7.81425	1.33758	1.46972	1.19344	2.06573	2.13477	0.163116	0.288237	0.333046	0.2	1.82	2.69	5.44e-10	1.78e-08	yes	up	rna9920	5642	gi|380021713|ref|XP_003694702.1|	PREDICTED: uncharacterized protein LOC100863258 [Apis florea]
XP_003694473.1	258.085	72.7022	557.079	101.196	258.24	275.792	641.815	64.9003	452.045	3148.09	2690.41	1466.02	3363.89	2206.69	667.657	3642.14	473.51	2463.4	925.577	6.32018	1.80237	13.4773	2.47825	6.30008	6.752	15.6143	1.58151	10.9589	77.5846	65.9858	35.3489	83.0092	54.3247	16.2646	89.4314	11.4999	60.507	22.5306	7.31	50.19	2.76	5.45e-10	1.78e-08	yes	up	rna20201	1774	gi|380021228|ref|XP_003694473.1|	PREDICTED: synaptic vesicle glycoprotein 2C-like [Apis florea]
XP_001122110.2	19.9808	16.4509	28.5526	14.6966	16.1789	10.899	16.5593	18.7602	18.8352	70.2698	263.965	161.262	130.514	53.6909	211.097	208.447	66.6675	23.0071	26.744	0.524954	0.431738	0.748836	0.385844	0.424782	0.28597	0.435068	0.492153	0.493797	1.82058	6.84929	4.18251	3.38516	1.39527	5.48744	5.40537	1.74195	0.606322	0.700052	0.47	3.09	2.48	6.42e-10	2.09e-08	yes	up	rna727	1853	gi|328793344|ref|XP_001122110.2|	PREDICTED: glycerate kinase-like [Apis mellifera]
XP_006612962.1	3478.88	2967.52	2731.93	2955.27	2742.95	2985.85	3709.28	3055.89	3011.35	688.644	842.657	806.309	627.308	590.599	736.387	394.155	2855.59	976.98	839.531	115.472	98.3836	90.3926	97.8693	91.0468	98.6491	123.152	101.156	99.6272	22.5488	27.645	26.4377	20.5696	19.1294	24.2142	12.9209	94.1729	32.5621	27.771	101.76	32.6	-1.64	6.57e-10	2.13e-08	yes	down	rna8637	1529	gi|572269901|ref|XP_006612962.1|	PREDICTED: reticulocyte binding protein 2 homolog b-like [Apis dorsata]
XP_001119885.1	6571.47	4073.98	5200.82	3515	4134.33	5066.14	5802.6	3609.06	6939.34	1208.64	873.114	2147.72	1035.69	1283.21	1325.5	1027.08	2962.43	1681.16	2205.8	332.31	205.58	262.107	177.502	208.798	255.537	293.438	181.984	349.471	59.5082	43.1123	105.959	51.1002	63.5451	65.6761	50.6545	148.233	85.5186	110.755	252.34	81.29	-1.63	6.79e-10	2.2e-08	yes	down	rna13192	1061	gi|110755262|ref|XP_001119885.1|	PREDICTED: protein transport protein Sec61 subunit beta [Apis mellifera]
XP_006623932.1	3716.43	4872.11	2984.05	4792.76	3541.31	4778.03	3629.91	3985.28	3562.14	801.075	588.845	996.892	745.192	719.457	972.03	515.433	3041.92	1442.05	1490.69	77.074	101.028	61.8609	99.2639	73.5186	98.9595	75.1483	82.6929	73.7616	16.2075	12.1724	20.3408	15.3862	14.6943	20.0079	10.581	62.6794	29.9783	30.766	82.4	24.74	-1.73	7.06e-10	2.28e-08	yes	down	rna7064	2322	gi|572316625|ref|XP_006623932.1|	PREDICTED: nucleolar protein 12-like [Apis dorsata]
XP_003690364.1	8.88036	210.146	7.89752	9.65775	8.08945	10.899	5.7101	24.8446	10.2737	688.644	1796.99	432.475	749.402	354.36	569.472	1652.42	223.935	128.182	104.651	1.7263	40.5184	1.5153	1.86698	1.56479	2.09737	1.11006	4.77568	1.96589	121.314	319.896	76.7632	133.042	63.7409	102.646	292.936	41.8496	25.4868	19.8066	6.28	118.27	4.21	7.21e-10	2.32e-08	yes	up	rna259	427	gi|380012593|ref|XP_003690364.1|	PREDICTED: uncharacterized protein LOC100870450 [Apis florea]
XP_006617215.1	624.955	1948.1	821.949	691.999	759.164	714.595	701.771	725.058	796.786	4918.88	5401.13	4024.22	3890.15	2378.5	10962.3	7159.22	1673.53	1267.86	1886.04	5.11226	15.9304	6.72001	5.65942	6.20882	5.84313	5.74066	5.92837	6.51352	40.062	44.0106	32.7863	31.6945	19.3903	89.3764	58.3248	13.6663	10.3812	15.4104	7.06	34.14	2.26	7.47e-10	2.39e-08	yes	up	rna15670	5499	gi|572302390|ref|XP_006617215.1|	PREDICTED: LON peptidase N-terminal domain and RING finger protein 3-like isoform X1 [Apis dorsata]
XP_003485625.1	18.8708	13.2668	16.4025	13.4369	24.8906	16.1116	15.9883	11.1547	19.406	70.2698	71.0675	219.903	84.2024	144.965	88.3664	37.8995	34.1885	41.9058	75.581	0.347617	0.249818	0.297687	0.24404	0.459789	0.292496	0.290526	0.202488	0.355915	1.39816	1.28033	3.96028	1.51647	2.61428	1.59391	0.68246	0.618879	0.763089	1.36987	0.31	1.49	1.97	7.48e-10	2.39e-08	yes	up	rna14726	2358	gi|350399746|ref|XP_003485625.1|	PREDICTED: hypothetical protein LOC100748561 [Bombus impatiens]
XP_003698876.1	65566.5	47649.6	66633.2	50037.7	52184.4	59869.2	74009.2	50912.2	66928.9	13815	23899	21609.1	21404.3	12091.2	18817.1	25911.9	16783.1	20952.1	30131.2	623.826	453.168	633.556	475.905	496.311	569.297	704.177	484.11	636.296	130.81	226.236	204.578	202.748	114.451	178.42	245.267	159.334	199.563	286.226	564.88	199.98	-1.5	7.58e-10	2.42e-08	yes	down	rna13275	4746	gi|380030481|ref|XP_003698876.1|	PREDICTED: vigilin [Apis florea]
_	0.555023	0	0	0	0.622266	0	0.57101	0	0	112.432	152.287	7.33009	33.681	5.36909	44.1832	49.2694	0.854712	2.46505	3.48835	0.0252643	0	0	0	0.0282923	0	0.0259928	0	0	4.99607	6.78473	0.32632	1.49951	0.239828	1.97459	2.19271	0.0385379	0.112807	0.157776	0.01	1.73	4.07	7.96e-10	2.53e-08	yes	up	rna10855	1156	_	_
XP_006559398.1	268.631	261.622	368.753	274.616	438.075	318.44	345.461	263.15	347.595	1278.91	893.419	1319.42	905.176	961.066	1359.86	951.278	242.738	847.976	808.135	4.25126	4.10672	5.81797	4.30007	6.84977	5.04335	5.49633	4.14476	5.47425	19.723	13.941	20.748	13.9284	14.8627	20.9829	14.6246	3.78176	13.4161	12.6	5.06	14.29	1.48	7.99e-10	2.53e-08	yes	up	rna5527	2912	gi|571567116|ref|XP_006559398.1|	PREDICTED: F-box/LRR-repeat protein 20-like isoform X2 [Apis mellifera]
XP_395655.4	189.818	169.815	159.165	173	156.189	172.489	172.445	177.969	162.097	688.644	436.557	469.125	606.257	697.981	353.466	761.78	182.054	601.471	309.301	5.97255	5.33616	4.99751	5.43869	4.91048	5.41871	5.42603	5.58976	5.08727	21.309	13.533	14.5348	18.7845	21.6762	10.981	23.5972	5.69069	18.9948	9.68909	5.35	15.4	1.51	8.17e-10	2.58e-08	yes	up	rna16222	1581	gi|328789207|ref|XP_395655.4|	PREDICTED: jmjC domain-containing protein 4-like isoform 1 [Apis mellifera]
XP_003249382.1	4135.47	3423.9	3722.77	3898.79	3620.96	3794.75	4212.91	3698.81	3762.47	730.806	771.59	513.106	614.678	585.23	1354.95	621.552	3343.63	898.92	1049.99	125.385	103.679	112.642	118.11	109.7	114.879	127.735	111.953	113.794	21.8036	23.0605	15.3273	18.3623	17.5214	40.5801	18.563	100.736	27.3514	31.6996	115.35	33.57	-1.78	8.26e-10	2.61e-08	yes	down	rna2260	1633	gi|328777671|ref|XP_003249382.1|	PREDICTED: inorganic pyrophosphatase-like [Apis mellifera]
_	6.10525	7.42942	9.11252	8.39805	11.823	3.79096	3.99707	10.6477	9.13222	28.1079	314.727	395.825	214.716	37.5836	83.4571	75.799	17.9489	12.3252	13.9534	0.624426	0.756623	0.925633	0.856523	1.20608	0.38574	0.408834	1.08274	0.926286	2.72553	30.6919	38.5357	20.907	3.68612	8.19447	7.37462	1.7972	1.27581	1.40684	0.8	11.03	3.63	8.43e-10	2.65e-08	yes	up	rna12442	628	_	_
_	1.66507	0.530673	1.215	3.35922	3.11133	1.42161	0.57101	3.0422	0.570764	42.1619	121.83	14.6602	50.5215	21.4763	103.094	64.4292	0.854712	4.93009	5.81392	0.0342956	0.0160577	0.0367373	0.0952397	0.094194	0.0291988	0.0117404	0.0748435	0.01725	0.85743	2.80504	0.298393	1.12878	0.4378	2.37902	1.64472	0.0257321	0.124375	0.119192	0.05	0.94	2.84	8.8e-10	2.76e-08	yes	up	rna12564	1634	_	_
XP_006622220.1	369.09	358.735	443.476	383.371	445.542	374.357	379.151	397.007	369.284	1039.99	4558.47	1297.43	4450.1	1401.33	1998.06	2884.15	432.484	642.556	644.183	8.02493	7.79641	9.59854	8.32612	9.65775	8.17481	8.21741	8.59584	7.99338	22.2372	98.5167	28.0703	95.2448	30.6838	44.2781	61.9894	9.33139	14.0172	14.0309	8.49	40.74	2.25	8.95e-10	2.8e-08	yes	up	rna11209	1892	gi|572313033|ref|XP_006622220.1|	PREDICTED: protein trapped in endoderm-1-like isoform X1 [Apis dorsata]
XP_006616032.1	6025.32	5401.19	6578.03	5005.66	5134.31	5934.74	6536.92	4754.96	6118.59	17398.8	20000.4	20436.3	24481.9	14507.3	18586.4	18582.1	7728.3	22864.1	16138.3	80.8254	72.3795	87.5602	67.9791	68.9584	79.6417	87.051	63.928	81.7223	225.163	257.754	263.66	316.73	190.752	242.605	240.566	100.854	299.861	211.485	76.75	231.89	1.59	9.14e-10	2.85e-08	yes	up	rna1628	3577	gi|572299833|ref|XP_006616032.1|	PREDICTED: microtubule-associated protein Jupiter-like isoform X5 [Apis dorsata]
XP_003695882.1	6.66027	4.24538	4.86001	3.77912	9.33398	8.52965	8.56515	8.61957	5.13687	168.647	121.83	43.9805	37.8911	48.3218	137.459	60.6392	16.2395	16.4336	9.30228	0.6461	0.410173	0.468404	0.365632	0.903235	0.823421	0.830938	0.831595	0.494405	15.5524	11.2958	4.07126	3.50807	4.50468	12.8279	5.60986	1.54394	1.61245	0.890226	0.64	5.66	2.96	1.04e-09	3.24e-08	yes	up	rna19993	651	gi|380024176|ref|XP_003695882.1|	PREDICTED: LOW QUALITY PROTEIN: colorectal mutant cancer protein-like [Apis florea]
XP_392374.4	427.922	445.234	499.974	348.519	436.208	408.95	448.814	416.274	452.045	1124.32	1055.86	1106.84	1149.36	1471.13	927.847	1281	529.067	1098.59	761.624	12.7561	13.2508	14.878	10.3804	12.995	12.1725	13.3808	12.3835	13.4391	33.0008	30.99	32.4991	33.7755	43.3046	27.3168	37.5967	15.6693	32.8472	22.6084	12.86	30.19	1.22	1.05e-09	3.25e-08	yes	up	rna7225	1656	gi|328788290|ref|XP_392374.4|	PREDICTED: F-box/WD repeat-containing protein 9 isoform 1 [Apis mellifera]
XP_003698993.1	3927.89	3969.96	3256.21	3899.63	3033.54	3971.03	3487.73	3582.19	3815.56	1011.88	781.742	806.309	808.343	907.375	1173.31	576.073	2776.1	1453.56	1586.04	105.895	106.909	87.6278	105.056	81.7275	106.913	94.03	96.4278	102.641	26.8921	20.808	21.4521	21.5071	24.1897	31.2887	15.3238	74.4222	39.3113	42.5975	98.48	33.39	-1.56	1.06e-09	3.29e-08	yes	down	rna20259	1811	gi|380030725|ref|XP_003698993.1|	PREDICTED: uncharacterized protein LOC100865970 [Apis florea]
XP_003689554.1	0	0.530673	0.607501	0.419902	0.622266	0	0	1.01407	0	14.054	213.202	0	185.245	32.2145	4.90924	443.424	0	161.871	6.97671	0	0.0822665	0.0938064	0.0652362	0.0967127	0	0	0.156832	0	2.02399	30.9672	0	26.8463	4.71925	0.720375	64.1855	0	25.7235	1.0653	0.05	16.27	6.72	1.07e-09	3.3e-08	yes	up	rna9044	482	gi|380010901|ref|XP_003689554.1|	PREDICTED: cholecystokinin receptor-like [Apis florea]
XP_006564303.1	924.668	1235.94	699.234	530.756	632.222	613.187	843.382	536.441	1069.61	5396.72	7533.15	3899.61	5822.6	2754.34	2503.71	11692	1200.02	1633.5	1108.13	14.0509	18.7684	10.688	8.09935	9.58058	9.33569	12.831	8.17275	16.2055	81.211	113.671	58.6251	87.7345	41.7138	38.0819	176.467	18.163	24.8829	16.8365	11.97	64.54	2.42	1.08e-09	3.32e-08	yes	up	rna20063	2448	gi|571558433|ref|XP_006564303.1|	PREDICTED: protein FAM49B-like isoform X1 [Apis mellifera]
_	1.66507	4.24538	3.03751	2.93932	6.22266	1.42161	5.13909	3.0422	2.28305	42.1619	30.4575	36.6504	46.3113	42.9527	83.4571	22.7397	4.27356	13.1469	9.30228	0.220879	0.560056	0.399371	0.388488	0.822679	0.187323	0.681776	0.400537	0.299611	5.22194	3.79992	4.56293	5.76671	5.39834	10.504	2.82863	0.551583	1.77134	1.21137	0.44	3.82	2.86	1.1e-09	3.38e-08	yes	up	rna8921	531	_	_
_	78.8132	67.3954	69.8627	89.8591	69.6937	50.2302	41.6837	25.8587	90.1807	0	10.1525	0	12.6304	5.36909	9.81849	11.3699	18.8037	9.0385	20.9301	1.6704	1.42714	1.47859	1.9034	1.47632	1.06346	0.883471	0.547401	1.90802	0	0.213022	0	0.264926	0.112794	0.206316	0.238445	0.396767	0.19204	0.44228	1.37	0.23	-2.18	1.14e-09	3.48e-08	yes	down	rna12733	2248	_	_
XP_003698428.1	3.33014	4.24538	7.89752	5.03883	3.73359	5.68644	6.85212	12.6758	10.8445	112.432	223.355	51.3106	101.043	32.2145	358.375	280.456	4.27356	10.6819	12.7906	0.454268	0.575826	1.0675	0.684766	0.507539	0.770362	0.93478	1.7158	1.46301	14.2928	28.6074	6.5577	12.916	4.15728	46.316	35.8118	0.566776	1.48062	1.71193	0.91	14.66	3.87	1.16e-09	3.55e-08	yes	up	rna14120	522	gi|380029541|ref|XP_003698428.1|	PREDICTED: coiled-coil domain-containing protein 37-like, partial [Apis florea]
XP_003697343.1	330.793	298.769	380.296	298.97	305.532	248.782	241.537	365.064	323.623	0	50.7625	43.9805	54.7316	32.2145	73.6387	60.6392	152.993	80.5249	74.4182	10.7038	9.6545	12.2789	9.6655	9.87825	8.03697	7.81581	11.7911	10.4442	0	1.6176	1.40072	1.74321	1.02847	2.35181	1.93086	4.91717	2.6155	2.39709	10.03	2.15	-2.17	1.21e-09	3.7e-08	yes	down	rna15384	1543	gi|380027252|ref|XP_003697343.1|	PREDICTED: uncharacterized protein LOC100864410 [Apis florea]
XP_006612921.1	26.0861	24.4109	75.3302	31.4927	56.6262	29.8538	51.3909	34.9853	33.6751	98.3777	446.71	124.611	185.245	91.2745	127.64	424.474	218.806	170.91	89.5344	0.440527	0.411243	1.27934	0.551835	0.947062	0.499098	0.859882	0.611317	0.575928	1.75577	7.41537	2.22563	3.23167	1.63242	2.28328	7.04327	3.92798	2.86525	1.49456	0.69	3.49	2.18	1.23e-09	3.73e-08	yes	up	rna8589	2608	gi|572269818|ref|XP_006612921.1|	PREDICTED: neuropeptides capa receptor-like [Apis dorsata]
XP_006623845.1	53.8372	28.6563	63.7876	85.2402	66.5824	63.4985	45.6808	51.7174	75.9116	407.565	527.93	417.815	307.339	91.2745	333.829	363.835	116.241	101.889	106.976	0.614171	0.326754	0.727127	0.97211	0.759347	0.723971	0.521127	0.589608	0.865189	4.62125	5.98999	4.73968	3.4865	1.0363	3.79069	4.12702	1.3229	1.16389	1.21842	0.68	3.03	2.01	1.31e-09	3.98e-08	yes	up	rna5788	4000	gi|572316439|ref|XP_006623845.1|	PREDICTED: transmembrane protease serine 2-like isoform X2 [Apis dorsata]
XP_006614386.1	454.008	835.81	1359.59	212.051	581.196	215.611	1024.96	191.152	363.576	1939.45	3025.44	2558.2	4475.36	2571.79	2317.16	5510.59	758.984	11616.9	9517.39	10.4468	18.5937	31.3824	4.79877	13.4243	4.91358	23.7471	4.32426	8.3214	44.1047	69.3428	58.6088	102.42	58.9993	52.974	125.684	16.8322	270.353	220.103	13.43	108.11	3	1.32e-09	3.99e-08	yes	up	rna8113	2150	gi|572274788|ref|XP_006614386.1|	PREDICTED: vesicular glutamate transporter 2.1-like isoform X2 [Apis dorsata]
_	73.263	76.4169	99.6302	92.3785	77.7832	67.7634	68.5212	87.7168	85.0438	449.727	974.639	241.893	395.751	150.334	304.373	462.374	242.738	122.431	132.557	1.95697	2.04168	2.63103	2.42335	2.09152	1.79685	1.81174	2.32049	2.27213	11.6471	25.2724	6.47539	10.5946	4.03257	8.16701	11.9908	6.29193	3.33193	3.58241	2.15	9.01	2.02	1.33e-09	4e-08	yes	up	rna2539	2060	_	_
XP_006564605.1	11431.2	8998.09	12769.7	9944.55	12614.6	10324.2	12376.1	9916.56	11572.8	1995.66	2923.92	1663.93	2315.57	1331.53	2091.34	5821.36	5827.43	3359.86	5284.86	93.334	74.044	104.389	81.4164	103.027	84.4382	101.353	81.4339	94.8092	16.7767	23.7597	13.7636	19.0225	11.2082	17.1334	48.2079	48.2548	27.4938	43.6558	91.08	28.94	-1.65	1.38e-09	4.14e-08	yes	down	rna2984	5966	gi|571544793|ref|XP_006564605.1|	PREDICTED: calcium-binding mitochondrial carrier protein Aralar1 isoform X2 [Apis mellifera]
XP_006563832.1	42.1817	45.6379	82.6202	88.1795	99.5625	80.5578	47.9648	35.9994	57.0764	351.349	659.912	36.6504	892.546	2115.42	24.5462	2850.04	33.3338	4896.4	1054.65	1.4112	1.51083	2.74607	2.92914	3.29776	2.68077	1.59009	1.20107	1.88701	11.4443	21.5359	1.1954	29.1429	69.153	0.802883	92.9336	1.0974	162.984	34.7952	2.14	44.19	4.3	1.42e-09	4.25e-08	yes	up	rna18982	1450	gi|571544026|ref|XP_006563832.1|	PREDICTED: aquaporin AQPcic-like isoform X1 [Apis mellifera]
XP_006623005.1	1951.46	1868.5	2093.45	2075.16	2156.77	2180.75	2046.5	1960.19	2031.92	9092.91	12416.5	10078.9	13059.8	10110	11109.6	13200.4	1697.46	3173.34	3459.28	33.8444	32.3885	36.2651	35.9879	37.4333	37.8259	35.577	33.9735	35.1716	156.465	213.461	173.341	224.49	174.109	191.253	227.056	29.2925	55.1615	59.8176	35.39	143.29	2.01	1.42e-09	4.25e-08	yes	up	rna12513	2633	gi|572314670|ref|XP_006623005.1|	PREDICTED: integrin beta-PS-like [Apis dorsata]
XP_006561186.1	385.741	307.79	355.388	343.9	309.888	355.876	394.568	311.319	336.18	1602.15	1614.25	1781.21	1709.31	1787.91	1276.4	1136.99	300.004	538.202	453.486	11.7282	9.3463	10.7833	10.4474	9.41466	10.8037	11.9968	9.44917	10.1961	47.9322	48.3786	53.3549	51.2035	53.677	38.3337	34.0507	9.06362	16.422	13.7292	10.47	34.26	1.7	1.44e-09	4.3e-08	yes	up	rna11225	1629	gi|571511875|ref|XP_006561186.1|	PREDICTED: ankyrin repeat domain-containing protein 54-like [Apis mellifera]
XP_006560694.1	417.377	289.747	399.736	352.718	294.954	322.231	420.834	350.36	344.171	2670.25	1969.58	1957.13	1583.01	1165.09	1183.13	1735.8	241.029	609.688	623.253	4.16657	2.89127	3.98779	3.52013	2.9437	3.21514	4.20111	3.49558	3.43297	26.5147	19.5687	19.4416	15.7254	11.5824	11.7631	17.2418	2.4011	6.09346	6.21303	3.54	12.88	1.83	1.48e-09	4.39e-08	yes	up	rna11722	4543	gi|571557961|ref|XP_006560694.1|	PREDICTED: zinc finger protein Xfin-like [Apis mellifera]
XP_006609264.1	329.128	403.311	310.433	479.528	304.288	350.664	239.253	404.613	413.804	112.432	71.0675	51.3106	147.354	75.1672	181.642	162.968	225.644	77.2381	115.116	5.61541	6.87617	5.29037	8.17762	5.18933	5.97769	4.08205	6.89661	7.05027	1.90088	1.20273	0.868112	2.49312	1.27337	3.07769	2.7569	3.83608	1.32042	1.95933	6.11	2.12	-1.48	1.51e-09	4.47e-08	yes	down	rna12978	2743	gi|572261987|ref|XP_006609264.1|	PREDICTED: homeotic protein empty spiracles-like [Apis dorsata]
XP_003490064.1	568.898	586.393	656.102	503.883	625.377	573.856	478.506	601.849	550.787	2614.04	4903.65	3701.69	3599.65	1369.12	3181.19	3615.61	490.605	710.755	912.786	13.0471	13.4354	15.0238	11.5488	14.334	13.1456	10.9742	13.7848	12.6081	59.223	111.243	83.9429	81.6318	31.1007	72.2822	81.9784	11.1976	16.3442	20.8663	13.11	54.69	2.05	1.59e-09	4.7e-08	yes	up	rna4067	2093	gi|350413653|ref|XP_003490064.1|	PREDICTED: hypothetical protein LOC100749916 [Bombus impatiens]
XP_006607245.1	639.386	906.92	814.052	937.642	810.19	727.864	749.165	1226.51	766.536	2670.25	3614.29	2800.09	3473.35	2818.77	3259.74	4506.25	1347.03	1059.15	1262.78	6.06016	8.59246	7.71074	8.88474	7.67719	6.89547	7.10069	11.6188	7.25968	25.1811	34.1024	26.4158	32.7677	26.611	30.7773	42.5088	12.7419	10.0498	11.9528	7.96	24.55	1.61	1.71e-09	5.05e-08	yes	up	rna3346	4774	gi|572257696|ref|XP_006607245.1|	PREDICTED: protein I'm not dead yet-like isoform X1 [Apis dorsata]
XP_396937.4	369.09	309.382	317.116	317.026	337.268	315.123	320.908	320.952	294.514	1574.04	1441.65	1422.04	1528.27	1234.89	756.024	1379.54	352.141	409.198	499.997	6.40572	5.36557	5.49726	5.49951	5.85084	5.46433	5.56955	5.56479	5.10419	27.0667	24.8151	24.4702	26.299	21.2775	13.029	23.7362	6.08939	7.11622	8.6565	5.59	17.36	1.62	1.77e-09	5.22e-08	yes	up	rna15335	2700	gi|328785852|ref|XP_396937.4|	PREDICTED: serine/threonine-protein kinase TBK1 [Apis mellifera]
_	27.7511	40.3311	40.0951	32.7524	60.982	33.1709	39.3997	40.0556	40.5242	365.403	751.285	256.553	155.774	59.0599	245.462	352.465	106.839	83.8116	47.6742	1.25639	1.50217	1.89094	1.31262	3.05626	1.40529	1.87812	1.5208	1.61407	9.93696	17.0888	6.46748	2.53268	2.18836	5.44289	6.93534	4.45841	2.23673	1.35415	1.72	5.72	1.68	1.78e-09	5.23e-08	yes	up	rna12271	2847	_	_
XP_393044.4	67.7128	53.0673	84.4427	44.0897	87.7394	63.0247	74.8023	75.548	87.3268	365.403	213.202	285.873	370.491	440.265	314.192	147.808	53.8468	393.586	187.208	2.19926	1.72125	2.73666	1.43073	2.84736	2.04365	2.42958	2.44924	2.82882	11.6652	6.81903	9.13827	11.8438	14.1077	10.0715	4.72384	1.73707	12.832	6.0527	2.3	8.45	1.83	1.79e-09	5.23e-08	yes	up	rna4305	1538	gi|328783824|ref|XP_393044.4|	PREDICTED: lysoplasmalogenase-like protein TMEM86A-like isoform X2 [Apis mellifera]
XP_003494002.1	732.63	592.762	962.89	671.844	786.544	759.139	738.316	621.623	740.281	2290.79	2599.04	1913.15	1507.22	1637.57	6553.84	2668.13	695.735	6299.02	3467.42	18.3548	15.1616	24.1148	17.0437	19.9521	19.1709	18.8398	15.7673	18.6784	61.6069	69.7565	51.0295	39.8543	43.3217	172.645	72.8061	18.4238	160.718	88.8048	18.6	78.12	2.06	1.82e-09	5.31e-08	yes	up	rna19500	1742	gi|350425071|ref|XP_003494002.1|	PREDICTED: solute carrier family 25 member 42-like isoform 1 [Bombus impatiens]
XP_006616400.1	343.559	338.569	320.761	288.473	310.51	284.322	371.156	323.487	369.284	674.59	619.302	945.581	1056.74	955.697	1188.04	549.543	602.572	874.27	572.09	25.0304	24.592	23.2554	20.9751	22.5806	20.6389	27.0422	23.4711	26.7457	47.303	43.6047	66.4969	74.3221	67.5678	84.062	38.6277	43.2401	64.2421	41.2567	23.82	55.6	1.22	1.82e-09	5.31e-08	yes	up	rna15190	799	gi|572300627|ref|XP_006616400.1|	PREDICTED: neurogenic locus notch homolog protein 3-like [Apis dorsata]
XP_006561602.1	16.6507	14.3282	23.6926	14.6966	33.6023	19.4287	11.4202	13.1829	11.4153	56.2158	121.83	36.6504	88.4126	193.287	122.731	178.128	16.2395	80.5249	104.651	0.283859	0.244047	0.407291	0.250494	0.578062	0.334086	0.194575	0.221655	0.196184	0.958568	2.07969	0.625399	1.49389	3.23067	2.09758	3.03948	0.27848	1.38467	1.79148	0.3	1.68	2.14	1.84e-09	5.35e-08	yes	up	rna18642	2721	gi|571548123|ref|XP_006561602.1|	PREDICTED: sodium channel protein paralytic isoform X30 [Apis mellifera]
XP_006616742.1	71.5979	73.7635	94.1627	68.4441	113.875	69.185	77.6573	85.6887	91.3222	674.59	1492.42	307.864	740.981	257.716	294.555	936.118	93.1636	97.7802	160.464	0.671146	0.693525	0.904236	0.659754	1.09934	0.656812	0.750994	0.800847	0.884608	6.37869	14.3502	3.00178	7.17618	2.48959	2.82937	9.04341	0.877968	0.947464	1.55123	0.79	4.75	2.44	1.86e-09	5.4e-08	yes	up	rna17220	4933	gi|572301366|ref|XP_006616742.1|	PREDICTED: zinc finger protein 423-like isoform X3 [Apis dorsata]
_	1.11005	0.530673	0	0.419902	0	0	0.57101	1.5211	1.14153	14.054	121.83	322.524	54.7316	21.4763	24.5462	60.6392	2.56414	1.64336	0	0.0365191	0.0174345	0	0.0138018	0	0	0.0187859	0.0499491	0.0374543	0.454355	3.94613	10.4409	1.77188	0.696947	0.796865	1.96261	0.0837785	0.054273	0	0.02	1.88	4.05	1.96e-09	5.66e-08	yes	up	rna18727	1521	_	_
NP_001035923.1	229.224	575.78	453.804	508.082	617.91	491.877	262.665	560.779	484.008	1995.66	2852.85	1832.52	1473.54	1020.13	2542.99	2114.79	737.616	717.329	743.019	6.64558	17.8105	13.5908	16.2351	19.3528	14.556	7.70411	17.0497	14.2923	59.243	83.1099	55.6521	43.4215	30.4488	79.5332	59.2874	21.3607	20.299	21.7579	14.11	45.71	1.69	1.99e-09	5.75e-08	yes	up	rna17472	1359	gi|109638754|ref|NP_001035923.1|	MAX dimerization protein [Apis MAX dimerization protein [Apis mellifera]
AEA51298.1	8689.43	5195.29	13309.7	6318.69	10861.6	7141.69	10038.4	5542.38	10128.8	45197.5	37087.1	55965.2	37112.2	19355.6	33103	36144.8	10160	27618.4	28434.7	265.938	158.801	406.473	193.227	332.14	218.215	307.199	169.304	309.214	1360.39	1118	1686.53	1118.23	584.786	1000.6	1088.99	308.906	848.166	866.474	263.49	969.33	1.88	2.01e-09	5.8e-08	yes	up	rna7710	1622	gi|327359407|gb|AEA51298.1|	icarapin precursor [Apis cerana]
XP_003697951.1	4237.04	3547.02	3855.81	3640.55	4059.04	3826.5	4701.12	3813.91	4391.46	323.241	609.15	615.727	362.07	343.621	279.827	382.785	3623.12	477.397	790.694	114.649	95.5928	104.227	98.3136	109.811	103.343	127.232	102.94	118.528	8.65764	16.3042	16.492	9.6062	9.22101	7.38989	10.1934	97.7002	13.0027	21.2947	108.38	23.34	-2.21	2.02e-09	5.81e-08	yes	down	rna2433	2016	gi|380028530|ref|XP_003697951.1|	PREDICTED: LOW QUALITY PROTEIN: d-2-hydroxyglutarate dehydrogenase, mitochondrial-like [Apis florea]
XP_006614397.1	1318.73	1966.67	1096.54	2421.58	1862.44	1839.09	1067.79	2013.94	1467.43	11201	28518.4	8107.07	12432.5	7881.82	8507.72	15447.8	646.162	4561.98	4160.44	21.0522	31.3776	17.4895	38.6686	29.7795	29.3585	17.0695	32.155	23.4057	178.766	451.388	128.906	197.742	126.363	135.878	245.493	10.263	73.0317	66.5191	26.62	156.83	2.55	2.12e-09	6.07e-08	yes	up	rna8087	2929	gi|572274926|ref|XP_006614397.1|	PREDICTED: histone-lysine N-methyltransferase 2D-like isoform X1 [Apis dorsata]
XP_003695906.1	142.641	232.435	283.703	130.59	187.302	134.105	237.54	147.04	236.296	1574.04	314.727	381.164	1351.45	2212.06	255.281	958.858	391.458	1510.25	444.184	4.01815	6.53992	7.97673	3.67584	5.27246	3.77235	6.69156	4.13547	6.64114	43.6816	8.74824	10.5899	37.5488	61.587	7.10964	26.6349	10.9625	42.6837	12.4631	5.43	24.87	2.18	2.13e-09	6.08e-08	yes	up	rna2581	1742	gi|380024226|ref|XP_003695906.1|	PREDICTED: facilitated trehalose transporter Tret1-like [Apis florea]
XP_006566674.1	536.152	494.587	577.126	524.038	590.53	603.236	579.004	485.231	562.773	1335.13	1766.53	2023.1	2130.32	1385.22	1600.41	1788.86	638.47	968.763	940.693	5.6218	5.1837	6.04717	5.4932	6.19032	6.32187	6.07116	5.08485	5.89589	13.9213	18.4307	21.1038	22.2226	14.4612	16.7097	18.659	6.67995	10.1704	9.84904	5.77	14.77	1.34	2.17e-09	6.18e-08	yes	up	rna9644	4334	gi|571561076|ref|XP_006566674.1|	PREDICTED: putative leucine-rich repeat-containing protein DDB_G0290503-like isoform X1 [Apis mellifera]
XP_006621412.1	2.77511	5.8374	9.11252	4.61893	5.60039	5.68644	9.13616	5.07033	7.41993	168.647	71.0675	73.3009	16.8405	64.429	68.7294	75.799	14.5301	10.6819	10.4651	0.0388653	0.0817047	0.1275	0.064663	0.0784052	0.0795822	0.127953	0.0709535	0.103797	2.34432	0.988692	1.01952	0.234234	0.897067	0.957095	1.05417	0.202897	0.149844	0.146274	0.09	0.73	2.16	2.18e-09	6.19e-08	yes	up	rna879	3296	gi|572311367|ref|XP_006621412.1|	PREDICTED: mutS protein homolog 4-like isoform X1 [Apis dorsata]
XP_006623842.1	53.8372	27.0643	60.7501	91.1188	79.0277	64.4463	52.5329	38.0275	63.3548	323.241	477.167	256.553	315.759	85.9054	270.008	333.516	110.258	165.158	108.139	1.69598	0.848932	1.91167	2.87077	2.48708	2.02209	1.65219	1.20551	1.98892	9.89613	14.6348	7.86435	9.73667	2.63946	8.33036	10.2412	3.40956	5.17743	3.37339	1.86	7.36	1.93	2.21e-09	6.24e-08	yes	up	rna5790	1596	gi|572316433|ref|XP_006623842.1|	PREDICTED: nanos homolog 3-like isoform X1 [Apis dorsata]
XP_006561912.1	263.081	611.866	302.536	329.203	384.56	281.479	309.487	371.148	319.057	772.968	1066.01	645.048	1195.67	1283.21	1369.68	1822.97	368.381	953.151	1005.81	3.35963	7.78103	3.85543	4.20189	4.90747	3.58414	3.94267	4.78254	4.06579	9.73115	14.0971	8.38094	15.1377	16.2593	17.2975	23.1341	4.65602	12.2055	12.8745	4.49	13.28	1.54	2.21e-09	6.24e-08	yes	up	rna520	3602	gi|571549693|ref|XP_006561912.1|	PREDICTED: disheveled-associated activator of morphogenesis 1 isoform X1 [Apis mellifera]
XP_006611343.1	5898.22	7849.18	7211.65	6600.44	7327.18	4172.42	4890.13	5830.38	7054.64	24524.2	27848.3	22540	27963.6	14050.9	17830.4	38665.1	4864.17	32500	43054.4	51.4706	68.6857	62.7508	57.985	63.8536	36.1679	42.4198	50.7922	61.5105	214.737	243.538	199.415	246.214	124.142	153.846	341.297	41.7696	289.872	382.884	55.1	228.86	2.05	2.21e-09	6.24e-08	yes	up	rna20198	5371	gi|572266478|ref|XP_006611343.1|	PREDICTED: peroxidase-like isoform X1 [Apis dorsata]
XP_006567222.1	2.77511	3.71471	3.03751	3.35922	2.48906	4.7387	3.99707	2.53517	6.84916	56.2158	60.915	36.6504	25.2607	26.8454	39.2739	45.4794	5.12827	6.57346	15.1162	0.266227	0.354942	0.289531	0.32137	0.238202	0.452414	0.383476	0.241893	0.651962	5.12953	5.57351	3.35684	2.31398	2.47595	3.62604	4.16293	0.482266	0.637755	1.43081	0.36	2.77	2.66	2.22e-09	6.26e-08	yes	up	rna6421	661	gi|571525030|ref|XP_006567222.1|	PREDICTED: uncharacterized protein LOC102654763 isoform X1 [Apis mellifera]
XP_396634.2	1352.59	1179.69	1393.61	1194.62	1689.45	1325.41	1486.91	1311.19	1275.66	196.755	639.607	520.436	319.969	402.681	981.849	606.392	542.742	448.639	703.485	35.0895	30.5707	36.0906	30.9694	43.7994	34.3396	38.5747	33.9655	33.0237	5.03439	16.3901	13.3304	8.19601	10.3343	25.2053	15.5295	14.0038	11.6741	18.1836	35.21	14.09	-1.32	2.33e-09	6.55e-08	yes	down	rna8645	1874	gi|328778614|ref|XP_396634.2|	PREDICTED: G1/S-specific cyclin-D2 [Apis mellifera]
XP_006609207.1	1536.3	1347.91	1865.64	1468.82	1662.69	1759	1879.76	1710.22	1789.91	9078.86	6446.83	5211.69	6315.18	4907.34	9229.38	8940.49	1110.27	4746.04	4970.9	19.0906	16.6894	23.0329	18.2538	20.4807	21.7677	23.2132	21.0809	22.0808	111.338	81.2671	64.0522	78.0636	60.2534	113.555	110.379	13.7199	59.5666	61.9419	20.65	73.08	1.82	2.36e-09	6.61e-08	yes	up	rna12927	3724	gi|572261868|ref|XP_006609207.1|	PREDICTED: multiple epidermal growth factor-like domains protein 11-like isoform X1 [Apis dorsata]
_	3.88516	6.36807	4.86001	2.51941	4.35586	2.84322	3.99707	4.05627	2.28305	42.1619	60.915	0	88.4126	16.1073	29.4555	56.8493	18.8037	64.9129	38.3719	0.0702748	0.108766	0.0505809	0.0262636	0.0453536	0.0504769	0.0416292	0.0727524	0.0237575	0.85743	1.03334	0	1.02589	0.167027	0.400954	0.846673	0.296803	0.797537	0.606128	0.05	0.61	2.2	2.36e-09	6.61e-08	yes	up	rna7750	4363	_	_
XP_006614760.1	474.544	385.268	393.053	455.594	351.58	381.939	464.802	411.204	431.497	112.432	91.3724	73.3009	138.934	112.751	103.094	37.8995	291.457	224.319	153.488	37.3371	30.2135	30.7626	35.7689	27.6068	29.9323	36.5723	32.2098	33.7336	8.48854	6.92913	5.55141	10.5234	8.58835	7.85962	2.86885	22.5593	17.8129	11.944	32.68	10.78	-1.59	2.39e-09	6.66e-08	yes	down	rna9129	755	gi|572297099|ref|XP_006614760.1|	PREDICTED: uncharacterized protein LOC102679245 [Apis dorsata]
XP_006569804.1	246.985	201.125	133.65	270.837	104.541	281.005	70.8052	198.757	110.728	42.1619	40.61	14.6602	16.8405	59.0599	98.1849	37.8995	42.7356	22.1854	60.4648	8.72176	7.06248	4.69159	9.51886	3.68831	9.90548	2.46647	6.95947	3.8989	1.46122	1.11966	0.508803	0.464099	2.05519	3.41804	1.31508	1.49802	0.757505	2.12462	6.3	1.47	-2.03	2.43e-09	6.77e-08	yes	down	rna16145	1755	gi|571546635|ref|XP_006569804.1|	PREDICTED: lachesin-like isoform X1 [Apis mellifera]
XP_006611838.1	121.55	247.294	160.38	242.704	190.413	232.196	173.016	186.081	160.955	42.1619	71.0675	102.621	54.7316	85.9054	49.0924	72.0091	96.5824	29.5806	38.3719	4.54424	9.23083	5.9809	9.06436	7.11196	8.66451	6.46848	6.94208	5.99914	1.54532	2.61036	3.76696	2.00917	3.16215	1.80784	2.64262	3.5827	1.11074	1.42704	7.09	2.35	-1.55	2.44e-09	6.77e-08	yes	down	rna17634	1363	gi|572267533|ref|XP_006611838.1|	PREDICTED: pancreatic triacylglycerol lipase-like [Apis dorsata]
XP_006567440.1	12630.6	10213.3	10942.9	10090.7	9358.25	12686.4	12275.6	10514.9	14955.7	3541.6	3979.78	4486.01	3700.7	2808.03	4531.23	3960.5	5905.2	4358.2	6509.27	231.109	186.294	199.297	184.048	170.542	231.626	223.721	191.949	272.804	63.8119	71.7863	81.1149	66.4206	50.398	81.8527	71.9055	106.72	79.0433	118.084	210.17	81.64	-1.36	2.5e-09	6.91e-08	yes	down	rna17059	2521	gi|571550221|ref|XP_006567440.1|	PREDICTED: protein transport protein Sec23A-like isoform X2 [Apis mellifera]
_	15.5406	15.9202	12.15	19.7354	21.157	19.4287	10.2782	20.2813	13.6983	267.025	101.525	131.942	42.1012	134.227	142.368	75.799	48.7186	27.1155	23.2557	0.460808	0.468114	0.353645	0.583583	0.62289	0.56815	0.330611	0.582901	0.403848	7.91218	2.90257	3.74504	1.27815	4.00948	4.05096	2.28184	1.408	0.81299	0.666772	0.49	2.65	2.23	2.54e-09	7.01e-08	yes	up	rna6111	1551	_	_
XP_624457.1	867.5	691.997	646.989	728.111	637.2	715.543	717.759	761.564	679.209	2023.77	2538.12	2734.12	2572.38	4338.22	1507.14	2463.47	1191.47	1380.43	887.205	87.0802	69.1728	64.5096	72.8875	63.7991	71.4652	72.0536	76.0137	67.6255	192.786	243.136	261.48	246.048	417.913	145.346	235.444	117.133	140.21	87.816	71.6	199.13	1.47	2.71e-09	7.46e-08	yes	up	rna4131	636	gi|66513379|ref|XP_624457.1|	PREDICTED: transcription elongation factor SPT4 isoform 2 [Apis mellifera]
XP_006610745.1	411.827	754.086	832.884	665.965	1036.69	487.138	506.486	707.312	687.199	224.863	81.2199	109.951	113.673	91.2745	176.733	208.447	502.571	94.4935	336.045	4.73932	8.71855	9.59361	7.65741	11.9298	5.61372	5.82861	8.1315	7.88327	2.66695	0.941429	1.27701	1.28048	1.06204	2.07211	2.43809	5.85921	1.10515	3.85429	7.8	2.41	-1.66	2.76e-09	7.59e-08	yes	down	rna7629	3858	gi|572265208|ref|XP_006610745.1|	PREDICTED: uncharacterized protein LOC102676766 [Apis dorsata]
XP_006614153.1	1783.29	1419.02	2038.17	1864.79	2151.79	1441.51	1631.38	1831.4	1559.33	10638.8	34081.9	9309.21	17526.7	5852.3	10088.5	22065.1	776.933	2852.88	4348.81	30.0159	23.5546	34.2073	31.0283	36.1121	24.1108	27.457	30.3731	26.1269	177.764	570.869	155.373	292.968	97.7651	168.587	369.167	12.7078	48.1314	73.1346	29.26	192.67	2.71	2.8e-09	7.64e-08	yes	up	rna8370	2763	gi|572272491|ref|XP_006614153.1|	PREDICTED: ral guanine nucleotide dissociation stimulator-like isoform X2 [Apis dorsata]
XP_006565268.1	145.416	140.628	107.528	116.733	188.546	118.467	174.729	102.928	104.45	576.212	2060.96	879.61	677.83	697.981	819.844	1387.12	19.6584	1312.23	180.232	14.4297	13.897	10.5993	11.552	18.6623	11.6971	17.3395	10.1565	10.2814	54.2933	195.267	83.2035	64.1262	66.4989	78.1941	131.126	1.91093	131.738	17.6379	13.2	81.11	2.61	2.8e-09	7.64e-08	yes	up	rna14551	641	gi|571564842|ref|XP_006565268.1|	PREDICTED: uncharacterized protein LOC102654936 [Apis mellifera]
XP_003694439.1	65717.4	55586.4	44559.6	74497	52753.2	60693.2	62599.2	64971.3	53186.6	5031.32	5797.07	5372.95	6710.93	4402.65	9067.37	6928.03	51366.5	9583.28	13010.4	726.325	613.938	491.082	825.629	583.56	670.436	692.123	719.64	585.804	54.8614	62.5423	58.4219	73.2843	48.2374	99.8965	75.713	564.05	104.442	141.724	655.53	142.43	-2.2	2.88e-09	7.83e-08	yes	down	rna17247	4041	gi|380021157|ref|XP_003694439.1|	PREDICTED: LOW QUALITY PROTEIN: ATP-citrate synthase-like [Apis florea]
XP_006566270.1	1199.96	1400.45	1316.46	1419.69	1253.87	1356.69	1043.23	1485.61	1093.58	365.403	467.015	322.524	353.65	246.978	152.187	579.862	587.187	738.692	825.577	16.3764	19.1017	17.9498	19.368	17.1062	18.5027	14.2377	20.2592	14.9081	4.95066	6.33236	4.37215	4.7942	3.35148	2.06549	7.85993	7.99075	10.0974	11.2454	17.52	6.7	-1.37	2.88e-09	7.83e-08	yes	down	rna18578	3378	gi|571555400|ref|XP_006566270.1|	PREDICTED: solute carrier organic anion transporter family member 1A5-like [Apis mellifera]
_	20.5358	20.1656	26.7301	23.5145	27.3797	23.6935	24.5534	30.422	29.1089	182.701	71.0675	87.961	84.2024	80.5363	368.193	121.278	54.7016	129.826	40.6975	1.20062	1.41632	1.52663	1.51505	1.94245	1.56987	1.56959	2.0649	1.88208	4.88918	4.45795	3.21651	2.97184	3.44087	9.65304	4.16113	3.30004	7.04753	2.56902	1.63	4.49	1.41	2.98e-09	8.08e-08	yes	up	rna8432	728	_	_
XP_395047.4	8662.79	7144.45	7126.6	8683.58	6459.74	8055.31	8060.37	7719.58	7600.29	1110.26	1776.69	1092.18	1477.75	1095.29	1242.04	1235.52	7246.25	1736.21	2138.36	251.387	207.074	206.405	251.789	187.317	233.417	233.909	223.648	220.033	31.7259	50.8539	31.246	42.2786	31.403	35.6219	35.34	209.007	50.5546	61.8006	223.75	62.99	-1.83	3e-09	8.11e-08	yes	down	rna5967	1697	gi|571575401|ref|XP_395047.4|	PREDICTED: phosphoglycerate kinase isoform 1 [Apis mellifera]
XP_006612452.1	7.21529	10.0828	13.9725	7.97814	11.823	5.21257	7.99414	9.63364	9.70298	196.755	152.287	51.3106	79.9923	75.1672	54.0017	87.1689	22.2225	9.86019	13.9534	0.073244	0.102309	0.141741	0.0809653	0.119987	0.0528868	0.0811507	0.0977369	0.0984156	1.98651	1.53845	0.518265	0.807978	0.75981	0.545926	0.880393	0.225106	0.100212	0.141442	0.09	0.7	2.04	3.03e-09	8.2e-08	yes	up	rna4742	4471	gi|572268834|ref|XP_006612452.1|	PREDICTED: uncharacterized protein LOC102679821 [Apis dorsata]
XP_394888.3	19.4258	22.8189	25.5151	19.3155	17.4234	11.3729	26.8375	15.718	22.8305	98.3777	700.522	102.621	185.245	300.669	162.005	250.137	17.0942	29.5806	26.744	0.337806	0.451933	0.40283	0.329595	0.293269	0.205729	0.450408	0.335688	0.455382	2.12865	10.9533	2.21289	3.6949	6.35669	2.60789	4.84496	0.32322	0.462003	0.46922	0.36	3.25	2.86	3.06e-09	8.25e-08	yes	up	rna5423	1996	gi|110759973|ref|XP_394888.3|	PREDICTED: dynein assembly factor with WDR repeat domains 1-like isoform X2 [Apis mellifera]
XP_006570340.1	112.115	93.3984	143.37	126.391	125.698	101.408	139.326	144.505	119.29	407.565	365.49	586.407	454.693	322.145	790.388	515.433	170.942	162.693	259.301	1.5809	1.31621	2.01971	1.78151	1.77179	1.42891	1.96462	2.03599	1.68014	5.70389	5.11924	8.21153	6.36726	4.51582	11.0814	7.217	2.4033	2.29787	3.64908	1.73	5.43	1.59	3.15e-09	8.48e-08	yes	up	rna9382	3276	gi|571562219|ref|XP_006570340.1|	PREDICTED: putative uncharacterized protein DDB_G0282133-like [Apis mellifera]
XP_006613275.1	459.004	459.563	471.421	522.358	457.987	510.832	446.53	448.218	482.866	1236.75	1360.43	2133.05	943.067	891.268	1237.13	1701.69	506.844	1711.56	973.251	9.60142	9.60472	9.84732	10.9204	9.57505	10.6743	9.34061	9.3647	10.0834	25.5837	28.1764	44.1626	19.5258	18.4817	25.6597	35.2267	10.5558	35.89	20.2986	9.89	26.03	1.39	3.19e-09	8.55e-08	yes	up	rna4568	2275	gi|572270564|ref|XP_006613275.1|	PREDICTED: alkyldihydroxyacetonephosphate synthase-like [Apis dorsata]
_	0.555023	1.06135	3.03751	5.45873	1.24453	0.947739	2.85505	1.5211	1.71229	98.3777	71.0675	58.6407	84.2024	75.1672	54.0017	30.3196	0.854712	1.64336	3.48835	0.0994617	0.18877	0.537813	0.973258	0.222008	0.168274	0.511664	0.269792	0.302412	16.0906	11.7372	9.65836	13.8712	12.535	9.02255	4.98802	0.147671	0.300707	0.609833	0.36	7.08	3.96	3.2e-09	8.58e-08	yes	up	rna9237	446	_	_
XP_006624866.1	64120.1	43189.9	62572.6	44260.6	55895	54095.5	67583.6	49521.4	63120.2	9641.01	10883.5	21132.6	12609.3	12504.6	11674.2	13837.1	29274.7	23127.1	31320.8	1276.52	859.124	1244.05	880.675	1112.21	1075.87	1345.49	984.779	1254.58	189.912	214.634	416.616	248.592	246.888	230.545	272.754	580.387	461.494	621.8	1116.95	367.71	-1.6	3.22e-09	8.6e-08	yes	down	rna19842	2380	gi|572318590|ref|XP_006624866.1|	PREDICTED: protein disulfide-isomerase-like [Apis dorsata]
XP_392070.3	34.4114	56.782	39.4876	47.0291	34.8469	30.3277	21.1274	84.1676	30.8212	309.187	558.387	315.194	564.156	273.823	201.279	682.191	25.6414	45.1925	79.0694	0.905736	1.49291	1.03751	1.23695	0.916582	0.797192	0.556098	2.21206	0.809502	8.02497	14.515	8.18961	14.6589	7.12871	5.24165	17.7221	0.671194	1.19317	2.07348	1.1	7.65	2.69	3.41e-09	9.07e-08	yes	up	rna19985	1849	gi|571574588|ref|XP_392070.3|	PREDICTED: neuronal acetylcholine receptor subunit alpha-7 isoformX1 [Apis mellifera]
XP_006613649.1	434.583	426.661	478.711	460.633	464.21	428.852	489.355	419.824	432.639	1644.31	1847.75	1810.53	1827.19	1138.25	1251.86	1648.63	454.707	686.926	711.624	9.54709	9.36446	10.501	10.1133	10.1922	9.41078	10.7505	9.21138	9.48738	35.703	40.1713	39.3472	39.7107	24.7776	27.2575	35.8235	9.94334	15.1295	15.585	9.85	27.25	1.46	3.52e-09	9.35e-08	yes	up	rna10594	2176	gi|572271409|ref|XP_006613649.1|	PREDICTED: sorting nexin-29-like, partial [Apis dorsata]
XP_003696908.1	423.482	482.912	696.197	308.628	759.786	448.755	592.137	486.752	551.413	1841.07	1380.74	886.94	1178.83	2781.19	1040.76	3782.37	729.069	5816.69	2947.66	23.7436	27.0124	38.8874	17.2775	42.5385	25.0897	33.2009	27.2046	30.7757	100.216	75.3983	48.3877	64.3176	152.359	57.0504	206.275	40.4019	328.276	163.973	29.62	127.65	2.1	3.53e-09	9.37e-08	yes	up	rna4878	977	gi|380026337|ref|XP_003696908.1|	PREDICTED: protein lethal(2)essential for life-like [Apis florea]
XP_001120808.2	2349.97	1726.81	1400.9	2059.2	1777.81	2396.83	2073.91	2087.46	2212.28	519.996	213.202	109.951	248.397	295.3	181.642	477.534	898.302	578.464	1419.76	56.1539	41.222	33.4216	49.1736	42.456	57.2049	49.558	49.8136	52.7609	12.2687	5.03719	2.59668	5.86653	6.98648	4.29862	11.276	21.3584	13.8614	33.8122	47.93	12.89	-1.89	3.57e-09	9.45e-08	yes	down	rna9249	2017	gi|328781610|ref|XP_001120808.2|	PREDICTED: 1-acyl-sn-glycerol-3-phosphate acyltransferase alpha-like isoform X1 [Apis mellifera]
XP_006568225.1	669.357	520.059	545.536	558.89	509.013	581.912	638.389	564.835	635.26	140.54	304.575	234.563	227.347	198.656	176.733	197.077	290.602	423.166	303.487	24.6415	19.1159	20.0336	20.5541	18.7211	21.3827	23.502	20.7504	23.3163	5.07379	11.019	8.48082	8.22037	7.20229	6.4101	7.12377	10.6161	15.6455	11.1148	21.34	9.39	-1.18	3.63e-09	9.59e-08	yes	down	rna20558	1381	gi|571513445|ref|XP_006568225.1|	PREDICTED: GPI mannosyltransferase 1-like [Apis mellifera]
XP_003693803.1	157187	131535	143082	133280	140595	138601	143530	135790	148319	22008.5	28995.5	22004.9	24178.7	21062.9	29941.5	30558.4	99910.7	38394.7	77492.6	2867.68	2397.75	2607.23	2430.23	2563.6	2526.43	2618.75	2474.9	2701.75	397.55	526.586	398.331	438.741	381.274	542.523	553.363	1816.12	703.531	1410.85	2577.98	780.11	-1.72	3.77e-09	9.92e-08	yes	down	rna4931	2128	gi|380019828|ref|XP_003693803.1|	PREDICTED: polyadenylate-binding protein 1-like [Apis florea]
XP_006622420.1	603.31	1001.91	704.702	774.3	868.683	789.941	657.232	853.337	819.046	3963.22	7401.17	3063.98	4311.16	2024.15	3515.02	7060.68	899.157	1055.04	1133.72	3.34423	5.50142	3.83208	4.30532	4.70027	4.28602	3.60815	4.68592	4.45828	21.3542	39.7257	16.5053	23.1704	10.86	18.9899	38.1036	4.79487	5.66059	6.14103	4.3	18.08	2.05	3.88e-09	1.02e-07	yes	up	rna20596	7531	gi|572313447|ref|XP_006622420.1|	PREDICTED: amyloid beta A4 precursor protein-binding family B member 2-like isoform X7 [Apis dorsata]
XP_006567040.1	107.674	181.49	174.96	98.2571	161.789	134.579	101.069	128.279	138.125	252.971	1116.77	667.038	905.176	612.076	1080.03	1178.67	110.258	189.809	256.975	1.50718	2.55276	2.45344	1.37256	2.26237	1.8885	1.4215	1.79757	1.94	3.54248	15.5507	9.37697	12.5376	8.50283	15.0096	16.4884	1.52649	2.6692	3.59941	1.91	8.62	2.11	3.91e-09	1.02e-07	yes	up	rna14441	3265	gi|571565954|ref|XP_006567040.1|	PREDICTED: ankyrin repeat domain-containing protein 6-like isoform X2 [Apis mellifera]
XP_003690797.1	132.095	150.18	196.83	146.546	168.634	148.321	143.323	107.491	143.262	702.698	984.792	835.63	602.047	402.681	1217.49	1049.82	81.1976	283.48	238.371	2.58113	2.9777	3.88605	2.94253	3.257	2.88283	2.85979	2.13619	2.74074	13.3271	19.7026	16.8421	12.4938	8.15757	25.9003	21.8109	1.61058	5.74341	4.7553	2.92	12.48	2.06	3.93e-09	1.03e-07	yes	up	rna4642	2247	gi|380013509|ref|XP_003690797.1|	PREDICTED: uncharacterized protein LOC100868315 [Apis florea]
XP_006617997.1	368.535	302.484	588.669	431.24	482.878	340.238	400.278	347.825	549.645	1138.37	1898.52	1488.01	1999.81	1100.66	2184.61	2933.42	213.678	1360.71	1049.99	10.4291	8.4483	16.5425	12.2178	13.7307	9.57417	11.2729	9.98718	15.1953	31.4606	52.749	42.4091	55.2868	31.7056	61.2127	80.6651	5.9617	37.924	28.3816	11.96	42.05	1.81	3.96e-09	1.03e-07	yes	up	rna14317	1621	gi|572304048|ref|XP_006617997.1|	PREDICTED: Pyruvate dehydrogenase (acetyl-transferring) kinase, mitochondrial-like isoform X1 [Apis dorsata]
XP_006617999.1	5022.95	4612.61	4297.46	4439.63	3704.35	5440.02	4730.82	4636.31	4624.33	1700.53	1857.91	1605.29	1646.16	1363.75	2130.61	1902.56	3211.15	1428.91	1881.39	89.9883	82.5749	76.8982	79.4987	66.3346	97.3724	84.7555	82.9772	82.7258	30.1762	33.0031	28.507	29.2335	24.2502	37.8943	33.7819	57.3137	25.6531	33.6209	82.52	34.11	-1.27	4.06e-09	1.06e-07	yes	down	rna14315	2622	gi|572304052|ref|XP_006617999.1|	PREDICTED: protein CDV3 homolog [Apis dorsata]
XP_001120289.2	7.21529	10.0828	10.3275	7.97814	13.0676	6.16031	3.99707	10.6477	5.70764	56.2158	131.982	29.3203	67.3619	59.0599	127.64	98.5387	24.7866	6.57346	18.6046	0.0780722	0.106398	0.108951	0.0842012	0.140972	0.065763	0.0432366	0.115155	0.0616982	0.604384	1.38637	0.314687	0.707468	0.620754	1.34174	1.04748	0.261096	0.0712014	0.196119	0.09	0.63	1.95	4.23e-09	1.1e-07	yes	up	rna7047	4307	gi|328784915|ref|XP_001120289.2|	PREDICTED: endothelin-converting enzyme-like 1-like isoform X1 [Apis mellifera]
XP_001122278.1	138.756	109.319	114.21	119.672	136.276	127.945	136.471	118.646	159.243	688.644	994.944	645.048	593.627	526.17	225.825	530.593	180.344	243.218	153.488	8.64106	6.79018	7.08282	7.43992	8.47318	7.94289	8.49913	7.36272	9.86679	41.5019	60.1731	38.971	35.8678	31.935	13.7155	32.0432	11.0861	15.2574	9.47534	8.02	27.71	1.78	4.26e-09	1.1e-07	yes	up	rna6397	900	gi|110756201|ref|XP_001122278.1|	PREDICTED: CCAAT/enhancer-binding protein gamma-like [Apis mellifera]
XP_006568116.1	410.162	834.218	621.474	694.938	1165.5	528.839	479.077	739.255	750.554	5003.21	11380.9	3423.15	2980.77	1809.38	4074.67	4438.03	1094.89	800.319	1110.46	3.8256	7.77775	5.79288	6.48006	10.8681	4.93018	4.4684	6.89142	6.99513	46.4333	105.68	31.7814	27.6746	16.8105	37.8609	41.2012	10.1921	7.47274	10.3437	6.45	32.46	2.31	4.31e-09	1.12e-07	yes	up	rna10555	4848	gi|571545956|ref|XP_006568116.1|	PREDICTED: ecdysone receptor isoform X1 [Apis mellifera]
XP_006615334.1	2372.17	2053.7	1536.37	1672.89	2083.97	2424.79	2076.19	2079.34	1879.52	1025.94	1076.16	1018.88	648.359	461.741	373.103	924.748	1158.99	395.229	899.995	80.5054	69.5888	51.9863	56.7405	70.6298	82.1973	70.435	70.443	63.6362	34.2414	35.7441	33.8047	21.6237	15.4712	12.4342	30.766	38.9402	13.4619	30.3979	68.45	27.18	-1.33	4.45e-09	1.15e-07	yes	down	rna8523	1479	gi|572298363|ref|XP_006615334.1|	PREDICTED: uncharacterized protein LOC102677339 [Apis dorsata]
XP_006609849.1	21325.1	14334	20033	13597.3	15091.8	23068.9	21347.2	14457	28387.5	3766.46	4700.6	7931.15	4660.6	4182.52	7692.78	3812.69	11058.3	5566.9	8877.86	348.068	233.8	326.62	221.836	246.226	376.222	348.433	235.75	462.725	60.9436	76.1306	128.416	75.4635	67.8038	124.733	61.726	179.877	91.0363	144.572	311.44	104.59	-1.57	4.55e-09	1.17e-07	yes	down	rna10355	2858	gi|572263271|ref|XP_006609849.1|	PREDICTED: protein transport protein Sec61 subunit alpha isoform 2-like [Apis dorsata]
XP_006610907.1	12721.1	10791.2	10743.7	12178.8	10052.7	11347.3	12282.4	11122.3	11095.6	1517.83	2132.02	2426.26	2458.71	2308.71	1639.69	2433.15	10798.4	2616.24	3266.26	371.513	314.67	313.243	355.248	293.341	330.937	358.843	324.235	323.315	43.5157	61.5536	69.4469	70.5489	66.5476	47.1376	69.9262	313.744	76.6068	94.971	331.64	98.57	-1.75	4.64e-09	1.19e-07	yes	down	rna5361	1684	gi|572265546|ref|XP_006610907.1|	PREDICTED: probable pyruvate dehydrogenase E1 component subunit alpha, mitochondrial-like isoform X2 [Apis dorsata]
XP_001120264.1	3188.6	3289.11	2873.48	3204.69	2676.36	3128.96	3116	2939.27	2856.67	927.561	893.419	1260.77	1233.57	1079.19	1217.49	909.588	2184.64	1521.76	1583.71	91.2466	94.0102	82.0709	91.6351	76.5321	89.4109	89.1705	83.9754	81.5574	26.143	25.2222	35.5757	34.8095	30.5169	34.439	25.6613	62.1436	43.6931	45.1382	86.58	37.47	-1.21	4.65e-09	1.19e-07	yes	down	rna18342	1718	gi|110766132|ref|XP_001120264.1|	PREDICTED: FACT complex subunit Ssrp1 [Apis mellifera]
XP_001121110.2	89.3586	93.3984	115.425	92.3785	95.2066	95.2478	120.483	109.012	107.304	477.834	243.66	234.563	345.23	542.278	333.829	272.876	196.584	191.452	173.255	1.16308	1.215	1.50105	1.20196	1.23879	1.23892	1.5682	1.41784	1.39517	6.17639	3.15188	3.03352	4.46483	7.01997	4.32216	3.52871	2.55174	2.4957	2.25093	1.33	3.7	1.41	4.7e-09	1.2e-07	yes	up	rna1261	3532	gi|328789240|ref|XP_001121110.2|	PREDICTED: protein scabrous [Apis mellifera]
XP_006620641.1	4455.17	1948.1	6978.37	2187.69	2166.11	5223.47	3045.2	2790.71	3776.74	14.054	30.4575	14.6602	29.4709	37.5836	166.914	56.8493	1100.01	270.333	753.484	107.827	47.1017	168.621	52.913	52.3933	126.268	73.7032	67.4503	91.2274	0.335793	0.728742	0.350622	0.70487	0.900503	4.00036	1.35942	26.4888	6.56134	18.1744	87.8	7.06	-3.62	4.7e-09	1.2e-07	yes	down	rna16875	1994	gi|572309713|ref|XP_006620641.1|	PREDICTED: slit homolog 2 protein-like [Apis dorsata]
XP_003400410.1	249.76	212.269	292.208	211.631	334.779	228.405	276.94	237.799	327.618	1011.88	832.504	491.116	580.997	477.849	1183.13	924.748	256.414	1017.24	813.949	7.1757	6.09125	8.37905	6.07544	9.61127	6.55268	7.95672	6.82093	9.39058	28.6314	23.5948	13.9124	16.4592	13.5656	33.5986	26.1914	7.32271	29.324	23.2908	7.58	21.44	1.49	4.74e-09	1.2e-07	yes	up	rna21721	1712	gi|340724074|ref|XP_003400410.1|	PREDICTED: hypothetical protein LOC100651731 [Bombus terrestris]
XP_003689575.1	1120.59	848.546	1411.23	697.878	1199.73	831.167	1310.47	827.986	1136.39	2262.69	2852.85	2895.38	6769.88	4284.53	3416.83	3581.5	1090.61	13013	7368.57	61.2161	45.7382	76.857	37.7746	65.4726	45.0861	71.5428	44.9269	61.9574	119.222	154.08	151.843	362.723	226.177	179.985	194.474	58.621	716.131	410.056	56.93	265.2	2.22	4.74e-09	1.2e-07	yes	up	rna10765	950	gi|380010943|ref|XP_003689575.1|	PREDICTED: fatty acid-binding protein, muscle-like isoform 2 [Apis florea]
XP_003706993.1	6.66027	8.49077	10.935	5.45873	18.0457	8.05578	9.13616	11.6618	6.84916	379.457	121.83	102.621	37.8911	26.8454	93.2756	72.0091	17.0942	31.2239	17.4418	0.115453	0.147077	0.189334	0.0945799	0.312677	0.139522	0.158373	0.201954	0.11856	6.51725	2.09455	1.76379	0.651264	0.462002	1.60556	1.2375	0.295248	0.542351	0.301609	0.16	1.39	2.5	5.04e-09	1.28e-07	yes	up	rna5056	2703	gi|383863045|ref|XP_003706993.1|	PREDICTED: uncharacterized protein LOC100875579 [Megachile rotundata]
XP_396227.4	22.7559	11.6748	103.275	26.4538	47.2922	23.2196	42.2547	14.704	22.2598	295.133	142.135	87.961	311.549	96.6435	157.096	591.232	48.7186	260.473	268.603	0.204113	0.10468	0.925788	0.237224	0.424099	0.208179	0.379014	0.131823	0.199517	2.6346	1.26947	0.7855	2.7822	0.863619	1.40397	5.27944	0.436169	2.33881	2.40624	0.32	2.05	2.37	5.09e-09	1.29e-07	yes	up	rna9074	5033	gi|328780340|ref|XP_396227.4|	PREDICTED: uncharacterized protein LOC412774 isoformX1 [Apis mellifera]
XP_003691448.1	18748.1	14052.7	19644.8	15771.5	22428.9	17779.6	15141.5	16374.1	21405.4	1461.61	2345.23	2404.27	1915.61	1723.48	3647.57	2956.16	5582.12	7940.57	11962.7	171.142	128.231	179.217	143.934	204.695	162.226	138.22	149.394	195.253	13.2774	21.3156	21.8488	17.4083	15.6728	33.1735	26.8624	50.8589	72.5627	109.061	163.85	41.99	-1.96	5.11e-09	1.29e-07	yes	down	rna10871	4949	gi|380014889|ref|XP_003691448.1|	PREDICTED: dihydropyrimidinase-like [Apis florea]
XP_006609096.1	1150.01	165.57	2295.14	203.233	2848.73	785.202	1513.75	656.101	2580.42	7308.06	12111.9	23646.9	12196.7	15828.1	22823.1	15527.4	77.7788	52139	30626.6	194.088	27.7464	382.988	34.1372	478.722	131.377	255.495	109.666	429.57	1131.35	1892.32	3684.9	1900.99	2495.71	3605.12	2417.02	12.6812	8974.62	5049.44	229.24	3194.52	3.8	5.27e-09	1.33e-07	yes	up	rna15594	461	gi|572261630|ref|XP_006609096.1|	PREDICTED: general odorant-binding protein 56a-like [Apis dorsata]
XP_006621923.1	2410.46	2937.8	3099.47	2948.55	4132.47	2934.2	3267.32	3051.33	2505.08	983.777	984.792	454.465	324.179	220.133	461.469	977.807	2370.12	278.55	982.553	24.9904	30.4445	32.1113	30.5604	42.8319	30.4044	33.8741	31.616	25.9495	10.143	10.1596	4.68764	3.34384	2.27236	4.76416	10.085	24.5188	2.89136	10.1717	31.45	8.9	-1.81	5.29e-09	1.33e-07	yes	down	rna1910	4382	gi|572312413|ref|XP_006621923.1|	PREDICTED: UDP-glucuronosyltransferase 1-3-like [Apis dorsata]
XP_006614262.1	37808.1	44450.2	28035.6	45719	26514.1	40802.1	27115.5	46400.7	35665.9	1855.12	3238.65	3591.74	2841.83	2802.66	3431.56	4767.76	27336.2	7119.88	12340.6	255.159	300.097	189.208	308.482	178.794	275.409	182.95	312.962	240.551	12.4573	21.7881	24.1483	19.145	18.8575	23.0825	32.0773	184.296	48.1103	83.1881	248.49	52.69	-2.24	5.38e-09	1.35e-07	yes	down	rna3040	6580	gi|572272835|ref|XP_006614262.1|	PREDICTED: pyruvate carboxylase, mitochondrial-like isoform X2 [Apis dorsata]
XP_003695701.1	174.832	172.469	177.39	162.922	182.324	158.746	187.291	196.729	168.946	337.295	548.235	850.29	446.273	853.685	505.652	413.105	303.423	343.463	287.208	4.1517	4.09473	4.2029	3.86767	4.32866	3.76534	4.45232	4.67135	4.00453	7.94507	12.8616	19.9967	10.4969	20.0667	11.8896	9.68596	7.17307	8.18533	6.79352	4.17	11.04	1.38	5.87e-09	1.47e-07	yes	up	rna2737	2020	gi|380023804|ref|XP_003695701.1|	PREDICTED: uncharacterized protein LOC100864764 [Apis florea]
XP_006623447.1	5031.28	3844.19	5187.45	3819.01	5484.03	4966.15	4983.77	4079.59	4794.99	15206.4	21107	18098	21467.4	16177.1	11114.5	25699.7	5888.11	10360.6	10056.9	207.757	158.718	212.704	156.712	227.423	203.883	206.561	167.868	198.016	631.687	875.935	752.759	873.918	671.968	469.503	1060.12	245.214	435.155	419.79	193.66	629.68	1.7	5.95e-09	1.48e-07	yes	up	rna16149	1598	gi|572315597|ref|XP_006623447.1|	PREDICTED: annexin-B9-like isoform X1 [Apis dorsata]
XP_006609299.1	1781.07	2623.65	2025.41	2521.09	2572.45	2004.94	1751.86	2156.41	2042.76	10962.1	12863.2	10240.1	8794.94	6722.1	11526.9	9626.48	2598.32	2824.12	3834.86	32.3637	47.638	36.7588	45.7879	46.7222	36.3985	31.8333	39.1438	37.0641	197.273	231.729	184.417	158.395	121.225	207.917	173.344	47.0348	51.4261	69.5053	39.27	137.59	1.81	6.15e-09	1.53e-07	yes	up	rna13018	2588	gi|572262064|ref|XP_006609299.1|	PREDICTED: proline-rich nuclear receptor coactivator 2-like [Apis dorsata]
XP_003251332.1	5732.27	3728.51	4194.19	4597.09	4937.05	4134.04	5028.88	4552.65	4183.13	295.133	477.167	410.485	463.113	681.874	913.119	526.803	3225.68	1515.18	1899.99	482.954	312.961	349.461	386.776	419.133	347.101	420.34	383.014	351.646	28.3594	38.615	33.4375	39.727	51.6101	71.0511	42.0236	272.276	127.726	160.122	384.08	95.68	-2	6.24e-09	1.55e-07	yes	down	rna18505	909	gi|328789844|ref|XP_003251332.1|	PREDICTED: methionine-R-sulfoxide reductase B1 isoformX2 [Apis mellifera]
XP_006613757.1	804.228	926.024	702.879	842.744	758.542	790.415	734.89	970.969	927.491	1812.96	2771.63	4669.26	2505.02	1616.09	3814.48	2281.55	1214.55	1847.96	1333.71	32.9073	37.8262	28.6814	34.4446	31.0055	32.2756	30.0709	39.638	37.8247	72.5922	111.238	187.269	100.475	65.0136	153.523	91.4809	49.2736	75.9775	54.2599	33.81	92.96	1.46	6.37e-09	1.58e-07	yes	up	rna12910	1263	gi|572271643|ref|XP_006613757.1|	PREDICTED: uncharacterized protein LOC102678495 isoform X2 [Apis dorsata]
XP_003251176.2	2.77511	5.8374	5.46751	2.93932	0.622266	1.89548	4.56808	1.5211	3.42458	28.1079	30.4575	21.9903	12.6304	21.4763	24.5462	18.9498	17.9489	13.1469	8.13949	0.241609	0.506376	0.473245	0.255295	0.0540559	0.164305	0.39773	0.131781	0.29605	2.33816	2.54598	1.83554	1.0544	1.80404	2.06389	1.58086	1.53465	1.15635	0.700057	0.28	1.61	2.17	6.38e-09	1.58e-07	yes	up	rna10561	702	gi|571546037|ref|XP_003251176.2|	PREDICTED: centrosomal protein of 63 kDa-like [Apis mellifera]
XP_006610840.1	1584.59	1519.85	1332.25	1502.41	1173.59	1474.68	1470.92	1561.16	1364.7	576.212	670.065	769.659	623.098	590.599	559.654	610.182	1128.22	731.297	786.042	31.417	30.0896	26.3612	29.7861	23.2384	29.2035	29.1829	30.9227	27.004	11.2837	13.1367	15.0841	12.2333	11.6291	11.0468	11.9571	22.2867	14.5104	15.5365	28.55	14.22	-1	6.42e-09	1.58e-07	yes	down	rna6462	2359	gi|572265407|ref|XP_006610840.1|	PREDICTED: isocitrate dehydrogenase [NAD]
XP_006608424.1	350.219	222.352	489.646	359.016	442.431	383.361	392.284	399.035	386.407	2740.52	1015.25	2279.66	1385.13	1648.31	3735.93	1834.34	263.251	566.961	665.113	7.66793	4.90146	10.5798	7.93524	9.65673	8.33575	8.45096	8.6981	8.73378	61.1919	22.1353	52.0723	30.8252	36.1765	86.5336	39.4755	5.81908	12.5741	15.0082	8.34	33.43	1.99	6.81e-09	1.68e-07	yes	up	rna6320	1891	gi|572260201|ref|XP_006608424.1|	PREDICTED: protein unzipped-like isoform X1 [Apis dorsata]
XP_003704881.1	37.7415	30.2484	42.5251	31.9126	52.8926	35.0664	26.8375	26.8728	28.5382	56.2158	192.897	175.922	101.043	166.442	142.368	280.456	44.445	87.0983	148.836	0.596461	0.477724	0.671346	0.504123	0.835569	0.553742	0.424139	0.424313	0.450432	0.880972	3.02571	2.75869	1.58453	2.61313	2.23558	4.39747	0.70008	1.37903	2.34696	0.55	2.2	1.82	6.89e-09	1.69e-07	yes	up	rna130	2945	gi|383858788|ref|XP_003704881.1|	PREDICTED: sodium channel protein para-like isoform 4 [Megachile rotundata]
XP_006559598.1	551.692	561.983	566.799	503.043	662.091	791.362	669.224	355.937	632.977	1110.26	2487.36	1414.71	4311.16	1975.82	2862.09	4074.2	876.934	1197.19	816.275	12.6885	12.9142	13.0143	11.561	15.2212	18.1796	15.3912	8.17527	14.5313	25.2289	56.5836	32.1653	98.0549	45.0228	65.2241	92.6478	20.0728	27.6101	18.7163	13.53	47.1	1.79	6.98e-09	1.71e-07	yes	up	rna3379	2088	gi|571542802|ref|XP_006559598.1|	PREDICTED: d-3-phosphoglycerate dehydrogenase-like isoform X1 [Apis mellifera]
NP_001239355.1	3.33014	2.12269	1.215	1.67961	1.24453	0.947739	2.28404	2.02813	3.42458	126.486	101.525	7.33009	29.4709	10.7382	103.094	113.699	2.56414	3.28673	3.48835	0.100475	0.0639639	0.0365841	0.0506343	0.0375204	0.0285512	0.068914	0.0610872	0.103071	3.75559	3.01969	0.217909	0.876153	0.319945	3.07274	3.37937	0.0768769	0.0995156	0.104803	0.06	1.41	3.23	7.45e-09	1.82e-07	yes	up	rna15423	1640	gi|356991252|ref|NP_001239355.1|	protein hunchback [Apis PREDICTED: protein hunchback isoform X1 [Apis mellifera]
XP_006565012.1	32.7463	30.779	49.2076	22.6747	55.3816	28.9061	29.1215	40.0556	36.5289	309.187	680.217	183.252	197.876	134.227	530.198	663.241	20.5131	31.2239	72.0926	0.713305	0.664284	1.09982	0.500649	1.21628	0.629371	0.643466	0.863921	0.795262	6.75657	15.0688	4.08123	4.29562	2.97622	11.7034	14.7014	0.444626	0.705257	1.58377	0.79	6.06	2.78	7.76e-09	1.9e-07	yes	up	rna14119	2107	gi|571572497|ref|XP_006565012.1|	PREDICTED: uncharacterized protein LOC100576128 [Apis mellifera]
XP_006617074.1	383.521	502.016	419.176	454.334	483.5	534.051	434.538	495.372	430.927	2403.23	2802.09	2521.55	2614.49	1449.65	3647.57	2448.31	442.741	443.708	452.323	5.8973	7.69903	6.43075	6.97182	7.41605	8.18081	6.6838	7.59874	6.60949	36.4617	42.6472	38.2548	39.9395	22.0245	55.4138	37.2608	6.76429	6.84177	6.9367	7.05	27.52	1.95	7.87e-09	1.92e-07	yes	up	rna19991	3058	gi|572302090|ref|XP_006617074.1|	PREDICTED: colorectal mutant cancer protein-like isoform X1 [Apis dorsata]
XP_006571023.1	32.1913	23.3496	48.6001	28.5534	56.6262	23.2196	27.9795	30.929	32.5335	210.809	81.2199	131.942	122.094	338.252	270.008	113.699	52.9921	48.4793	174.418	0.767657	0.520439	1.10489	0.653541	1.34167	0.532948	0.629149	0.707253	0.778467	4.65668	1.92522	3.12624	2.3713	6.62479	6.14496	2.63619	1.23012	1.14113	3.80692	0.79	3.19	1.89	8.31e-09	2.02e-07	yes	up	rna15728	2011	gi|571536987|ref|XP_006571023.1|	PREDICTED: LOW QUALITY PROTEIN: WD repeat-containing protein on Y chromosome-like [Apis mellifera]
XP_393037.2	646.601	551.9	591.706	612.218	590.53	611.766	597.276	553.681	531.381	1869.18	1827.45	1627.28	1604.06	1873.81	1747.69	1989.72	483.767	1436.3	880.228	30.5345	25.9173	27.7913	28.8135	27.7845	28.8153	28.2425	26.0357	24.9606	85.7884	84.0986	75.307	74.1902	86.7651	80.6874	91.4655	22.6087	68.136	41.2534	27.66	68.52	1.31	8.48e-09	2.06e-07	yes	up	rna12515	991	gi|66550828|ref|XP_393037.2|	PREDICTED: NECAP-like protein CG9132-like isoform X2 [Apis mellifera]
XP_006571537.1	1076.74	883.04	993.872	1012.38	1037.94	923.098	1020.97	927.871	984.567	154.594	314.727	322.524	248.397	472.48	304.373	193.287	744.454	554.636	490.695	42.2263	34.8695	39.2842	39.652	40.7919	36.5962	40.2415	36.5689	38.7076	5.94447	12.471	13.3734	9.86732	18.1328	11.4796	8.02324	29.1824	22.654	19.7046	38.8	15.76	-1.29	8.62e-09	2.09e-07	yes	down	rna19535	1206	gi|571509450|ref|XP_006571537.1|	PREDICTED: lipoyl synthase, mitochondrial [Apis mellifera]
XP_006562933.1	4.9952	4.24538	0.607501	2.93932	8.71172	2.84322	2.85505	1.01407	3.42458	14.054	182.745	43.9805	46.3113	42.9527	4.90924	234.977	3.41885	68.1996	12.7906	0.107022	0.0908752	0.0129961	0.0629373	0.186546	0.0608496	0.0611695	0.0190711	0.0732429	0.29767	3.8757	0.932398	0.981851	0.912074	0.104264	4.71466	0.0729198	1.46484	0.273213	0.08	1.4	3.1	9.16e-09	2.21e-07	yes	up	rna18192	2505	gi|571553113|ref|XP_006562933.1|	PREDICTED: sensory neuron membrane protein 1 isoform X1 [Apis mellifera]
XP_003251246.1	241.435	168.223	218.701	212.471	230.238	215.611	266.091	201.799	210.612	562.158	446.71	659.708	543.106	1089.92	702.022	576.073	243.593	658.989	398.835	8.15348	5.67305	7.36898	7.16869	7.76867	7.26901	8.98632	6.80193	7.09302	18.6475	14.8467	21.9132	18.041	36.2947	23.3863	19.1308	8.16848	22.3427	13.4052	7.37	18.84	1.34	9.38e-09	2.26e-07	yes	up	rna16220	1487	gi|328789205|ref|XP_003251246.1|	PREDICTED: zinc finger protein 567-like [Apis mellifera]
XP_623184.1	36.6315	40.8618	50.4226	34.432	37.9582	32.697	37.6866	52.7315	38.2412	126.486	152.287	329.854	151.564	322.145	176.733	181.918	38.462	73.1297	101.162	0.942407	1.05011	1.29497	0.885196	0.975898	0.840097	0.969568	1.35463	0.981758	3.20984	3.87036	8.37949	3.85044	8.19942	4.49961	4.62058	0.984188	1.88705	2.59317	1.03	3.97	1.84	9.38e-09	2.26e-07	yes	up	rna15406	1888	gi|66517414|ref|XP_623184.1|	PREDICTED: arrestin homolog isoform 2 [Apis mellifera]
XP_006611523.1	21.0909	34.4937	19.44	28.9733	14.3121	26.0628	10.8492	16.2251	15.4106	140.54	213.202	117.281	105.253	102.013	171.824	136.438	72.6505	20.5421	18.6046	0.322341	0.511029	0.279685	0.435806	0.210023	0.404386	0.16656	0.25478	0.213907	1.8983	3.09731	1.86259	1.72991	1.54801	2.54997	2.11808	1.04141	0.323506	0.296745	0.31	1.57	2.03	9.5e-09	2.28e-07	yes	up	rna3807	3450	gi|572266864|ref|XP_006611523.1|	PREDICTED: dynein intermediate chain 2, axonemal-like [Apis dorsata]
XP_003249262.1	1401.99	1135.11	1154.25	1202.6	992.513	1265.71	1376.7	1181.89	1315.04	337.295	284.27	425.145	387.331	402.681	358.375	378.995	1251.3	569.426	480.23	43.6062	35.2596	35.8259	37.3728	30.8458	39.3058	42.8206	36.6959	40.7983	10.3191	8.71243	13.0231	11.8654	12.3637	11.0072	11.6071	38.6669	17.7754	14.8715	38.06	15.78	-1.26	9.66e-09	2.32e-07	yes	down	rna4409	1597	gi|328777038|ref|XP_003249262.1|	PREDICTED: coproporphyrinogen-III oxidase-like [Apis mellifera]
XP_006560863.1	976.285	928.677	1092.9	1066.13	1039.18	1065.73	1062.08	1007.98	1029.66	2852.95	3228.49	3950.92	3279.68	2926.15	3200.83	2868.99	1192.32	1815.92	1609.29	9.94085	9.44102	11.0464	10.8577	10.5574	10.8592	10.8199	10.2425	10.4876	28.9598	32.735	39.8073	33.0583	29.5495	32.2534	28.8094	12.1895	18.4104	16.2781	10.47	26.17	1.31	9.82e-09	2.35e-07	yes	up	rna3407	4298	gi|571563875|ref|XP_006560863.1|	PREDICTED: Wee1-like protein kinase [Apis mellifera]
XP_003485579.1	8.88036	7.96009	4.86001	7.55824	9.33398	8.52965	2.28404	10.1407	11.4153	42.1619	81.2199	65.9708	67.3619	21.4763	34.3647	68.2191	11.966	24.6505	25.5813	0.335182	0.299974	0.182973	0.284984	0.351964	0.321334	0.0862111	0.381934	0.429537	1.55984	3.01136	2.44441	2.4961	0.797998	1.27743	2.52709	0.448096	0.934527	0.960435	0.3	1.61	2.11	9.91e-09	2.36e-07	yes	up	rna14685	1352	gi|350399584|ref|XP_003485579.1|	PREDICTED: LOW QUALITY PROTEIN: zinc finger protein 161 homolog [Bombus impatiens]
XP_006623738.1	71.0429	28.1257	49.2076	827.207	84.0058	222.245	72.5182	541.005	114.153	28.1079	20.305	14.6602	37.8911	42.9527	34.3647	30.3196	43.5903	34.5107	25.5813	12.2274	4.80594	8.37188	141.683	14.3952	37.9142	12.4821	92.1993	19.3743	4.43038	3.23054	2.32629	6.01374	6.8979	5.52885	4.80581	7.24306	6.06015	4.29919	37.63	5.11	-2.86	9.92e-09	2.36e-07	yes	down	rna1055	456	gi|572316216|ref|XP_006623738.1|	PREDICTED: uncharacterized protein LOC102681965 [Apis dorsata]
XP_003695007.1	858.065	588.516	1258.74	556.371	1051.63	1071.89	1036.38	574.469	983.997	2122.15	2761.48	3232.57	3182.85	2566.42	2626.45	3482.96	863.259	1995.87	2845.33	11.0129	7.54931	16.1415	7.13827	13.4928	13.7484	13.3016	7.36771	12.616	27.051	35.2268	41.2271	40.5939	32.7629	33.5341	44.4168	11.0498	25.6545	36.4527	11.42	32.4	1.5	1.01e-08	2.39e-07	yes	up	rna16395	3579	gi|380022339|ref|XP_003695007.1|	PREDICTED: chloride channel protein 2-like [Apis florea]
XP_006561250.1	556.688	376.778	508.479	354.817	443.675	471.974	621.259	406.134	583.32	168.647	131.982	131.942	126.304	182.549	58.9109	113.699	432.484	187.344	147.674	45.9715	31.0074	41.7585	29.2348	36.5618	38.8144	51.3064	33.3825	47.8485	13.3373	10.4861	10.4685	10.0224	14.5713	4.70662	9.01626	35.1064	15.6214	12.0547	39.62	14.11	-1.48	1.13e-08	2.68e-07	yes	down	rna11191	729	gi|571512269|ref|XP_006561250.1|	PREDICTED: protein canopy-1-like [Apis mellifera]
XP_006566009.1	94.3538	238.272	177.998	329.203	321.089	189.548	127.335	315.375	248.853	1784.85	1126.93	681.698	762.032	375.836	608.746	1231.73	823.942	276.085	459.3	2.94315	7.42268	5.54062	10.26	10.0077	5.90324	3.97201	9.82004	7.7427	54.76	34.6366	20.9412	23.4101	11.5723	18.7503	37.83	25.5339	8.64331	14.2641	7.05	24.52	1.78	1.14e-08	2.7e-07	yes	up	rna4031	1593	gi|571524355|ref|XP_006566009.1|	PREDICTED: microtubule-associated protein futsch [Apis mellifera]
XP_006615622.1	297.492	244.64	344.453	284.694	294.332	333.13	290.644	277.347	319.057	646.482	771.59	1202.13	1023.06	1535.56	775.661	811.049	328.209	576.821	502.323	10.7239	8.80545	12.3867	10.2524	10.6002	11.9868	10.4773	9.97735	11.4675	22.863	27.3439	42.5756	36.2354	54.5305	27.5563	28.7179	11.7424	20.8809	18.0161	10.75	27.7	1.36	1.21e-08	2.85e-07	yes	up	rna14621	1406	gi|572298962|ref|XP_006615622.1|	PREDICTED: rho-related GTP-binding protein RhoU-like [Apis dorsata]
XP_006618167.1	545.587	544.47	582.594	665.965	601.731	604.184	597.276	588.666	637.543	1545.94	1959.43	2023.1	2147.16	2507.36	1816.42	2220.91	407.698	1315.51	994.181	12.1545	12.3697	13.2361	14.973	13.5117	13.7068	13.7607	13.0965	14.409	34.298	43.3842	44.841	48.4149	57.4298	41.2528	51.2567	8.94743	29.4215	22.4312	13.46	36.64	1.44	1.24e-08	2.93e-07	yes	up	rna12714	1697	gi|572304402|ref|XP_006618167.1|	PREDICTED: uncharacterized protein LOC102678937 isoform X1 [Apis dorsata]
XP_006618268.1	587.769	629.909	566.799	613.897	611.687	624.086	547.598	544.554	585.604	1995.66	1289.37	1451.36	1755.62	1707.37	1561.14	1637.26	656.419	1023.82	1017.44	11.9711	12.8185	11.5283	12.4963	12.4518	12.6978	11.1531	11.0782	11.9073	40.2074	26.008	29.2653	35.4016	34.4802	31.5343	33.0094	13.3124	20.9018	20.6629	12.01	27.42	1.18	1.25e-08	2.93e-07	yes	up	rna4038	2331	gi|572304622|ref|XP_006618268.1|	PREDICTED: rab11 family-interacting protein 1-like isoform X1 [Apis dorsata]
_	25.531	34.4937	37.6651	21.415	41.6918	31.7493	38.8287	33.9712	39.9535	267.025	385.795	124.611	159.985	69.7981	299.464	109.909	221.37	44.3708	32.558	0.422733	0.631749	0.631748	0.38743	0.743301	0.541016	0.633634	0.564775	0.678333	4.55685	7.27182	1.8113	2.50413	1.03025	4.92386	1.76574	3.72365	0.718032	0.524154	0.58	2.81	2.09	1.25e-08	2.93e-07	yes	up	rna19305	2163	_	_
XP_003689701.1	415.157	569.943	566.799	463.992	609.198	616.978	561.874	397.514	618.137	2642.14	3035.6	4581.3	1801.93	1111.4	1266.58	3050.91	653.855	712.399	927.902	6.90368	9.47104	9.41482	7.71225	10.1261	10.2512	9.34354	6.60407	10.2651	43.5487	50.0819	75.5618	29.721	18.3538	20.9205	50.3147	10.8352	11.8696	15.3941	8.91	31.39	1.81	1.27e-08	2.98e-07	yes	up	rna1564	2809	gi|380011205|ref|XP_003689701.1|	PREDICTED: uncharacterized protein LOC100871799 [Apis florea]
XP_003698758.1	2333.31	2106.77	2446.41	2243.12	2868.64	2622.39	2405.66	2334.89	2227.69	12817.2	15837.9	7821.2	14226	9632.14	11261.8	17077.5	1467.54	3644.16	5018.58	28.4887	25.7756	30.0307	27.4138	35.0732	32.0847	29.5623	28.4508	27.2084	153.367	188.772	93.364	168.702	113.87	134.266	204.339	17.9514	43.6657	60.0612	29.37	113.36	1.94	1.28e-08	3e-07	yes	up	rna11886	3691	gi|380030235|ref|XP_003698758.1|	PREDICTED: LOW QUALITY PROTEIN: sterile alpha and TIR motif-containing protein 1-like [Apis florea]
XP_006619823.1	270.296	231.904	292.208	249.842	270.063	283.374	271.23	245.911	265.976	632.428	629.455	798.979	623.098	1138.25	613.655	568.493	291.457	668.028	539.532	7.75541	6.64588	8.36797	7.1629	7.74306	8.11891	7.78234	7.0443	7.61363	17.8713	17.8167	22.604	17.6289	32.2713	17.4038	16.0802	8.31251	19.2316	15.4181	7.59	17.85	1.22	1.31e-08	3.05e-07	yes	up	rna8789	1714	gi|572307965|ref|XP_006619823.1|	PREDICTED: uncharacterized protein LOC102678267 [Apis dorsata]
XP_001120491.1	608.305	683.507	730.824	580.305	848.77	802.261	539.033	604.384	716.879	3963.22	6406.22	2800.09	2635.54	1739.58	6239.65	6245.84	742.745	512.73	1102.32	4.2538	4.779	5.1119	4.06103	5.9357	5.61272	3.77289	4.22467	5.01079	27.611	44.7474	19.5575	18.4025	12.1652	43.6253	43.578	5.18629	3.59542	7.70714	4.76	21.83	2.18	1.31e-08	3.05e-07	yes	up	rna14123	6316	gi|110762787|ref|XP_001120491.1|	PREDICTED: ADP-ribosylation factor-like protein 4C-like isoform 1 [Apis mellifera]
XP_003695870.1	61.0525	87.561	109.958	75.1625	96.4512	45.0176	58.243	93.8012	73.0578	449.727	263.965	681.698	315.759	230.871	314.192	246.347	65.8128	166.801	202.325	1.52802	2.18918	2.74739	1.87987	2.41243	1.12528	1.45772	2.34432	1.82476	11.1069	6.52856	16.853	7.80653	5.71831	7.78423	6.0892	1.63855	4.18692	5.04597	1.95	6.86	1.77	1.33e-08	3.08e-07	yes	up	rna10275	1935	gi|380024152|ref|XP_003695870.1|	PREDICTED: kinesin-like protein KIF9-like [Apis florea]
XP_006607550.1	2943.84	2752.07	2534.5	2860.79	2378.92	2856.96	2995.52	2865.75	2781.33	1180.53	964.487	967.571	1178.83	783.887	1089.85	792.1	2157.29	1385.36	1577.9	42.1275	39.3596	36.2347	40.923	34.0308	40.8547	42.8674	40.9768	39.7555	16.7654	13.7086	13.7491	16.7514	11.1509	15.5058	11.2546	30.7792	19.8581	22.5349	39.66	17.81	-1.15	1.37e-08	3.18e-07	yes	down	rna14406	3231	gi|572258338|ref|XP_006607550.1|	PREDICTED: probable ATP-dependent RNA helicase kurz-like [Apis dorsata]
XP_006561981.1	30.5262	46.1685	61.3576	60.4659	82.139	48.3347	39.9707	59.8299	50.2272	744.86	81.2199	652.378	126.304	225.502	196.37	72.0091	288.893	128.182	196.511	0.456449	0.689911	0.916538	0.903756	1.22773	0.722189	0.597674	0.893859	0.750115	11.0492	1.20585	9.68322	1.87476	3.35087	2.91848	1.06872	4.3062	1.92002	2.93218	0.8	3.78	2.11	1.38e-08	3.2e-07	yes	up	rna8014	3101	gi|571500849|ref|XP_006561981.1|	PREDICTED: uncharacterized protein LOC102653920 [Apis mellifera]
XP_006621526.1	2361.07	2366.27	1612.92	2296.87	1924.67	2284.05	2198.96	2230.44	2171.76	646.482	558.387	645.048	635.728	714.088	785.479	451.004	1942.76	1033.68	1111.62	37.8968	38.0587	25.9671	37.2581	30.8842	36.192	35.2349	35.7283	34.5819	10.7536	8.90323	10.7423	10.4708	11.9461	13.0132	7.4548	31.3473	17.1847	18.4204	34.6	14.68	-1.23	1.41e-08	3.25e-07	yes	down	rna1010	2605	gi|572311597|ref|XP_006621526.1|	PREDICTED: probable RNA-binding protein 19-like isoform X1 [Apis dorsata]
XP_003250270.1	1240.48	985.99	1091.07	1046.82	952.688	1144.87	1183.7	1103.3	1105.57	393.511	538.082	447.135	463.113	284.562	441.832	344.886	804.284	703.36	632.555	33.0114	26.2099	28.9837	27.8375	25.3357	30.4264	31.5011	29.3168	29.3576	10.325	14.1399	11.7446	12.1648	7.4893	11.632	9.05732	21.2847	18.7761	16.7706	29.11	13.85	-1.07	1.44e-08	3.32e-07	yes	down	rna19921	1832	gi|328783311|ref|XP_003250270.1|	PREDICTED: dihydroorotate dehydrogenase (quinone), mitochondrial-like [Apis mellifera]
XP_006613029.1	8037.84	9851.41	13121.4	8238.48	9073.88	12225.8	12474.3	13056.6	9782.89	2318.9	1979.74	2294.32	2732.37	2217.43	1811.51	3782.37	2890.64	6016.36	7532.52	76.6193	93.8695	124.998	78.5114	86.4741	116.485	118.91	124.393	93.1813	21.9923	18.7861	21.7676	25.9241	21.0533	17.2012	35.8834	27.4995	57.4138	71.7061	101.49	33.92	-1.58	1.47e-08	3.38e-07	yes	down	rna3296	4748	gi|572270053|ref|XP_006613029.1|	PREDICTED: uncharacterized protein LOC102673719 [Apis dorsata]
XP_006559831.1	521.721	743.473	435.579	626.074	705.027	536.42	426.544	647.989	473.734	2065.93	4000.08	2477.57	1848.24	1438.91	6612.75	2129.95	741.89	803.605	776.74	7.26632	10.3427	6.0558	8.71979	9.72813	7.49974	5.89956	8.96982	6.6055	28.4373	55.4406	33.9514	25.4151	20.1183	90.6155	29.1451	10.305	11.1925	10.7471	7.89	29.96	1.91	1.47e-08	3.38e-07	yes	up	rna4164	2046	gi|571517861|ref|XP_006559831.1|	PREDICTED: uncharacterized protein LOC100578165 isoform X1 [Apis mellifera]
XP_003250869.1	37.7415	76.9476	25.5151	51.2281	37.3359	42.6483	18.8433	34.9853	23.4013	140.54	101.525	109.951	168.405	134.227	108.003	166.758	94.873	121.609	104.651	0.500259	1.01937	0.337898	0.678775	0.494716	0.56492	0.249768	0.463378	0.309846	1.84971	1.33725	1.4479	2.2177	1.76935	1.42389	2.19577	1.25404	1.61441	1.38454	0.51	1.63	1.5	1.49e-08	3.4e-07	yes	up	rna1485	3472	gi|328786976|ref|XP_003250869.1|	PREDICTED: carbonic anhydrase-related protein 10-like isoform X1 [Apis mellifera]
XP_006564786.1	11499	9632.77	9046.91	11864.3	9329	11372.9	10608.8	10062.1	9838.25	295.133	558.387	395.825	812.553	504.694	407.467	1087.72	7250.52	2023.8	2888.36	277.795	234.506	218.856	288.493	226.044	275.757	257.955	244.509	239.398	6.92323	13.9537	9.49735	19.0022	11.986	9.94807	26.8118	174.424	49.801	69.8077	251.3	45.12	-2.47	1.5e-08	3.42e-07	yes	down	rna11063	1854	gi|571512542|ref|XP_006564786.1|	PREDICTED: glucose-6-phosphate 1-dehydrogenase isoform X2 [Apis mellifera]
_	6.10525	6.89875	4.25251	7.55824	16.1789	5.21257	3.99707	2.53517	7.41993	56.2158	152.287	21.9903	58.9417	26.8454	29.4555	79.589	17.9489	38.6191	10.4651	0.201802	0.320851	0.158453	0.312522	0.636251	0.208436	0.164109	0.0773711	0.274037	2.23406	6.8657	0.803947	2.73012	1.3355	1.13298	3.07673	0.774108	1.77039	0.44437	0.26	2.09	2.6	1.5e-08	3.43e-07	yes	up	rna3294	1624	_	_
XP_006558189.1	20.5358	10.0828	30.3751	14.2767	33.6023	27.9583	22.8404	17.7462	27.3967	168.647	203.05	219.903	138.934	209.394	368.193	515.433	3.41885	41.9058	43.023	1.607	0.786439	2.36451	1.11481	2.62425	2.17924	1.78742	1.38257	2.13028	12.6666	15.3176	16.5673	10.4684	15.8661	27.9226	38.8128	0.263214	3.30949	3.32998	1.78	13.84	2.89	1.51e-08	3.44e-07	yes	up	rna5646	758	gi|571532629|ref|XP_006558189.1|	PREDICTED: glutamate receptor ionotropic, kainate 2-like [Apis mellifera]
XP_003698074.1	1677.28	1345.79	1410.62	1222.34	1516.46	1192.73	1734.16	1276.2	1457.73	295.133	385.795	425.145	357.86	365.098	201.279	352.465	764.112	824.969	1108.13	99.0415	79.2715	82.966	72.0609	89.4106	70.2205	102.404	75.107	85.6647	16.8932	22.1567	24.3924	20.5338	21.0386	11.6062	20.2147	44.5678	49.0515	64.8941	84.15	31.69	-1.41	1.52e-08	3.44e-07	yes	down	rna12079	938	gi|380028799|ref|XP_003698074.1|	PREDICTED: mitochondrial dicarboxylate carrier-like [Apis florea]
XP_006611107.1	1.11005	3.18404	0	1.25971	2.48906	3.79096	2.28404	5.07033	0.570764	70.2698	91.3724	14.6602	29.4709	16.1073	58.9109	18.9498	3.41885	4.93009	9.30228	0.0580306	0.194165	0	0.072723	0.171231	0.205498	0.140804	0.302577	0.039114	3.57355	4.84606	0.747096	1.69728	1.0789	3.58778	1.04347	0.23225	0.259322	0.568842	0.13	1.65	2.92	1.53e-08	3.47e-07	yes	up	rna5374	833	gi|572265964|ref|XP_006611107.1|	PREDICTED: uncharacterized protein LOC102677466 isoform X1 [Apis dorsata]
XP_003694828.1	16.6507	4.24538	38.2726	8.81795	19.9125	16.5854	16.5593	9.63364	22.8305	42.1619	152.287	344.514	143.144	144.965	137.459	53.0593	3.41885	163.515	233.72	3.588	0.90652	8.12844	1.88823	4.26744	3.53349	3.56827	2.04995	4.83442	8.15393	29.7927	67.1851	27.9202	28.6832	27.2607	10.3332	0.705508	36.1232	48.9018	3.67	28.28	2.91	1.55e-08	3.51e-07	yes	up	rna7418	405	gi|380021970|ref|XP_003694828.1|	PREDICTED: growth/differentiation factor 11-like [Apis florea]
XP_006618027.1	1474.14	1484.82	1961.62	1643.92	1898.53	1670.39	1796.4	1672.2	2416.04	505.942	802.047	549.756	580.997	520.801	623.474	613.972	1337.62	760.056	1288.37	15.6273	15.7336	20.7802	17.422	20.1208	17.6983	19.0436	17.7162	25.5902	5.3332	8.45968	5.79756	6.12711	5.4966	6.58101	6.4743	14.1486	8.0673	13.6375	18.87	8.46	-1.15	1.57e-08	3.55e-07	yes	down	rna14374	4290	gi|572304110|ref|XP_006618027.1|	PREDICTED: polycomb group protein Psc-like [Apis dorsata]
XP_006614560.1	924.668	1623.86	1743.53	1504.51	1867.42	1628.69	1148.3	1327.41	1408.07	3921.05	5116.86	3738.34	3915.41	3151.65	4251.41	4616.16	2357.3	3133.9	4141.84	8.58285	15.0312	16.183	13.9587	17.3463	15.0877	10.6695	12.2957	13.0451	36.3707	47.5774	34.739	36.4127	29.2989	39.5383	42.8347	21.81	29.2469	38.5902	13.58	35.52	1.38	1.58e-08	3.57e-07	yes	up	rna3131	4838	gi|572280063|ref|XP_006614560.1|	PREDICTED: integrin alpha-PS2-like isoform X2 [Apis dorsata]
XP_006621858.1	1304.86	955.211	1238.09	963.256	1103.9	1160.98	1254.51	921.28	1225.43	210.809	284.27	278.543	307.339	381.205	196.37	223.607	753.001	718.972	696.508	30.1169	22.0256	28.5315	22.2185	25.4637	26.765	28.9552	21.2359	28.2305	4.80622	6.48967	6.35643	7.0138	8.71425	4.49013	5.10199	17.296	16.6391	16.0237	25.99	9.89	-1.38	1.6e-08	3.61e-07	yes	down	rna7097	2081	gi|572312283|ref|XP_006621858.1|	PREDICTED: hydroxymethylglutaryl-CoA synthase 1-like [Apis dorsata]
XP_006567855.1	41.0717	38.7391	51.0301	51.648	51.648	46.9131	73.6603	46.14	30.8212	154.594	406.1	117.281	231.557	75.1672	191.461	246.347	119.66	132.291	88.3716	1.26925	1.19563	1.57373	1.59475	1.59484	1.44752	2.2764	1.42339	0.950085	4.69971	12.3676	3.56986	7.04856	2.29326	5.84325	7.49688	3.67407	4.10303	2.71914	1.48	5.37	1.79	1.61e-08	3.61e-07	yes	up	rna5484	1606	gi|571529857|ref|XP_006567855.1|	PREDICTED: uncharacterized protein LOC100576965 isoform X1 [Apis mellifera]
XP_006560351.1	430.142	593.292	555.256	532.856	699.426	568.17	433.967	601.342	551.358	1812.96	2395.99	2191.7	1414.6	832.208	1865.51	1709.27	838.472	780.598	922.088	8.18262	11.2283	10.4685	10.088	13.2145	10.7639	8.15753	11.305	10.4898	33.8928	45.6167	41.3409	26.8696	15.6238	35.1776	32.3962	15.5677	14.7531	17.2709	10.43	27.11	1.37	1.69e-08	3.79e-07	yes	up	rna16444	2372	gi|571567368|ref|XP_006560351.1|	PREDICTED: FoxP protein isoform X14 [Apis mellifera]
XP_006623214.1	1681.72	1491.72	1769.65	1568.75	1881.11	1458.57	1839.79	1397.89	1617.54	7406.43	6680.34	8796.1	10386.4	7301.96	8159.16	6643.78	1223.95	2706.62	2375.57	15.4985	13.7423	16.2988	14.4538	17.332	13.4358	16.9555	12.8761	14.8959	67.9218	61.2959	80.6964	95.2871	67.0355	74.9129	60.9471	11.258	24.9708	21.8646	15.08	53.12	1.81	1.75e-08	3.91e-07	yes	up	rna3505	4904	gi|572315108|ref|XP_006623214.1|	PREDICTED: endoribonuclease Dicer-like [Apis dorsata]
XP_624407.2	1319.29	1148.38	1013.92	1250.05	938.376	1149.61	1309.9	1212.32	1264.24	562.158	548.235	469.125	442.063	708.719	436.923	363.835	940.183	594.898	590.695	25.5648	22.2639	19.5922	24.1949	18.1711	22.2387	25.2003	23.5044	24.4113	10.8171	10.4784	8.90013	8.27275	13.4604	8.345	7.07205	18.1822	11.3739	11.3571	22.78	11	-1.04	1.77e-08	3.94e-07	yes	down	rna20317	2599	gi|328781717|ref|XP_624407.2|	PREDICTED: guanylate kinase-like isoform X3 [Apis mellifera]
XP_006610465.1	1342.04	1224.79	1018.78	1159.77	992.513	1261.44	1246.51	1160.6	1306.48	505.942	598.997	395.825	391.541	386.574	397.649	473.744	1100.87	604.758	574.416	52.5188	47.8503	39.8663	45.5066	38.8282	49.3877	48.9142	45.3266	51.0902	19.3633	24.5491	16.2868	16.7552	15.8182	16.2066	18.454	42.9465	24.4512	22.8515	46.56	22.62	-1.04	1.77e-08	3.95e-07	yes	down	rna7854	1313	gi|572264592|ref|XP_006610465.1|	PREDICTED: glutamate--cysteine ligase regulatory subunit-like isoform X1 [Apis dorsata]
XP_006622790.1	5060.7	7623.12	4137.69	7911.38	4161.71	7945.37	5389.76	5602.21	5084.93	843.237	1167.54	901.601	1056.74	644.29	643.111	1879.82	5645.37	858.658	962.786	105.683	159.326	86.0411	165.566	86.6034	166.745	113.274	116.836	106.13	16.325	23.1398	17.8149	20.9652	12.7673	12.8148	37.0946	118.54	17.2982	19.3983	122.48	32.32	-1.92	1.78e-08	3.95e-07	yes	down	rna16550	2214	gi|572314224|ref|XP_006622790.1|	PREDICTED: nostrin-like isoform X1 [Apis dorsata]
XP_003696501.1	2784.55	2046.81	2674.22	2394.28	2507.73	2370.77	2876.75	2166.05	2488.53	11594.5	10842.9	10848.5	9603.29	6856.32	7987.34	12605.4	2582.08	4741.93	4205.79	95.6023	70.1725	91.6029	82.1259	86.0229	81.2555	98.7699	74.2228	85.2004	390.891	366.271	366.249	324.226	232.064	270.449	425.464	88.017	163.46	143.703	85.11	266.83	1.65	1.8e-08	4e-07	yes	up	rna21573	1466	gi|380025479|ref|XP_003696501.1|	PREDICTED: annexin-B9-like [Apis florea]
XP_001123301.3	9327.15	3628.74	9845.17	4720.54	11201.4	8795.97	9588.97	5657.99	12732	42.1619	71.0675	21.9903	46.3113	91.2745	39.2739	90.9588	1321.38	160.228	2773.24	202.845	78.8453	213.798	102.6	243.47	191.083	208.541	122.897	276.403	0.906374	1.52969	0.473153	0.996491	1.96711	0.846623	1.95683	28.6066	3.49347	60.1276	183.03	12.37	-3.88	1.82e-08	4.03e-07	yes	down	rna12546	2196	gi|571559017|ref|XP_001123301.3|	PREDICTED: uncharacterized protein LOC727593 [Apis mellifera]
XP_006559274.1	172.057	115.156	198.045	140.667	194.147	171.541	150.176	172.391	163.238	618.374	395.947	571.747	505.215	359.729	505.652	761.78	145.301	485.614	303.487	6.08159	3.99181	6.9014	4.9165	6.8125	6.06953	5.33118	6.09271	5.72683	21.8689	12.9507	18.9405	17.5949	12.3861	16.2167	26.2949	5.04601	17.5493	10.7584	5.78	15.57	1.41	1.83e-08	4.04e-07	yes	up	rna9285	1537	gi|571551574|ref|XP_006559274.1|	PREDICTED: choline transporter-like protein 1-like isoform X1 [Apis mellifera]
XP_006618082.1	1935.36	2023.99	1814.61	2482.88	2172.95	2567.43	1795.25	2088.47	2317.3	196.755	233.507	153.932	239.977	171.811	206.188	193.287	2258.15	375.509	403.486	46.7581	48.9547	43.7312	59.9768	52.5547	62.021	43.3465	50.4132	55.9226	4.57074	5.25602	3.59248	5.67815	4.02645	4.6973	4.44041	54.155	8.94482	9.56927	51.46	11.81	-2.11	1.85e-08	4.09e-07	yes	down	rna2416	1991	gi|572304226|ref|XP_006618082.1|	PREDICTED: putative glycerol kinase 3-like isoform X1 [Apis dorsata]
XP_006571558.1	774.812	601.252	3392.29	836.025	1558.15	1721.09	3351.83	1696.03	1391.52	5214.02	20954.7	6391.83	17901.4	7285.85	5905.82	23941.1	1335.06	8036.05	5627.88	7.41677	5.7531	32.4513	8.00064	14.9116	16.467	32.0851	16.2262	13.3098	49.656	199.675	60.8968	170.555	69.4644	56.3131	228.079	12.7541	77.01	53.7995	16.37	97.94	2.57	1.96e-08	4.32e-07	yes	up	rna19564	4729	gi|571509547|ref|XP_006571558.1|	PREDICTED: uncharacterized protein LOC100577142 [Apis mellifera]
XP_001120030.2	4303.64	1730.52	5811.97	2489.18	5680.66	4462.9	5723.8	1288.88	5446.8	449.727	375.642	278.543	286.288	397.312	760.933	564.703	2425.67	1274.43	1690.69	47.272	20.8816	61.2348	28.3626	61.2936	49.0827	59.7964	14.3669	56.2841	3.78525	3.74936	2.71578	2.41007	4.64409	7.12725	5.89945	30.3856	13.1091	20.2317	44.53	10.54	-2.07	1.96e-08	4.32e-07	yes	down	rna6880	5330	gi|328792131|ref|XP_001120030.2|	PREDICTED: prostaglandin E2 receptor EP4 subtype-like isoform X1 [Apis mellifera]
XP_006565305.1	83.2534	128.423	108.743	139.408	126.32	158.746	102.211	87.2098	110.728	801.075	994.944	359.174	669.409	236.24	554.745	848.949	108.548	149.546	180.232	0.974606	1.55255	1.30351	1.64351	1.50799	1.87565	1.20562	1.03512	1.30553	9.59076	11.7572	4.26254	7.94239	2.88405	6.67283	10	1.2863	1.74805	2.11005	1.38	5.61	1.95	1.98e-08	4.35e-07	yes	up	rna14495	3893	gi|571565027|ref|XP_006565305.1|	PREDICTED: uncharacterized protein LOC726065 isoform X1 [Apis mellifera]
XP_006617019.1	240.325	265.336	265.478	285.534	299.932	285.27	271.801	295.6	263.122	716.752	568.54	740.339	749.402	1014.76	1030.94	773.15	307.696	414.95	518.602	1.78	2.08443	1.94927	2.18101	2.33043	2.17171	2.02504	2.29583	1.97683	5.09255	4.22165	5.37344	5.32614	7.35439	7.41326	5.59512	2.42033	3.03107	3.91527	2.09	4.79	1.16	2.03e-08	4.44e-07	yes	up	rna17733	5019	gi|572301972|ref|XP_006617019.1|	PREDICTED: tyrosine-protein kinase transmembrane receptor ROR1-like isoform X3 [Apis dorsata]
XP_006611746.1	2441.54	2366.27	1923.35	1888.72	1741.1	2641.35	2104.17	2361.76	2222.55	267.025	243.66	205.242	404.172	375.836	201.279	397.945	2021.39	725.545	873.251	78.332	74.7003	61.7283	59.5334	56.9936	84.3996	67.7401	74.305	70.4207	9.15793	8.37451	7.04927	13.1261	12.7749	6.25872	12.8804	64.8975	24.373	28.6499	69.74	20.7	-1.75	2.07e-08	4.52e-07	yes	down	rna17536	1461	gi|572267346|ref|XP_006611746.1|	PREDICTED: probable UDP-glucose 4-epimerase-like isoform X1 [Apis dorsata]
XP_001121826.2	381.856	705.264	427.073	373.713	392.65	498.985	371.156	361.515	366.43	1096.21	1370.59	2118.39	1658.79	1245.63	2886.64	1341.64	674.368	493.009	640.694	5.49947	10.2617	6.25619	5.29986	6.01906	7.09852	5.3818	5.03486	5.19711	16.7153	21.9652	32.809	25.6473	18.6959	44.8102	20.1092	9.86228	7.02326	9.69914	6.22	19.71	1.65	2.08e-08	4.53e-07	yes	up	rna15562	2220	gi|328776847|ref|XP_001121826.2|	PREDICTED: serine/threonine-protein kinase PLK2-like [Apis mellifera]
XP_003690562.1	90.4687	159.733	133.65	121.772	132.543	153.06	145.036	135.885	132.417	534.05	355.337	645.048	366.281	354.36	967.121	466.164	305.132	123.252	224.417	1.52447	2.68959	2.23228	2.04423	2.24305	2.58363	2.44071	2.29158	2.22842	8.78194	6.00185	10.8049	6.13531	5.93452	16.1864	7.82031	5.12416	2.08014	3.81221	2.25	6.94	1.58	2.13e-08	4.65e-07	yes	up	rna4511	2748	gi|380013005|ref|XP_003690562.1|	PREDICTED: uncharacterized protein LOC100865891 [Apis florea]
NP_001035057.1	6.10525	6.36807	4.86001	7.13834	6.84492	6.63418	7.42313	8.11254	5.13687	168.647	50.7625	29.3203	54.7316	37.5836	49.0924	56.8493	16.2395	8.21682	9.30228	0.216078	0.207776	0.15064	0.229115	0.21243	0.231007	0.247001	0.275705	0.17706	5.48839	1.55844	0.896993	1.92663	1.15234	1.5057	1.73861	0.527204	0.256131	0.287657	0.22	1.4	2.24	2.21e-08	4.8e-07	yes	up	rna17072	1317	gi|90968570|ref|NP_001035057.1|	pteropsin [Apis mellifera]
XP_396134.2	3723.65	2834.85	2819.41	3439.84	2835.66	3073.04	3475.17	3072.62	3293.31	604.32	822.352	835.63	922.017	880.53	711.84	848.949	3323.12	1123.24	1110.46	124.875	94.9354	94.3379	115.251	95.0143	102.883	116.544	102.847	110.142	19.9088	27.1439	27.5664	30.4178	29.1203	23.5504	27.9996	110.664	37.8165	37.0648	106.3	39.53	-1.42	2.23e-08	4.84e-07	yes	down	rna11151	1496	gi|66504967|ref|XP_396134.2|	PREDICTED: putative tricarboxylate transport protein, mitochondrial-like [Apis mellifera]
XP_003695682.1	1998.08	1794.2	1762.36	1638.04	1698.16	1668.5	1956.85	1660.03	1918.91	730.806	659.912	820.97	728.351	896.637	834.571	640.502	1163.26	1118.31	1170.92	56.4323	50.6144	49.6804	46.2277	47.927	47.0567	55.2687	46.8096	54.0715	20.3329	18.3903	22.8676	20.2886	25.028	23.303	17.8374	32.6607	31.6891	32.9396	50.48	25.08	-1.01	2.26e-08	4.88e-07	yes	down	rna4962	1738	gi|380023764|ref|XP_003695682.1|	PREDICTED: serine palmitoyltransferase 1-like [Apis florea]
XP_006620641.1	338.009	245.171	596.566	146.546	527.681	465.34	322.05	243.883	668.935	604.32	1461.96	3063.98	2105.06	2174.48	5557.26	1493.24	64.1034	6945.68	4162.77	11.5409	8.3591	20.3223	4.99893	18.0013	15.8611	10.9962	8.31098	22.7765	20.2633	49.1167	102.879	70.6854	73.1985	187.143	50.1273	2.17316	238.1	141.452	13.52	94.48	2.8	2.35e-08	5.07e-07	yes	up	rna16876	1473	gi|572309713|ref|XP_006620641.1|	PREDICTED: slit homolog 2 protein-like [Apis dorsata]
XP_006562214.1	3619.86	2679.9	2784.18	2593.32	2480.35	2982.06	2740.85	2735.95	2928.59	22907.9	19665.4	9609.74	8917.04	9556.97	10456.7	12412.1	5421.44	2714.02	4755.79	78.3305	57.9382	60.1596	56.0838	53.643	64.4589	59.3103	59.1311	63.2604	490.031	421.194	205.746	190.921	204.948	224.297	265.706	116.785	58.8776	102.598	61.39	216.97	1.82	2.36e-08	5.08e-07	yes	up	rna10681	2206	gi|571527600|ref|XP_006562214.1|	PREDICTED: dnaJ protein homolog 1-like [Apis mellifera]
XP_006559059.1	360.21	385.799	422.821	348.099	364.648	397.577	362.02	383.317	393.827	730.806	730.98	989.562	1086.21	1793.27	952.393	1186.25	522.229	654.059	667.438	8.26103	8.84317	9.70259	7.98633	8.35791	9.11317	8.30267	8.78326	9.01878	16.557	16.642	22.4402	24.6328	40.7718	21.64	26.8965	11.9194	15.0404	15.2577	8.71	20.47	1.22	2.4e-08	5.17e-07	yes	up	rna11685	2093	gi|571557727|ref|XP_006559059.1|	PREDICTED: uncharacterized protein LOC409323 [Apis mellifera]
XP_006611480.1	2033.6	2035.66	1637.82	2115.05	1574.95	2068.92	1348.15	2019.51	1777.36	477.834	1197.99	689.028	698.88	456.372	584.2	826.209	1527.37	536.559	834.879	50.5772	50.5714	40.6664	52.5972	39.143	51.3655	33.5178	50.0845	44.0838	11.7409	29.4781	16.9472	17.1122	11.2458	14.4234	20.2501	37.6466	13.365	20.7012	45.77	20.14	-1.18	2.4e-08	5.17e-07	yes	down	rna3745	2025	gi|572266777|ref|XP_006611480.1|	PREDICTED: tubulin polyglutamylase TTLL4-like isoform X1 [Apis dorsata]
XP_006613968.1	14530.5	10163.4	15445.1	13038.4	19605.1	15431.6	13097.3	13858.7	14203.5	3190.25	3837.64	4002.23	6012.05	3189.24	4992.7	7136.48	6713.76	5113.33	9101.12	121.993	85.1872	129.745	109.666	165.709	130.498	110.403	118.016	120.054	27.0967	31.962	33.2926	49.9394	26.9494	42.1959	59.4755	56.3571	43.3357	76.6198	121.46	46.81	-1.37	2.42e-08	5.18e-07	yes	down	rna10713	5263	gi|572272101|ref|XP_006613968.1|	PREDICTED: putative leucine-rich repeat-containing protein DDB_G0290503-like [Apis dorsata]
XP_006623290.1	1749.43	1464.66	1106.26	1813.14	1540.73	1827.72	881.068	1609.32	1315.61	744.86	598.997	425.145	644.149	418.789	657.839	469.954	879.498	538.202	1117.44	17.3998	14.5533	10.9821	17.9137	15.1922	18.1073	8.68079	15.9417	13.0205	7.37279	5.84283	4.14071	6.29666	3.93223	6.44673	4.49689	8.67101	5.22243	10.9222	14.62	6.53	-1.15	2.42e-08	5.18e-07	yes	down	rna1447	4353	gi|572315271|ref|XP_006623290.1|	PREDICTED: dentin sialophosphoprotein-like isoform X3 [Apis dorsata]
XP_006564143.1	152.631	227.659	190.148	177.199	197.88	176.753	175.871	218.531	172.371	829.183	619.302	476.456	719.931	612.076	746.205	2459.68	319.662	198.025	290.696	0.927048	1.39542	1.1422	1.10702	1.22903	1.07609	1.05092	1.34279	1.0206	5.31813	3.97177	2.91394	4.50868	3.90897	4.69327	15.6508	2.01507	1.26428	1.82575	1.14	4.57	1.91	2.42e-08	5.18e-07	yes	up	rna816	6937	gi|571533916|ref|XP_006564143.1|	PREDICTED: sushi, von Willebrand factor type A, EGF and pentraxin domain-containing protein 1-like isoform X1 [Apis mellifera]
XP_001120677.2	5.55023	6.36807	4.86001	6.71844	8.71172	3.79096	5.7101	10.1407	3.99535	84.3237	111.677	43.9805	67.3619	10.7382	54.0017	117.488	11.1113	19.7204	4.65114	0.173962	0.194124	0.174767	0.204688	0.313748	0.136407	0.20584	0.311147	0.123919	2.71594	3.35659	1.41842	2.23785	0.381313	1.80249	3.5293	0.397527	0.711653	0.166813	0.2	1.62	2.49	2.73e-08	5.81e-07	yes	up	rna11940	1406	gi|328779726|ref|XP_001120677.2|	PREDICTED: LIM homeobox transcription factor 1-beta.1-like isoform X1 [Apis mellifera]
XP_006566552.1	280.841	310.444	209.588	702.497	350.335	746.819	359.736	326.53	380.699	42.1619	20.305	21.9903	25.2607	59.0599	58.9109	22.7397	342.739	92.8501	72.0926	9.54692	10.632	7.18591	23.8407	12.021	25.7122	12.3665	11.1204	13.1141	1.45629	0.544151	0.747633	0.873885	2.04851	2.04416	0.786456	11.6368	3.16871	2.43194	13.89	2.84	-2.25	2.77e-08	5.9e-07	yes	down	rna8094	1435	gi|571560399|ref|XP_006566552.1|	PREDICTED: short-chain dehydrogenase/reductase family 16C member 6-like [Apis mellifera]
XP_624504.1	298.602	267.459	315.901	326.684	324.2	322.705	328.331	267.207	311.637	801.075	944.182	1260.77	917.806	1353.01	623.474	917.168	252.14	632.695	548.834	12.2645	10.9665	12.9333	13.3977	13.2948	13.2271	13.4859	10.9495	12.7571	32.1947	38.0353	50.7536	36.9494	54.6329	25.1867	36.9114	10.2677	26.1119	22.3985	12.59	31.96	1.34	2.82e-08	5.99e-07	yes	up	rna3469	1259	gi|66521356|ref|XP_624504.1|	PREDICTED: N(G),N(G)-dimethylarginine dimethylaminohydrolase 1-like isoformX2 [Apis mellifera]
XP_625125.2	5634.03	5716.94	5905.52	4941.83	5470.34	6249.39	6561.47	4956.25	7121.99	1531.88	1786.84	3056.65	1646.16	1616.09	1742.78	1508.4	4153.04	2317.97	3039.52	110.588	112.124	115.765	96.9492	107.321	122.546	128.794	97.1764	139.571	29.756	34.7479	59.4213	32.0023	31.4632	33.9372	29.3195	81.1843	45.603	59.4971	114.6	45.37	-1.33	2.94e-08	6.24e-07	yes	down	rna20861	2411	gi|328789473|ref|XP_625125.2|	PREDICTED: glucosidase 2 subunit beta-like [Apis mellifera]
XP_006557705.1	2.22009	2.12269	2.43001	3.35922	3.73359	0.47387	3.42606	2.53517	3.42458	14.054	30.4575	14.6602	29.4709	16.1073	44.1832	18.9498	11.1113	6.57346	4.65114	0.740929	0.698282	0.793068	1.10931	1.23572	0.15522	1.1428	0.828949	1.11295	4.01027	8.83727	4.2354	8.51499	4.74775	13.0724	5.46427	3.48348	2.27716	1.48678	0.87	5.38	2.5	3.02e-08	6.39e-07	yes	up	rna731	330	gi|571547197|ref|XP_006557705.1|	PREDICTED: uncharacterized protein LOC102654164 [Apis mellifera]
XP_003249228.1	6258.99	8911.59	6602.93	9791.28	9650.72	6493.44	6894.94	8158.68	7588.3	49357.5	41452.6	26139.1	30283.4	26270.9	44841	35534.6	9073.62	10791.2	12105.8	63.3285	90.1295	66.7631	99.0408	97.6209	65.6672	69.7636	82.5023	76.7152	496.709	417.404	263.16	304.888	264.689	451.841	357.726	91.6125	109.314	122.312	78.98	272.66	1.79	3.04e-08	6.43e-07	yes	up	rna15570	4485	gi|328776838|ref|XP_003249228.1|	PREDICTED: protein BTG2-like [Apis mellifera]
XP_003694849.1	24.976	26.5336	45.5626	28.9733	44.1809	23.2196	18.2723	32.9572	27.9674	84.3237	223.355	117.281	117.883	311.407	4138.49	162.968	35.0432	73.9514	53.4881	0.21233	0.225491	0.387122	0.246254	0.375515	0.197313	0.15534	0.280045	0.237596	0.713617	1.89115	0.992877	0.997987	2.63799	35.0614	1.37957	0.297384	0.62931	0.454177	0.26	4.06	3.54	3.08e-08	6.49e-07	yes	up	rna21382	5299	gi|380022012|ref|XP_003694849.1|	PREDICTED: uncharacterized protein LOC100871656 [Apis florea]
XP_006564297.1	3954.54	2846	2956.71	2825.52	3692.52	4533.51	3431.77	3031.55	4477.07	407.565	324.88	256.553	332.6	493.956	1065.31	659.451	2656.44	1183.22	1605.81	131.195	94.2879	97.8733	93.6542	122.399	150.153	113.855	100.386	148.13	13.2854	10.6103	8.37407	10.8568	16.163	34.8714	21.5203	87.5208	39.4071	53.0262	116.94	32.45	-1.85	3.09e-08	6.5e-07	yes	down	rna11097	1510	gi|571512391|ref|XP_006564297.1|	PREDICTED: guanine deaminase-like [Apis mellifera]
XP_006569712.1	311.368	249.416	433.148	273.776	327.934	253.046	316.91	341.741	289.948	758.914	923.877	454.465	816.764	595.969	760.933	795.89	652.145	552.17	583.718	3.82836	3.06508	5.3213	3.36503	4.03079	3.10936	3.89654	4.19888	3.56143	9.27006	11.2931	5.55404	9.9819	7.2901	9.3093	9.72581	7.9977	6.79887	7.16458	3.83	8.42	1.12	3.15e-08	6.61e-07	yes	up	rna19845	3727	gi|571556207|ref|XP_006569712.1|	PREDICTED: jouberin-like [Apis mellifera]
XP_006611728.1	4779.85	6592.02	6799.16	8437.1	7203.97	8363.8	6055.56	7877.78	6689.35	2304.85	1939.13	2543.54	1545.11	848.316	2479.17	2194.38	5968.45	944.935	1720.92	19.5941	26.8533	27.7477	34.3597	29.4622	34.0557	24.7915	32.1399	27.3587	9.41044	7.90172	10.3608	6.31887	3.51501	9.96148	8.94915	24.2493	3.8763	7.05035	28.44	9.49	-1.57	3.16e-08	6.63e-07	yes	down	rna17522	10877	gi|572267309|ref|XP_006611728.1|	PREDICTED: lysosomal-trafficking regulator-like [Apis dorsata]
XP_006623006.1	672.687	913.288	823.772	906.569	821.39	562.957	752.591	938.519	654.666	1489.72	2000.04	1751.89	2719.74	3516.75	1713.33	2759.08	1058.13	1642.54	1358.13	24.813	33.3174	30.2524	33.2779	30.628	20.7155	27.9072	34.8964	24.0641	53.2632	72.8374	63.5456	98.6289	129.21	62.0547	97.0817	38.0193	60.4823	50.3967	28.86	70.63	1.29	3.17e-08	6.63e-07	yes	up	rna12518	1499	gi|572314672|ref|XP_006623006.1|	PREDICTED: uncharacterized protein LOC102680959 [Apis dorsata]
XP_006569149.1	148.746	158.141	157.95	153.684	159.3	146.9	137.042	160.223	151.252	435.673	335.032	696.358	585.207	558.385	466.378	337.306	247.012	227.606	220.929	2.58155	2.74261	2.7381	2.66599	2.7635	2.54728	2.37846	2.778	2.62134	7.49168	5.76689	11.9828	10.0704	9.62112	8.03739	5.80363	4.27144	3.95822	3.82497	2.65	6.73	1.31	3.2e-08	6.69e-07	yes	up	rna20603	2700	gi|571516092|ref|XP_006569149.1|	PREDICTED: trichohyalin-like [Apis mellifera]
XP_006564652.1	765.376	671.832	757.554	679.402	876.15	736.393	763.44	744.325	724.87	1911.34	1776.69	1920.48	1886.13	1616.09	1620.05	2038.99	870.097	1658.15	1227.9	16.364	13.7338	16.0879	14.4718	18.3545	15.6574	16.243	15.7332	15.3326	44.1953	37.2751	41.265	40.6688	34.3897	35.5501	43.9409	18.6878	36.0134	26.929	15.79	35.09	1.15	3.28e-08	6.83e-07	yes	up	rna2890	1999	gi|571545054|ref|XP_006564652.1|	PREDICTED: sorting nexin-30-like [Apis mellifera]
XP_003698688.1	229.779	342.815	225.991	337.182	403.85	290.956	228.975	372.67	309.354	1152.42	1431.5	1326.75	943.067	692.612	2012.79	932.328	271.798	469.181	468.602	5.05301	7.53181	4.96235	7.41039	8.87597	6.39125	5.03539	8.18507	6.79073	25.0477	31.153	28.8624	20.5164	15.0921	43.8698	20.2791	5.94959	10.3442	10.2731	6.68	20.09	1.57	3.28e-08	6.83e-07	yes	up	rna9264	2174	gi|380030084|ref|XP_003698688.1|	PREDICTED: ABC transporter G family member 22-like [Apis florea]
XP_006619480.1	4298.09	3234.45	4542.9	3007.34	3729.24	3712.3	4990.63	3444.28	4590.08	1124.32	1604.09	1407.38	1157.78	923.483	1251.86	1265.84	2124.81	2135.55	2613.94	106.359	79.955	112.245	74.327	92.3405	91.8102	123.541	85.0835	113.282	27.6393	39.3308	34.4987	28.3688	22.8282	30.9516	31.0227	52.3816	52.954	64.5796	97.84	40.3	-1.28	3.3e-08	6.86e-07	yes	down	rna9527	1905	gi|572307217|ref|XP_006619480.1|	PREDICTED: UDP-N-acetylhexosamine pyrophosphorylase-like [Apis dorsata]
XP_006619161.1	159.291	158.671	232.066	163.342	257.618	180.544	248.96	250.982	179.22	477.834	253.812	571.747	357.86	510.063	932.756	333.516	601.717	1054.22	697.671	6.85019	6.83998	9.97699	7.04726	11.1101	7.77656	10.7473	10.7971	7.70836	20.1972	10.7547	24.2087	15.0843	21.6664	39.5779	14.1176	25.7648	45.7778	29.9143	8.77	25	1.5	3.33e-08	6.9e-07	yes	up	rna5066	1206	gi|572306542|ref|XP_006619161.1|	PREDICTED: uncharacterized protein LOC102672304 [Apis dorsata]
XP_006559367.1	0	0	0	0.839805	0	0	0	0.507033	0.570764	14.054	40.61	21.9903	25.2607	16.1073	29.4555	7.5799	0	0.821682	1.16278	0	0	0	0.231459	0	0	0	0.138606	0.155143	3.41328	10.0058	5.39737	6.20096	4.02383	7.38105	1.85734	0	0.235724	0.31148	0.06	3.59	4.55	3.38e-08	7e-07	yes	up	rna14311	359	gi|571566956|ref|XP_006559367.1|	PREDICTED: leucine-rich repeat-containing protein 71-like isoform X1 [Apis mellifera]
XP_006620139.1	1637.87	1604.22	1212.57	1560.36	1426.85	1547.18	1675.91	1387.24	1462.3	70.2698	40.61	73.3009	54.7316	80.5363	34.3647	37.8995	1127.36	181.592	404.649	41.7517	40.8549	30.8557	39.7382	36.3426	39.3912	42.7184	35.3012	37.1933	1.76806	1.02368	1.84659	1.37911	2.03297	0.86749	0.954561	28.587	4.64123	10.2792	38.22	6.21	-2.6	3.4e-08	7.02e-07	yes	down	rna5932	1902	gi|572308649|ref|XP_006620139.1|	PREDICTED: MOSC domain-containing protein 1, mitochondrial-like isoform X2 [Apis dorsata]
XP_001121491.2	2761.24	2604.01	2129.29	2511.02	2386.39	2362.71	2668.9	2443.39	2387.5	730.806	385.795	571.747	509.425	515.432	652.929	413.105	2135.92	1244.85	1351.16	148.658	139.878	114.222	134.987	128.3	126.858	143.691	131.146	127.975	38.2424	20.2501	29.9835	26.7174	27.1379	34.3979	21.6564	113.708	67.443	72.1949	132.83	48.34	-1.46	3.42e-08	7.06e-07	yes	down	rna1158	1009	gi|328777811|ref|XP_001121491.2|	PREDICTED: protein MNN4-like [Apis mellifera]
XP_003695878.1	344.669	528.019	513.946	387.99	508.391	401.841	320.908	428.95	375.563	1841.07	3350.32	1392.72	955.698	762.41	2326.98	1587.99	700.009	545.597	567.439	6.7016	10.2583	9.97991	7.53989	9.88004	7.80559	6.23967	8.33115	7.29072	35.4282	64.5437	26.8216	18.4059	14.7043	44.8895	30.5783	13.5554	10.6325	11.0029	8.23	26.21	1.66	3.49e-08	7.19e-07	yes	up	rna10303	2432	gi|380024168|ref|XP_003695878.1|	PREDICTED: uncharacterized protein LOC100867367 [Apis florea]
XP_003251626.1	2495.94	3719.49	1569.78	3760.22	1500.28	2123.88	1927.16	3555.83	1849.27	238.917	670.065	263.883	341.02	767.779	726.568	488.904	1323.95	1434.66	1208.13	427.888	633.075	266.032	641.518	256.078	360.913	330.402	603.628	312.643	37.5219	106.218	41.7206	53.9264	122.846	116.464	77.2115	219.151	250.917	202.257	423.69	131.34	-1.69	3.5e-08	7.21e-07	yes	down	rna2407	457	gi|328791747|ref|XP_003251626.1|	PREDICTED: histone H2B-like [Apis mellifera]
XP_394087.5	12.7655	40.3311	37.0576	33.1723	64.7156	41.2267	21.6984	35.9994	40.5242	267.025	284.27	131.942	130.514	144.965	348.556	272.876	40.1715	45.1925	81.3949	0.534456	1.6856	1.54714	1.38724	2.70657	1.72241	0.908473	1.50362	1.69086	10.9345	11.6686	5.41203	5.3538	5.96475	14.3485	11.1899	1.66722	1.90137	3.38779	1.52	6.86	2.1	3.53e-08	7.24e-07	yes	up	rna19983	1239	gi|571574592|ref|XP_394087.5|	PREDICTED: disintegrin and metalloproteinase domain-containing protein 10-like isoform X2 [Apis mellifera]
XP_003693755.1	542.257	538.633	660.962	613.897	668.935	596.602	571.01	629.229	523.39	2108.09	3309.71	2697.47	2778.68	1761.06	1350.04	3164.61	535.05	686.926	909.298	7.52614	7.47151	9.16512	8.51722	9.28106	8.27463	7.92528	8.72638	7.25607	29.043	45.6344	37.1839	38.3042	24.3011	18.6323	43.6192	7.40455	9.54952	12.5958	8.24	25.72	1.63	3.58e-08	7.33e-07	yes	up	rna18222	3325	gi|380019729|ref|XP_003693755.1|	PREDICTED: uncharacterized protein LOC100866731 [Apis florea]
XP_006611159.1	45.5119	46.1685	66.2177	32.3325	56.6262	54.9689	62.2401	43.6049	60.501	323.241	294.422	43.9805	324.179	32.2145	157.096	769.36	54.7016	730.476	787.205	0.607905	0.616332	0.88368	0.431709	0.756102	0.73373	0.831352	0.581993	0.807236	4.2869	3.90772	0.583598	4.30178	0.427899	2.08699	10.2081	0.728611	9.77225	10.495	0.7	5.03	2.69	3.59e-08	7.34e-07	yes	up	rna15044	3447	gi|572266073|ref|XP_006611159.1|	PREDICTED: LOW QUALITY PROTEIN: fork head domain-containing protein crocodile-like [Apis dorsata]
XP_006623763.1	2579.74	2149.22	2299.39	2178.87	2144.95	2220.08	2604.95	2278.61	2461.13	983.777	832.504	989.562	1052.53	1191.94	849.299	776.94	1461.56	1458.49	1522.09	39.4537	32.9339	35.1642	33.3235	32.8229	33.9172	39.891	34.9185	37.6883	14.9951	12.6019	14.9754	16.1243	18.0673	12.9039	11.7566	22.2256	22.4117	23.2568	35.58	17.31	-1.04	3.65e-08	7.46e-07	yes	down	rna4215	2752	gi|572316269|ref|XP_006623763.1|	PREDICTED: isoleucine--tRNA ligase, mitochondrial-like isoform X2 [Apis dorsata]
BAF44218.1	2.22009	1.06135	1.215	4.19902	1.24453	0.47387	0.57101	1.01407	3.99535	14.054	30.4575	7.33009	42.1012	37.5836	34.3647	41.6895	4.27356	6.57346	2.32557	0.100845	0.0481191	0.0550222	0.190499	0.0564661	0.0214759	0.0259383	0.0459447	0.180814	0.62323	1.35416	0.32565	1.87054	1.67534	1.53263	1.85157	0.192289	0.300184	0.104965	0.08	0.93	2.52	3.7e-08	7.55e-07	yes	up	rna5905	1158	gi|121309830|dbj|BAF44218.1|	alpha-glucosidase isozyme I [Apis cerana japonica]
XP_003692577.1	75.4831	92.3371	102.06	116.733	84.6281	99.9865	90.2196	76.5621	91.3222	252.971	406.1	234.563	345.23	284.562	235.644	276.666	148.72	191.452	123.255	4.50014	5.49125	6.06032	6.94801	5.03768	5.94314	5.3789	4.5491	5.41808	14.6151	23.5414	13.5839	19.9946	16.5519	13.7156	16.0159	8.75682	11.4939	7.287	5.48	14.17	1.36	3.86e-08	7.86e-07	yes	up	rna2094	931	gi|380017259|ref|XP_003692577.1|	PREDICTED: uncharacterized protein LOC100868407 [Apis florea]
XP_003692457.1	272.516	401.189	260.618	426.621	278.153	358.245	295.783	279.375	393.256	1475.67	1502.57	1084.85	1376.71	869.792	1114.4	1804.02	331.628	376.33	426.742	3.35639	4.93862	3.20719	5.25261	3.42473	4.40952	3.64298	3.43847	4.8386	18.0557	18.398	13.2805	16.8537	10.6577	13.6568	22.0826	4.0739	4.64167	5.24678	4.05	12.2	1.57	3.88e-08	7.88e-07	yes	up	rna6260	3721	gi|380017005|ref|XP_003692457.1|	PREDICTED: uncharacterized protein LOC100872639 [Apis florea]
XP_003697677.1	89.9137	86.4997	82.0127	92.7984	89.6062	82.9272	96.5007	78.0832	89.6099	295.133	304.575	271.213	378.911	536.909	220.916	318.356	94.0183	138.864	156.976	2.27268	2.18408	2.06945	2.34397	2.26345	2.09342	2.43921	1.97083	2.26034	7.36026	7.6068	6.77066	9.45964	13.4289	5.52704	7.94622	2.36389	3.52035	3.95368	2.21	6.45	1.5	4e-08	8.11e-07	yes	up	rna15906	1918	gi|380027954|ref|XP_003697677.1|	PREDICTED: kinesin-like protein KIF3A-like [Apis florea]
XP_006569939.1	101.569	158.671	304.358	111.694	219.037	154.482	122.196	148.054	142.12	281.079	335.032	395.825	399.962	526.17	392.739	314.566	504.28	827.434	596.509	1.81815	2.83818	5.41954	2.00089	3.91911	2.76282	2.18077	2.65187	2.52677	4.98364	5.78519	6.82757	7.046	9.34868	6.97937	5.42555	9.01204	14.8438	10.6103	2.91	8.28	1.48	4.01e-08	8.11e-07	yes	up	rna8773	2524	gi|571521456|ref|XP_006569939.1|	PREDICTED: uncharacterized protein LOC551510 isoform X1 [Apis mellifera]
XP_003691913.1	3445.03	3125.13	4588.46	2921.68	4022.32	3190.09	3981.65	2563.56	3598.09	10245.3	6649.88	9521.78	9055.97	14034.8	25827.5	9338.44	3289.79	16491.2	17706.9	144.114	130.061	191.44	121.784	167.539	132.45	167.253	106.672	150.482	424.068	278.662	396.086	380.803	588.591	1069.78	392.564	135.575	697.924	736.899	146.14	504.17	1.79	4.1e-08	8.25e-07	yes	up	rna9381	1238	gi|380015862|ref|XP_003691913.1|	PREDICTED: uncharacterized protein LOC100870262 isoform 2 [Apis florea]
XP_003251567.2	4.44018	2.65336	1.8225	4.61893	5.60039	2.36935	1.71303	8.61957	2.28305	56.2158	213.202	29.3203	33.681	48.3218	93.2756	30.3196	11.966	2.46505	4.65114	0.0304834	0.018211	0.0125063	0.0317045	0.0384419	0.0162608	0.0117606	0.0591533	0.0156652	0.384528	1.45893	0.200613	0.230452	0.330795	0.638584	0.207441	0.0820323	0.016937	0.0319008	0.03	0.34	1.81	4.16e-08	8.34e-07	yes	up	rna6781	6513	gi|571535594|ref|XP_003251567.2|	PREDICTED: WD repeat-containing protein 96-like [Apis mellifera]
XP_003249641.1	2.77511	5.8374	1.8225	1.67961	5.60039	4.7387	3.99707	4.05627	10.2737	42.1619	101.525	36.6504	37.8911	10.7382	137.459	56.8493	17.9489	8.21682	4.65114	0.0897973	0.210516	0.0692152	0.0543006	0.181068	0.153085	0.12934	0.131012	0.351728	1.34105	3.40971	1.36971	1.20686	0.40244	4.41851	1.84106	0.576891	0.283881	0.176149	0.15	1.44	2.61	4.16e-08	8.34e-07	yes	up	rna13742	1342	gi|328779376|ref|XP_003249641.1|	PREDICTED: pickpocket protein 19-like [Apis mellifera]
XP_394277.4	376.86	483.443	547.359	655.048	530.17	413.688	444.817	547.089	268.83	28.1079	60.915	14.6602	12.6304	26.8454	39.2739	26.5297	50.428	246.505	277.906	10.091	12.9304	14.63	17.527	14.1864	11.0622	11.9108	14.6269	7.18262	0.741993	1.61052	0.38742	0.333793	0.710858	1.04027	0.700967	1.34274	6.62121	7.41335	12.67	2.35	-2.38	4.18e-08	8.37e-07	yes	down	rna4099	1822	gi|571516212|ref|XP_394277.4|	PREDICTED: cathepsin J-like, partial [Apis mellifera]
XP_006607731.1	26260.9	31522.5	21907.7	31219.3	20956.7	30604.9	24961.1	29777.1	26544.5	5607.53	6426.53	8290.33	7982.39	8773.09	9185.19	6825.7	22942.2	9902.91	11152.3	398.867	478.48	332.409	473.981	318.18	464.491	379.129	451.884	402.676	84.4837	96.9081	124.98	120.341	132.409	138.653	102.89	347.353	150.679	169.026	410.2	153.59	-1.42	4.19e-08	8.38e-07	yes	down	rna20250	3056	gi|572258718|ref|XP_006607731.1|	PREDICTED: plasminogen activator inhibitor 1 RNA-binding protein-like isoform X2 [Apis dorsata]
XP_006615823.1	95.4639	102.951	110.565	82.3008	87.7394	93.3523	86.2225	62.8721	78.7654	281.079	375.642	183.252	294.709	209.394	166.914	481.324	141.882	202.134	193.022	0.392866	0.423563	0.45493	0.340016	0.359774	0.383313	0.354355	0.258813	0.324103	1.15125	1.56612	0.753937	1.20644	0.858498	0.684074	1.97233	0.584723	0.83455	0.793378	0.37	1.04	1.29	4.2e-08	8.38e-07	yes	up	rna2602	9727	gi|572299381|ref|XP_006615823.1|	PREDICTED: protein unc-80 homolog [Apis dorsata]
XP_006557471.1	6.66027	3.71471	6.68252	7.97814	5.60039	5.68644	4.56808	5.07033	2.28305	84.3237	40.61	21.9903	16.8405	21.4763	29.4555	34.1096	11.1113	21.3637	20.9301	1.4352	0.793205	1.41925	1.7084	1.20022	1.21148	0.984351	1.07892	0.483442	16.3079	7.94472	4.28841	3.28472	4.24937	5.84159	6.6428	2.2929	4.71962	4.37926	1.15	5.73	2.22	4.25e-08	8.46e-07	yes	up	rna4670	405	gi|571499574|ref|XP_006557471.1|	PREDICTED: uncharacterized protein LOC100577692 [Apis mellifera]
_	1.66507	1.59202	4.25251	0.419902	4.97812	0.47387	2.28404	1.01407	1.71229	28.1079	20.305	7.33009	42.1012	16.1073	14.7277	7.5799	1.70942	117.501	47.6742	0.206943	0.19684	0.524138	0.0520093	0.616751	0.0585271	0.283893	0.125149	0.210674	3.27535	2.38236	0.858319	4.93069	1.90293	1.74229	0.886858	0.207062	14.8181	5.82327	0.26	3.82	3.46	4.29e-08	8.52e-07	yes	up	rna11922	553	_	_
XP_003691872.1	11760.9	9556.89	10996.4	8181.8	9890.91	10079.7	12563.4	9097.19	12040.8	2403.23	2274.16	4661.93	2631.33	2824.14	3215.55	2649.18	6881.29	4953.92	5889.5	377.738	306.537	352.421	262.552	317.416	323.217	403.518	291.653	385.717	75.8821	71.9394	147.392	83.1964	89.5024	101.944	83.7389	219.534	159.709	188.307	336.11	127.82	-1.39	4.3e-08	8.53e-07	yes	down	rna9530	1553	gi|380015777|ref|XP_003691872.1|	PREDICTED: LOW QUALITY PROTEIN: mannose-1-phosphate guanyltransferase beta-like [Apis florea]
_	142.086	89.6837	103.275	125.131	101.429	100.46	112.489	100.9	103.308	28.1079	50.7625	36.6504	21.0506	16.1073	14.7277	11.3699	75.2146	42.7275	31.3952	6.11423	3.85233	4.43131	5.37828	4.35991	4.31365	4.84075	4.33134	4.43	1.1823	2.14047	1.54429	0.887041	0.680862	0.622849	0.478942	3.20767	1.84793	1.34285	4.67	1.46	-1.61	4.33e-08	8.58e-07	yes	down	rna7147	1211	_	_
XP_006571024.1	13.3205	14.3282	10.3275	15.5364	11.823	9.47739	13.1332	14.704	9.13222	112.432	30.4575	87.961	37.8911	134.227	147.277	26.5297	36.7526	13.9686	44.1858	0.400783	0.430558	0.310103	0.467067	0.355454	0.28472	0.395154	0.441654	0.274094	3.32917	0.903426	2.60775	1.1234	3.98834	4.37758	0.78636	1.09886	0.421762	1.32383	0.37	1.83	2.03	4.37e-08	8.65e-07	yes	up	rna15723	1644	gi|571536992|ref|XP_006571024.1|	PREDICTED: tetratricopeptide repeat protein 8-like isoform X2 [Apis mellifera]
XP_006563473.1	928.553	1390.36	1513.29	1323.95	1642.16	1273.76	1023.25	1540.37	1236.27	5199.96	4345.27	3342.52	4353.27	2797.29	4644.14	3998.4	1763.27	2647.46	2476.73	10.0956	15.1097	16.441	14.3902	17.8492	13.8413	11.1253	16.7372	13.4294	56.2089	46.9997	36.1469	47.0782	30.2755	50.2704	43.2367	19.1273	28.8208	26.8868	14.33	37.33	1.37	4.38e-08	8.65e-07	yes	up	rna10280	4188	gi|571574504|ref|XP_006563473.1|	PREDICTED: uncharacterized abhydrolase domain-containing protein DDB_G0269086-like isoform X14 [Apis mellifera]
XP_006624717.1	5461.42	6584.59	4642.53	8134.35	5635.24	5792.58	4419.62	6211.67	5571.8	70.2698	162.44	395.825	319.969	279.192	191.461	306.986	4675.27	141.329	312.789	135.825	163.588	115.266	202.162	140.059	143.88	109.917	154.266	138.289	1.72464	3.99249	9.72456	7.86125	6.87193	4.71386	7.54074	115.67	3.52507	7.75185	144.47	19.5	-2.88	4.41e-08	8.69e-07	yes	down	rna6814	1946	gi|572318283|ref|XP_006624717.1|	PREDICTED: LOW QUALITY PROTEIN: acetyl-coenzyme A synthetase-like [Apis dorsata]
_	262.526	254.723	331.088	223.808	326.689	308.489	292.357	232.728	349.307	42.1619	60.915	43.9805	29.4709	16.1073	44.1832	34.1096	233.336	87.92	136.046	4.43067	4.31632	5.61684	3.77651	5.48662	5.11453	4.91947	3.94351	5.85524	0.728156	0.979359	0.760117	0.509361	0.278743	0.764783	0.550052	3.93708	1.43811	2.26766	4.84	1.35	-1.77	4.48e-08	8.82e-07	yes	down	rna4612	2997	_	_
XP_003695559.1	2459.3	1802.7	2148.12	2030.65	2854.95	4303.21	2837.35	1484.09	1805.9	13056.1	9218.46	11456.9	6033.1	7425.45	22921.3	5957.8	2478.66	4382.03	12081.3	47.4185	34.7534	41.3078	39.1021	54.8892	82.662	54.639	28.6484	34.7611	248.483	175.621	218.947	115.089	142.253	437.6	113.929	47.7971	84.58	231.51	46.52	174.79	1.91	4.52e-08	8.87e-07	yes	up	rna19685	2463	gi|380023501|ref|XP_003695559.1|	PREDICTED: uncharacterized protein LOC100865507 [Apis florea]
XP_003693336.1	39.4066	47.7606	52.8526	51.2281	53.5148	43.1221	50.2489	58.8159	42.2365	182.701	111.677	212.572	176.825	230.871	245.462	140.228	71.7958	87.0983	79.0694	2.35258	2.84421	3.14269	3.05332	3.18998	2.56668	2.99997	3.49947	2.5093	10.5695	6.48255	12.3269	10.2548	13.4469	14.3063	8.12852	4.23319	5.23625	4.68107	2.91	8.46	1.51	4.58e-08	8.98e-07	yes	up	rna18670	930	gi|380018855|ref|XP_003693336.1|	PREDICTED: uncharacterized protein LOC100870268 [Apis florea]
XP_003251771.1	3.88516	8.49077	5.46751	4.19902	6.22266	6.63418	3.99707	6.59143	7.99069	42.1619	40.61	43.9805	37.8911	37.5836	358.375	49.2694	9.40183	7.39514	16.279	0.0840714	0.183567	0.11814	0.0908092	0.134578	0.143401	0.0864942	0.142458	0.172607	0.901897	0.869786	0.941628	0.81128	0.805975	7.68718	1.05471	0.202528	0.160429	0.351192	0.13	1.27	2.58	4.75e-08	9.3e-07	yes	up	rna19458	2206	gi|328792765|ref|XP_003251771.1|	PREDICTED: uncharacterized protein LOC100578543 [Apis mellifera]
XP_006571138.1	1692.26	1778.28	1944.61	1772.83	1987.52	1791.23	1570.85	1799.97	1761.95	7575.08	10964.7	6523.78	6997.22	4413.39	8051.16	12374.2	1743.61	2301.53	3031.38	14.6711	15.2034	16.7606	15.2134	16.8387	15.3121	13.7758	15.2919	15.1045	61.6574	96.8856	59.7952	61.0861	38.3886	73.3186	113.938	14.1115	19.7069	26.2295	15.36	55.03	1.83	4.83e-08	9.43e-07	yes	up	rna5756	8703	gi|571507410|ref|XP_006571138.1|	PREDICTED: phosphatidylinositol 4-phosphate 5-kinase type-1 gamma isoform X8 [Apis mellifera]
AEZ65021.1	13.3205	10.0828	40.7026	8.39805	23.6461	9.95126	22.8404	9.63364	34.2458	28.1079	192.897	43.9805	54.7316	123.489	147.277	56.8493	50.428	184.879	234.883	0.839195	0.633547	2.55345	0.528165	1.48731	0.624947	1.439	0.60476	2.14646	1.71302	11.798	2.6871	3.34428	7.57992	9.04641	3.47193	3.13552	11.7336	14.6674	1.21	7.22	2.48	4.84e-08	9.45e-07	yes	up	rna20846	892	gi|374713544|gb|AEZ65021.1|	odorant binding protein 1 [Apis cerana cerana]
XP_003251112.1	212.574	274.889	800.687	262.859	291.843	225.088	447.101	586.131	449.191	9078.86	4507.71	3753	4487.99	3516.75	1035.85	3096.39	123.933	327.03	531.393	5.75603	7.43496	21.6414	7.11235	7.89699	6.08659	12.1067	15.8468	12.1363	242.322	120.502	100.281	119.925	94.1586	27.7427	82.7213	3.33688	8.88331	14.3342	10.69	73.66	2.77	4.95e-08	9.64e-07	yes	up	rna7173	1804	gi|328788337|ref|XP_003251112.1|	PREDICTED: uncharacterized protein LOC100578156 [Apis mellifera]
XP_006610429.1	1921.49	1918.91	1636	2030.65	1454.23	2093.08	1923.16	1904.92	1871.53	491.888	507.625	520.436	395.751	461.741	731.477	420.685	1847.89	942.47	867.437	41.9355	41.8411	35.6526	44.2913	31.7202	45.6303	41.9726	41.5226	40.7727	10.6112	10.9645	11.237	8.54518	9.98604	15.8235	9.08193	40.1453	20.6214	18.8733	40.54	16.53	-1.29	5.12e-08	9.96e-07	yes	down	rna7905	2189	gi|572264507|ref|XP_006610429.1|	PREDICTED: arginine--tRNA ligase, cytoplasmic-like [Apis dorsata]
XP_006623143.1	177.607	241.987	223.561	202.393	258.24	246.886	260.951	193.687	230.589	519.996	1208.15	623.057	1263.04	692.612	1021.12	860.319	104.275	744.444	363.952	1.43712	1.95739	1.80797	1.63731	2.08913	1.99688	2.11152	1.56651	1.86459	4.18943	9.73821	5.02142	10.1794	5.58539	8.23534	6.93322	0.842316	6.02941	2.94158	1.83	5.78	1.61	5.13e-08	9.96e-07	yes	up	rna5315	5557	gi|572314959|ref|XP_006623143.1|	PREDICTED: nucleolar protein 58-like isoform X1 [Apis dorsata]
XP_006567323.1	49.397	83.3156	79.5827	54.1674	83.3836	77.7146	43.9678	69.9706	62.784	491.888	243.66	227.233	185.245	300.669	598.928	344.886	64.1034	97.7802	109.302	0.37126	0.625991	0.597829	0.40703	0.626578	0.58387	0.330456	0.525664	0.471586	3.68214	1.82477	1.70152	1.38714	2.25269	4.48771	2.58238	0.481032	0.735546	0.820626	0.5	1.86	1.7	5.2e-08	1.01e-06	yes	up	rna9908	5967	gi|571525542|ref|XP_006567323.1|	PREDICTED: uncharacterized protein LOC411018 isoform X1 [Apis mellifera]
XP_006623857.1	723.749	672.893	666.429	762.123	620.399	645.411	680.644	710.354	611.859	2206.47	1644.7	1619.95	1713.52	1267.1	1973.52	2315.66	1053	1031.21	906.972	24.3043	22.3912	22.6784	25.0449	21.5055	21.1955	23.7793	23.3101	20.7738	78.9527	56.8258	61.5452	61.2647	44.3533	70.3707	83.9247	34.3494	34.899	30.782	22.77	54.1	1.24	5.23e-08	1.01e-06	yes	up	rna5802	933	gi|572316465|ref|XP_006623857.1|	PREDICTED: probable serine/threonine-protein kinase DDB_G0268876-like isoform X1 [Apis dorsata]
XP_006608192.1	3834.1	2472.94	8350.71	2247.32	5610.97	3648.32	4576.07	3975.14	6193.36	7645.35	18731.4	13802.6	17947.7	12408	7417.87	15421.3	13602.7	38943.6	29767.3	397.776	255.451	860.357	232.49	580.583	376.533	474.784	409.997	637.148	751.437	1851.68	1362.13	1771.47	1233.71	738.388	1520.86	1381.18	4089.78	3043.77	471.83	1868.39	1.99	5.25e-08	1.01e-06	yes	up	rna1716	622	gi|572259719|ref|XP_006608192.1|	PREDICTED: uncharacterized protein LOC102670557 [Apis dorsata]
XP_006622352.1	782.582	750.902	1009.67	819.229	939.621	887.558	906.764	868.041	864.707	3780.51	3837.64	3774.99	4959.52	3065.75	2567.53	3710.36	636.76	1010.67	1344.18	9.0763	8.69753	11.7069	9.49689	10.8915	10.2851	10.5205	10.0606	10.0209	43.6108	44.3109	43.5052	57.1326	35.3949	29.6437	42.758	7.36683	11.717	15.5707	10.09	31.4	1.63	5.52e-08	1.06e-06	yes	up	rna20676	3932	gi|572313309|ref|XP_006622352.1|	PREDICTED: dentin sialophosphoprotein-like isoform X1 [Apis dorsata]
XP_003250865.1	224.784	220.76	228.421	255.72	235.839	260.154	234.114	262.136	235.155	562.158	639.607	1092.18	896.756	1202.68	878.755	697.351	176.925	437.135	368.603	3.86025	3.78649	3.92072	4.38469	4.04883	4.45885	4.02479	4.49321	4.04058	9.59424	10.8958	18.6025	15.316	20.5183	15.0305	11.9086	3.03306	7.53571	6.33354	4.11	11.21	1.43	5.62e-08	1.08e-06	yes	up	rna9785	2737	gi|328786954|ref|XP_003250865.1|	PREDICTED: tyrosine-protein kinase transmembrane receptor Ror2 isoform 1 [Apis mellifera]
XP_006571199.1	427.367	695.712	758.769	542.094	745.474	485.716	764.582	399.035	454.328	1025.94	2152.33	1048.2	1987.18	730.196	1305.86	2145.11	1355.57	1333.59	1904.64	4.38942	7.02096	7.80849	5.53828	7.67907	4.99914	7.94237	4.08233	4.67793	10.2891	22.0028	10.8776	20.2887	7.54655	13.5328	22.2814	13.8493	13.9185	19.7761	6.03	15.89	1.38	5.69e-08	1.09e-06	yes	up	rna3678	4141	gi|571507731|ref|XP_006571199.1|	PREDICTED: sodium-driven chloride bicarbonate exchanger-like isoform X1 [Apis mellifera]
XP_006619324.1	1246.58	1702.4	1173.69	1402.89	1197.86	1509.27	1026.68	1138.8	885.825	407.565	670.065	315.194	425.222	166.442	294.555	860.319	929.926	189.809	311.626	33.1536	45.2283	31.1601	37.2851	31.8357	40.0856	27.3032	30.2404	23.51	10.6808	17.5976	8.27989	11.1656	4.38646	7.74821	22.5841	24.6001	5.0645	8.25892	33.27	12.55	-1.4	5.7e-08	1.09e-06	yes	down	rna2819	1827	gi|572306883|ref|XP_006619324.1|	PREDICTED: dentin sialophosphoprotein-like isoform X2 [Apis dorsata]
XP_003250548.1	166.507	285.502	296.461	280.495	323.578	201.395	227.262	403.599	236.867	1068.1	2091.41	1553.98	951.487	542.278	1968.61	1110.46	356.415	235.823	343.021	2.0661	3.46491	3.56027	3.37014	3.88789	2.44828	2.73147	4.84753	2.8441	12.7554	24.9933	18.5669	11.3686	6.48498	23.5453	13.2666	4.27295	2.83832	4.1158	3.24	11.67	1.82	5.73e-08	1.1e-06	yes	up	rna17763	2357	gi|328785147|ref|XP_003250548.1|	PREDICTED: serine/arginine repetitive matrix protein 2-like isoform X1 [Apis mellifera]
_	21.0909	17.5122	27.3376	29.3932	16.8012	21.3241	19.4143	44.1119	23.9721	154.594	152.287	80.6309	79.9923	75.1672	250.371	98.5387	36.7526	59.9828	39.5347	1.73179	1.43302	2.23238	2.40807	1.37667	1.74373	1.59421	3.60528	1.95527	12.1593	12.0331	6.36245	6.31283	5.96694	19.8931	7.7714	2.96667	4.97288	3.20909	2	7.75	1.9	5.76e-08	1.1e-06	yes	up	rna5283	732	_	_
XP_003691183.1	4770.97	3905.22	4425.04	4548.38	3747.28	4361.5	4572.08	4330.57	4204.25	590.266	507.625	813.639	930.437	1358.38	1212.58	579.862	3329.96	1823.31	2255.8	53.29	43.5995	49.3889	50.7881	41.8438	48.6889	51.0687	48.3403	46.9171	6.55386	5.63993	9.03815	10.3357	15.102	13.4828	6.4408	37.1074	20.3923	25.1569	48.21	15.95	-1.59	5.89e-08	1.12e-06	yes	down	rna16622	4082	gi|380014313|ref|XP_003691183.1|	PREDICTED: putative glycogen [starch]
EZA49797.1	39.9616	65.2728	100.845	47.8689	36.0914	56.8644	52.5329	29.915	42.2365	519.996	263.965	498.446	210.506	225.502	294.555	246.347	127.352	73.9514	26.744	1.96628	3.11343	4.27306	1.89969	1.62242	2.27219	2.12221	1.41716	1.71418	20.9144	10.5099	18.4344	9.32201	8.69164	11.4702	9.63477	5.87731	2.84239	1.08998	2.27	9.15	1.96	5.96e-08	1.13e-06	yes	up	rna20140	1267	gi|607355205|gb|EZA49797.1|	hypothetical protein X777_11670 [Cerapachys biroi]
XP_006563999.1	2702.96	2299.41	3481.59	2119.67	3214	2187.86	3181.1	2743.56	3139.2	4412.94	6802.17	7447.37	8416.03	7178.47	8468.45	10668.7	4298.35	10851.1	8742.98	67.1332	57.027	86.345	52.6642	79.7767	54.2681	79.0029	67.9269	77.7399	109.205	166.833	183.388	207.818	177.591	208.72	261.799	106.161	269.583	215.968	69.26	192.59	1.47	5.99e-08	1.14e-06	yes	up	rna13228	1875	gi|571519276|ref|XP_006563999.1|	PREDICTED: putative phospholipase B-like lamina ancestor-like isoform X1 [Apis mellifera]
XP_006569744.1	533.377	728.614	633.624	689.899	753.564	610.818	477.935	621.116	626.128	1911.34	1959.43	1495.34	1490.38	1041.6	1335.31	1682.74	1047.02	932.609	1075.58	3.74231	5.11708	4.42537	4.8317	5.29768	4.28495	3.35689	4.37555	4.38808	13.4657	13.8217	10.5215	10.3138	7.32415	9.32378	11.7293	7.36536	6.56724	7.58918	4.42	9.65	1.11	6.24e-08	1.18e-06	yes	up	rna19886	5558	gi|571556351|ref|XP_006569744.1|	PREDICTED: syntaxin-binding protein 5 isoform X5 [Apis mellifera]
XP_006618686.1	3529.39	2401.29	3323.03	2636.99	3424.33	3799.96	2415.37	4028.38	3715.1	112.432	497.472	183.252	105.253	166.442	112.913	181.918	1223.95	474.932	2323.24	57.1544	38.8599	53.7541	42.684	55.4301	61.4858	39.1145	65.1751	60.0824	1.80505	7.99424	2.94399	1.69096	2.67718	1.81651	2.92224	19.7533	7.70554	37.5366	52.65	10.13	-2.37	6.24e-08	1.18e-06	yes	down	rna15267	2879	gi|572305519|ref|XP_006618686.1|	PREDICTED: aminopeptidase N-like [Apis dorsata]
XP_003250214.1	157.071	133.199	135.473	100.777	138.765	126.523	130.761	129.294	146.116	379.457	385.795	549.756	433.643	483.218	309.282	424.474	143.592	276.085	188.371	10.292	8.64851	8.85949	6.64555	9.04772	8.14619	8.60187	8.49066	9.58141	24.3009	25.3117	35.0964	26.6853	30.2733	19.4274	26.5273	9.50708	18.3844	12.0534	8.71	21.84	1.32	6.26e-08	1.18e-06	yes	up	rna14183	844	gi|328782911|ref|XP_003250214.1|	PREDICTED: transcription factor MafG-like isoformX2 [Apis mellifera]
XP_006622828.1	520.056	658.565	600.211	735.249	539.504	665.313	496.779	439.091	520.536	2417.28	2101.57	1678.59	2054.54	1744.95	2282.8	3103.97	619.666	534.915	849.996	8.8493	10.8876	10.2819	11.6055	9.24695	10.8066	8.39162	7.15198	8.64894	37.5174	32.212	26.8644	33.7511	28.7419	37.4458	50.7727	10.6176	8.52318	14.0277	9.54	26.97	1.49	6.27e-08	1.18e-06	yes	up	rna16516	2581	gi|572314303|ref|XP_006622828.1|	PREDICTED: growth factor receptor-bound protein 14-like isoform X3 [Apis dorsata]
XP_006621605.1	1445.28	851.199	752.694	1355.02	884.862	1045.83	1265.93	1063.25	1054.77	112.432	121.83	227.233	159.985	311.407	73.6387	170.548	1145.31	239.11	286.045	46.4185	27.3028	24.1241	43.5177	28.4291	33.5308	40.6781	34.085	33.804	3.53201	4.04906	7.14769	5.08692	9.91479	2.32269	5.36351	36.7006	7.72517	9.17117	34.63	9.91	-1.8	6.28e-08	1.18e-06	yes	down	rna9359	1537	gi|572311757|ref|XP_006621605.1|	PREDICTED: solute carrier family 25 member 35-like isoform X2 [Apis dorsata]
XP_006615534.1	2165.14	1822.86	1696.75	1837.49	1562.51	1894.53	2227.51	1751.8	2078.72	491.888	426.405	395.825	374.701	413.42	530.198	310.776	2098.32	679.531	818.6	75.7167	63.6538	59.1975	64.1969	54.5934	66.1367	77.8994	61.1406	72.4876	16.8856	14.667	13.6071	12.8816	14.249	18.2811	10.6809	72.8452	23.8611	28.4867	66.11	24.34	-1.44	6.29e-08	1.18e-06	yes	down	rna1274	1443	gi|572298784|ref|XP_006615534.1|	PREDICTED: 39S ribosomal protein L38, mitochondrial-like [Apis dorsata]
XP_393712.2	162.622	237.211	246.038	197.354	207.214	241.2	183.865	149.068	203.763	674.59	873.114	381.164	799.923	612.076	888.573	1019.5	159.831	356.61	332.556	1.60418	2.339	2.42544	1.94628	2.04356	2.37814	1.81375	1.46966	2.0084	6.61954	8.57251	3.74176	7.85269	6.013	8.73027	10.0074	1.5734	3.52184	3.27595	2	5.81	1.49	6.31e-08	1.19e-06	yes	up	rna18065	4595	gi|66517901|ref|XP_393712.2|	PREDICTED: slit homolog 3 protein [Apis mellifera]
XP_006609206.1	15040.6	10204.8	14233.2	11335.3	12480.8	12963.7	15780.4	12550.6	14705.7	1461.61	2274.16	1685.92	1894.55	1734.21	1089.85	2171.64	8054.8	6161.8	7712.75	420.407	284.908	397.092	316.596	348.609	361.845	441.095	350.254	410.113	40.252	62.73	46.4819	52.2364	47.9134	30.1203	59.8625	223.832	172.795	214.738	370.59	105.36	-1.81	6.44e-08	1.21e-06	yes	down	rna12928	1754	gi|572261866|ref|XP_006609206.1|	PREDICTED: probable aspartate aminotransferase, cytoplasmic-like [Apis dorsata]
XP_006607711.1	755.941	717.47	845.642	754.984	789.655	709.857	748.594	793	718.021	2051.88	2538.12	2675.48	3132.33	2228.17	2130.61	3191.14	717.958	1013.13	1120.92	7.94642	7.53628	8.89616	7.94162	8.30742	7.46295	7.8764	8.33653	7.55079	21.4695	26.6392	28.0131	32.8427	23.339	22.3703	33.4735	7.539	10.6424	11.7547	7.99	21.04	1.39	6.44e-08	1.21e-06	yes	up	rna20212	4394	gi|572258678|ref|XP_006607711.1|	PREDICTED: LIM domain kinase 1-like isoform X1 [Apis dorsata]
XP_006564964.1	1234.93	1292.72	1222.9	1158.09	1214.04	1362.38	1314.46	1292.43	1462.87	632.428	416.252	417.815	282.078	413.42	304.373	496.484	1296.6	531.628	627.904	30.0228	31.3959	29.6819	28.1361	29.4967	33.0808	31.957	31.3775	35.494	15.1777	10.0037	10.0371	6.77655	9.94956	7.32721	11.925	31.3622	12.9614	15.2131	31.18	13.7	-1.18	6.52e-08	1.22e-06	yes	down	rna17757	1986	gi|571572159|ref|XP_006564964.1|	PREDICTED: alkaline phosphatase, tissue-nonspecific isozyme-like isoform X1 [Apis mellifera]
XP_003250111.1	257.53	184.143	257.581	186.437	234.594	194.76	267.233	214.982	189.494	758.914	649.76	461.795	745.192	542.278	456.56	663.241	215.387	722.259	373.254	13.023	9.29223	12.9813	9.41478	11.8478	9.82374	13.514	10.8403	9.54305	37.3656	32.0836	22.7829	36.7672	26.8538	22.6218	32.7105	10.7775	36.7404	18.7414	11.16	27.12	1.27	6.54e-08	1.22e-06	yes	up	rna6726	1061	gi|328782239|ref|XP_003250111.1|	PREDICTED: UPF0501 protein KIAA1430 homolog [Apis mellifera]
XP_006567770.1	702.104	576.311	639.699	587.023	580.574	632.142	629.253	590.187	581.608	1278.91	2527.97	2616.84	2281.89	2357.03	1286.22	2338.4	551.289	1017.24	929.065	16.7035	13.6972	15.1945	13.9565	13.8038	15.021	14.9705	14.022	13.81	30.0434	59.4671	61.5326	53.6584	55.5222	30.3064	54.9767	13.0504	24.2682	22.0292	14.58	39.07	1.42	6.55e-08	1.22e-06	yes	up	rna12846	2025	gi|571529394|ref|XP_006567770.1|	PREDICTED: fizzy-related protein homolog [Apis mellifera]
XP_003695941.1	13.8756	15.3895	18.225	23.5145	39.825	17.0593	14.8463	38.5345	26.2551	56.2158	121.83	227.233	96.8328	59.0599	137.459	113.699	37.6073	57.5178	58.1392	1.20321	1.32966	1.5712	2.0342	3.44576	1.47285	1.28745	3.32514	2.26069	4.65843	10.1448	18.8944	8.0527	4.94194	11.5131	9.44878	3.2028	5.03858	4.98062	1.99	7.84	1.92	6.61e-08	1.23e-06	yes	up	rna2644	704	gi|380024304|ref|XP_003695941.1|	PREDICTED: max dimerization protein 1-like [Apis florea]
XP_006607507.1	5428.68	3873.91	2063.07	4777.65	3110.08	4445.37	4618.9	2820.12	3547.3	365.403	142.135	227.233	303.129	381.205	373.103	344.886	3748.77	506.156	826.74	66.0535	47.1119	25.082	58.1127	37.8302	54.056	56.2009	34.2902	43.119	4.41727	1.71945	2.74833	3.66634	4.61481	4.51735	4.17097	45.497	6.16742	10.0421	46.83	9.88	-2.23	6.68e-08	1.24e-06	yes	down	rna4283	3764	gi|572258247|ref|XP_006607507.1|	PREDICTED: LOW QUALITY PROTEIN: indole-3-acetaldehyde oxidase-like [Apis dorsata]
XP_006609580.1	8689.43	7943.11	6501.48	7967.65	6644.55	8737.68	7694.93	7874.74	7773.8	1335.13	1522.87	1458.69	1469.33	1605.36	1379.5	1606.94	8031.73	2516.81	2777.89	436.857	398.429	326.173	399.635	333.768	438.028	386.927	394.497	389.286	65.1532	75.2383	71.4141	72.2075	79.0428	68.2	78.9459	399.451	127.447	138.742	388.94	127.54	-1.61	6.68e-08	1.24e-06	yes	down	rna14272	1046	gi|572262664|ref|XP_006609580.1|	PREDICTED: protein l(2)37Cc-like isoform X1 [Apis dorsata]
XP_003249689.1	49.397	18.0429	39.4876	18.4757	77.1609	37.4357	61.6691	19.2673	51.3687	716.752	314.727	359.174	214.716	252.347	34.3647	890.638	44.445	64.0912	108.139	2.03081	0.740507	1.61894	0.758719	3.16892	1.53588	2.53541	0.790276	2.10481	28.8325	12.6902	14.4723	8.65216	10.199	1.38954	35.8771	1.8116	2.64762	4.42021	1.71	11.62	2.7	6.7e-08	1.24e-06	yes	up	rna9813	1258	gi|328779675|ref|XP_003249689.1|	PREDICTED: protein lethal(2)essential for life-like [Apis mellifera]
XP_003251562.1	732.63	815.644	706.524	657.987	837.569	791.362	642.386	640.89	680.35	3316.73	2791.94	1722.57	2643.96	2120.79	3289.19	3471.59	495.733	963.012	1276.74	4.90155	5.45542	4.72477	4.40136	5.60268	5.29271	4.29781	4.28616	4.5493	22.1109	18.6196	11.4866	17.6309	14.1492	21.9461	23.1486	3.31198	6.44792	8.53378	4.84	14.12	1.53	6.74e-08	1.25e-06	yes	up	rna9297	6678	gi|328791431|ref|XP_003251562.1|	PREDICTED: single Ig IL-1-related receptor-like [Apis mellifera]
XP_006563845.1	467.329	393.759	371.791	422.842	369.626	412.74	427.115	404.613	415.516	126.486	213.202	197.912	168.405	161.073	191.461	106.119	325.645	218.567	194.185	71.3819	59.7613	56.2099	64.3123	56.2391	62.5557	65.2446	61.2668	62.685	17.86	30.3571	28.1128	23.9259	23.1275	27.5356	15.0589	48.2027	33.987	29.0376	62.17	28.48	-1.12	6.82e-08	1.26e-06	yes	down	rna4352	488	gi|571544127|ref|XP_006563845.1|	PREDICTED: probable ATP-dependent RNA helicase kurz isoform X1 [Apis mellifera]
XP_392786.2	6075.83	5323.71	5875.15	5135.4	5909.03	6649.34	6788.16	6074.77	6172.81	1616.2	1634.55	1649.27	1528.27	1594.62	1453.14	1531.14	4985.53	2362.34	3660.45	117.985	103.183	114.029	99.4536	114.657	128.8	131.697	117.957	119.521	30.7518	31.3415	31.7256	29.4628	30.7396	28.2081	29.5357	96.5997	46.0401	70.9664	116.41	45.3	-1.36	6.92e-08	1.28e-06	yes	down	rna9371	2418	gi|66566378|ref|XP_392786.2|	PREDICTED: dolichyl-diphosphooligosaccharide--protein glycosyltransferase subunit STT3A-like isoformX1 [Apis mellifera]
XP_003492436.1	11121.5	10782.2	8437.59	11218.9	8032.2	11188.5	10331.9	10807.9	9968.39	2361.06	2324.92	2521.55	2631.33	3355.68	4084.49	2486.21	8501.82	4436.26	4847.65	459.264	437.892	349.493	457.087	333.946	458.076	430.737	439.104	401.675	92.3991	107.918	110.276	112.977	154.523	173.811	110.602	341.546	182.921	200.569	418.05	165.97	-1.33	6.94e-08	1.28e-06	yes	down	rna5627	823	gi|350420213|ref|XP_003492436.1|	PREDICTED: transcription factor BTF3 homolog 4-like [Bombus impatiens]
XP_623096.2	602.755	398.535	775.779	440.897	764.764	562.009	745.168	447.711	603.868	1672.42	1390.89	1348.74	1460.91	1336.9	2066.79	1512.19	482.057	3097.74	2691.85	24.2962	16.0373	31.186	17.7523	30.7948	22.6079	30.0374	18.0054	24.2613	65.9888	55.0072	53.3036	57.7405	52.9944	81.964	59.7477	19.2681	125.456	107.892	23.97	68.78	1.52	7.03e-08	1.29e-06	yes	up	rna7677	1279	gi|328783189|ref|XP_623096.2|	PREDICTED: fatty acid hydroxylase domain-containing protein 2-like isoformX1 [Apis mellifera]
XP_006567844.1	1354.81	1131.39	1636.61	1043.04	1598.6	1292.24	1588.55	1051.08	1396.66	3288.63	4314.81	5167.71	4900.58	3876.48	4948.52	4972.42	957.277	3383.69	3470.91	26.3583	21.9833	31.779	20.2844	31.0978	25.1228	30.8945	20.4316	27.1299	62.8823	82.9265	99.2019	94.1112	74.5753	95.1544	95.5766	18.5346	65.8707	67.3964	26.19	73.84	1.49	7.24e-08	1.33e-06	yes	up	rna7255	2413	gi|571529785|ref|XP_006567844.1|	PREDICTED: PRKC apoptosis WT1 regulator protein-like isoform X8 [Apis mellifera]
XP_003696065.1	11.6555	24.9416	15.1875	10.4976	36.0914	14.69	18.2723	19.7743	13.1276	140.54	446.71	95.2911	88.4126	48.3218	117.822	200.867	74.3599	16.4336	15.1162	0.147707	0.397349	0.204949	0.114966	0.413718	0.184895	0.212569	0.223088	0.15118	1.57697	5.52309	1.04345	1.3743	0.755803	1.28509	2.39263	0.871884	0.233815	0.170371	0.23	1.5	2.29	7.35e-08	1.34e-06	yes	up	rna10213	2645	gi|380024565|ref|XP_003696065.1|	PREDICTED: uncharacterized protein LOC100862995 [Apis florea]
XP_006559569.1	68174	49624.8	62676.5	45817.2	53895	61360.4	66361.1	51795.5	75774.6	8530.75	9035.72	15070.7	9489.61	9240.2	10476.3	12158.2	35853.5	26648.8	39002.1	2237.74	1626.65	2052.76	1502.55	1767.57	2010.77	2178.28	1696.98	2480.58	275.177	292.016	486.781	306.529	299.189	339.339	392.622	1168.8	878.082	1274.31	1952.93	621.88	-1.65	7.43e-08	1.36e-06	yes	down	rna2099	1524	gi|571542665|ref|XP_006559569.1|	PREDICTED: calreticulin [Apis mellifera]
XP_006620798.1	34.4114	106.665	46.7776	34.0121	115.741	34.5925	45.1098	100.9	91.893	238.917	152.287	432.475	345.23	461.741	176.733	242.557	37.6073	506.978	381.393	1.40274	4.34068	1.90162	1.38491	4.71316	1.40723	1.83889	4.10357	3.73349	9.53117	6.08941	17.2811	13.7958	18.5065	7.08667	9.68966	1.52002	20.7651	15.4583	2.76	11.77	2.06	7.64e-08	1.39e-06	yes	up	rna11032	1267	gi|572310051|ref|XP_006620798.1|	PREDICTED: leucine-rich repeat-containing protein 70-like [Apis dorsata]
XP_006562518.1	870.83	609.212	1170.66	1627.96	1322.31	1110.28	1008.4	1177.84	1119.84	9556.69	6040.73	4178.15	4622.71	2550.32	6386.93	8318.94	877.789	1495.46	1934.87	21.5954	15.092	28.9823	40.3438	32.7709	27.499	25.0074	29.1678	27.7144	233.888	148.051	102.358	113.253	62.5946	156.804	203.767	21.6553	37.193	47.8151	27.56	107.23	1.96	7.86e-08	1.43e-06	yes	up	rna6736	1951	gi|571533556|ref|XP_006562518.1|	PREDICTED: nucleoporin NSP1-like isoform X1 [Apis mellifera]
XP_006568245.1	4.44018	10.6135	3.64501	4.61893	8.08945	4.7387	7.42313	4.5633	3.42458	126.486	314.727	95.2911	75.7822	26.8454	34.3647	94.7488	1.70942	4.10841	6.97671	0.0666456	0.159204	0.0546552	0.0693	0.121373	0.0710725	0.11142	0.0684354	0.051339	1.88337	4.69037	1.41975	1.12911	0.400425	0.512669	1.41153	0.0255773	0.0617741	0.104497	0.09	1.11	2.71	7.89e-08	1.43e-06	yes	up	rna4874	3090	gi|571513557|ref|XP_006568245.1|	PREDICTED: glutamate receptor 3-like isoform X2 [Apis mellifera]
_	5.55023	6.36807	3.03751	7.55824	6.22266	5.21257	5.13909	10.1407	7.41993	42.1619	60.915	36.6504	46.3113	10.7382	49.0924	56.8493	11.1113	13.1469	13.9534	0.228833	0.262101	0.124889	0.31127	0.256287	0.214466	0.211887	0.41712	0.304894	1.70077	2.46305	1.4809	1.87138	0.435218	1.99064	2.29643	0.454182	0.544661	0.571969	0.26	1.34	2.01	7.9e-08	1.43e-06	yes	up	rna16793	1255	_	_
XP_006566169.1	1009.03	1071.96	1104.44	990.549	1296.8	1070	1076.35	1064.26	1132.4	2838.9	5279.3	4207.47	3561.76	2480.52	3225.37	4172.74	1273.52	1537.37	1637.2	13.4363	14.2663	14.6935	13.1853	17.2623	14.2385	14.3328	14.161	15.0626	37.5352	69.8555	55.6603	47.1193	32.8475	42.7175	55.196	16.911	20.5035	21.7601	14.53	38.93	1.42	8.06e-08	1.46e-06	yes	up	rna21174	3457	gi|571554850|ref|XP_006566169.1|	PREDICTED: rho GTPase-activating protein 18-like isoform X1 [Apis mellifera]
XP_006566402.1	53.8372	58.374	66.2177	59.2062	63.4711	70.6066	54.8169	71.9987	54.2226	295.133	172.592	300.534	197.876	316.776	407.467	109.909	86.3259	94.4935	101.162	0.851488	0.923924	1.04687	0.931319	0.996622	1.1167	0.862557	1.14224	0.856092	4.61353	2.7001	4.74448	3.09519	5.00763	6.43037	1.71888	1.37255	1.50881	1.59262	0.97	3.04	1.55	8.06e-08	1.46e-06	yes	up	rna8353	2890	gi|571559524|ref|XP_006566402.1|	PREDICTED: villin-like protein quail isoform X1 [Apis mellifera]
XP_006613655.1	316.363	256.846	331.088	326.264	332.912	362.51	376.295	306.755	389.261	1025.94	862.962	2023.1	1115.68	1251	1325.5	1398.49	213.678	536.559	476.742	5.27293	4.26232	5.49453	5.40706	5.52953	5.97528	6.27846	5.0496	6.42962	16.9338	14.4097	33.9535	18.737	20.8356	22.1217	23.397	3.4803	8.96067	7.85183	5.52	16.14	1.53	8.11e-08	1.46e-06	yes	up	rna10591	2711	gi|572271421|ref|XP_006613655.1|	PREDICTED: tripartite motif-containing protein 2-like isoform X4 [Apis dorsata]
XP_394780.3	16.6507	20.1656	27.3376	21.415	22.4016	19.4287	13.7042	25.3517	15.9814	196.755	91.3724	80.6309	79.9923	102.013	78.5479	75.799	78.6335	24.6505	18.6046	0.487664	0.617325	0.830994	0.689028	0.709952	0.60636	0.514668	0.762901	0.5651	5.99478	2.90648	2.01291	2.74154	3.26259	2.15213	2.6886	2.4677	0.975637	0.751602	0.64	2.46	1.78	8.29e-08	1.49e-06	yes	up	rna12223	1294	gi|328788001|ref|XP_394780.3|	PREDICTED: inositol hexakisphosphate kinase 2-like isoform X3 [Apis mellifera]
XP_003696765.1	528.381	481.851	430.718	502.203	436.208	454.915	540.746	473.569	436.634	1981.61	1796.99	1861.84	1321.98	1997.3	1030.94	924.748	549.58	811	580.23	16.5293	15.054	13.4458	15.6969	13.635	14.2086	16.9164	14.7884	13.6244	60.9692	55.3885	57.3569	40.7275	61.6736	31.8451	28.4824	17.0803	25.4634	18.0716	14.87	37.38	1.32	8.41e-08	1.51e-06	yes	up	rna7037	1589	gi|380026031|ref|XP_003696765.1|	PREDICTED: LOW QUALITY PROTEIN: protein FAM50 homolog [Apis florea]
NP_001229316.1	3871.84	4220.44	7401.19	5188.73	7105.03	5230.57	3885.15	5625.54	5763.57	22106.9	25046.2	13047.6	18343.5	9095.23	30074	42678.6	5556.48	10955.5	15826.7	28.9551	31.3991	55.4251	38.741	53.2517	39.0244	29.0489	42.0974	43.1111	164.343	187.417	97.5617	137.347	68.1723	223.203	319.791	41.4203	82.4174	118.682	40.18	143.09	1.83	8.43e-08	1.51e-06	yes	up	rna9943	5949	gi|334724440|ref|NP_001229316.1|	filamin-like [Apis mellifera]
_	0	0	1.215	0	0.622266	0.47387	0	0	0	14.054	10.1525	0	4.21012	26.8454	19.637	53.0593	1.70942	6.57346	1.16278	0	0	0.21512	0	0.111004	0.0841338	0	0	0	2.2986	1.31984	0	0.546222	3.51676	2.57655	7.14788	0.295335	0.926013	0.203278	0.05	1.83	3.72	8.45e-08	1.51e-06	yes	up	rna7553	446	_	_
XP_006621541.1	902.467	1248.67	922.187	864.999	1153.06	1142.03	1120.32	1237.67	779.663	196.755	629.455	285.873	362.07	198.656	176.733	746.62	616.247	361.54	524.416	52.5023	72.467	53.4404	50.2424	66.9813	66.2448	65.1786	71.7665	45.1437	11.1008	35.6307	16.1662	20.477	11.2823	10.0437	42.2056	35.4187	21.1769	30.2606	60.41	24.8	-1.28	8.49e-08	1.52e-06	yes	down	rna9299	949	gi|572311627|ref|XP_006621541.1|	PREDICTED: probable multidrug resistance-associated protein lethal(2)03659-like isoform X1 [Apis dorsata]
XP_003697903.1	419.042	378.37	354.173	397.647	304.288	414.636	454.524	414.246	449.762	182.701	111.677	117.281	147.354	134.227	127.64	83.3789	412.826	129.826	140.697	30.7888	27.7153	25.8946	29.1581	22.3154	30.3527	33.3973	30.3102	32.849	12.9158	7.92758	8.31518	10.4485	9.56795	9.10583	5.9087	29.8715	9.62133	10.2317	29.18	11.77	-1.3	8.51e-08	1.52e-06	yes	down	rna9265	794	gi|380028425|ref|XP_003697903.1|	PREDICTED: bifunctional glutamate/proline--tRNA ligase-like [Apis florea]
XP_001121426.2	895.806	699.957	953.777	706.276	851.259	875.711	998.696	766.635	942.902	1981.61	2852.85	2550.87	2883.93	2899.31	1669.14	2819.72	808.557	1621.18	1454.64	13.7459	10.7337	14.6203	10.833	13.0572	13.4271	15.3248	11.7536	14.4504	30.1594	43.458	38.8477	43.921	44.205	25.4534	42.9377	12.3672	24.9211	22.2729	13.12	31.91	1.28	8.61e-08	1.54e-06	yes	up	rna1844	3027	gi|328784132|ref|XP_001121426.2|	PREDICTED: protein zer-1 homolog isoformX1 [Apis mellifera]
XP_006558871.1	622.735	631.501	641.521	604.239	662.713	675.738	616.12	601.342	536.518	1911.34	1746.23	1766.55	1839.82	2410.72	2120.79	1841.92	568.383	827.434	933.716	8.23942	8.06173	8.25756	7.63308	8.62526	8.53698	7.91316	7.62157	6.9163	24.5104	23.3864	23.402	24.3509	32.397	28.4276	24.3825	7.21686	10.6062	12.223	7.98	20.04	1.32	8.64e-08	1.54e-06	yes	up	rna6021	4753	gi|571537851|ref|XP_006558871.1|	PREDICTED: mitogen-activated protein kinase kinase kinase kinase 5 isoform X1 [Apis mellifera]
XP_003695565.1	170.628	157.503	197.329	148.457	209.49	186.06	188.681	159.143	157.237	718.739	319.711	630.679	459.041	986.038	1175.62	327.404	162.412	400.194	316.578	3.14001	2.89624	3.62688	2.73062	3.85334	3.42082	3.47226	2.9256	2.88923	13.0976	5.83232	11.5015	8.37165	18.007	21.4736	5.97005	2.97731	7.38045	5.8108	3.22	9.34	1.51	8.67e-08	1.54e-06	yes	up	rna19717	2558	gi|380023516|ref|XP_003695565.1|	PREDICTED: kelch-like protein 5 [Apis florea]
XP_003250145.2	68.2678	191.042	122.108	91.1188	131.92	88.1398	97.0717	69.9706	88.4684	196.755	467.015	197.912	235.767	558.385	299.464	303.196	178.635	281.015	327.905	0.652474	1.82517	1.1663	0.870646	1.26053	0.841997	0.927775	0.668387	0.844884	1.87093	4.44327	1.88267	2.2428	5.31554	2.85105	2.88401	1.7039	2.68882	3.12976	1.01	2.88	1.43	8.8e-08	1.56e-06	yes	up	rna14714	4736	gi|571523568|ref|XP_003250145.2|	PREDICTED: cell wall protein DAN4-like [Apis mellifera]
XP_006616970.1	687.851	761.283	501.743	516.694	489.716	576.965	664.627	714.047	667.794	281.079	182.745	190.582	235.767	144.965	351.772	272.876	526.318	254.523	331.394	13.6272	15.0911	9.5321	10.3344	9.22646	11.4157	13.0463	13.9484	13.0387	4.59284	3.77585	3.93638	4.34757	2.81332	5.99412	5.39987	10.3526	4.89892	6.43459	12.13	5.47	-1.13	8.83e-08	1.56e-06	yes	down	rna9199	2832	gi|572301869|ref|XP_006616970.1|	PREDICTED: zinc finger protein 62-like [Apis dorsata]
XP_001122113.1	384.076	336.447	393.661	431.24	316.733	328.866	216.413	457.851	241.433	140.54	71.0675	197.912	113.673	42.9527	108.003	238.767	149.575	43.5492	93.0228	4.30294	3.7934	4.41839	4.86034	3.54793	3.6763	2.41815	5.10341	2.71536	1.58637	0.767158	2.24037	1.2868	0.48634	1.16882	2.66297	1.68177	0.496416	1.03069	3.87	1.35	-1.45	8.85e-08	1.56e-06	yes	down	rna20472	4018	gi|110761972|ref|XP_001122113.1|	PREDICTED: uncharacterized protein LOC726370 isoform X1 [Apis mellifera]
XP_006562812.1	814.773	1077.8	420.998	1200.08	415.051	1358.58	512.196	1138.29	766.536	463.781	314.727	227.233	96.8328	332.883	348.556	337.306	420.518	65.7346	126.744	20.9241	27.6491	10.793	30.7975	10.6519	34.8446	13.1539	29.1898	19.6442	11.7488	7.98468	5.7624	2.45568	8.45783	8.85861	8.55229	10.7414	1.6932	3.24315	21.83	6.81	-1.67	8.85e-08	1.56e-06	yes	down	rna10044	1891	gi|571568224|ref|XP_006562812.1|	PREDICTED: adenosine deaminase CECR1-like [Apis mellifera]
XP_005710221.1	163.732	153.895	181.035	179.718	184.191	174.384	210.703	159.716	186.64	42.1619	40.61	73.3009	54.7316	75.1672	29.4555	37.8995	123.933	98.6019	79.0694	17.7966	16.6517	19.5345	19.4761	19.965	18.8511	22.9035	17.2537	20.1082	4.33065	4.19644	7.56116	5.64657	7.81466	3.06593	3.90669	13.1704	10.855	8.4647	19.18	7.17	-1.41	8.9e-08	1.57e-06	yes	down	rna19530	603	gi|546297430|ref|XP_005710221.1|	Lipoate synthase [Chondrus Lipoate synthase [Chondrus crispus]
XP_625027.1	12269.9	10160.8	10424.1	10765.5	10022.8	11977.5	12066.6	10332.3	10867.9	1812.96	2162.48	2257.67	2067.17	3758.36	2444.8	2076.89	10409.5	4322.87	4390.67	974.242	804.108	823.29	852.931	794.214	947.24	958.146	816.722	857.37	138.081	165.438	172.492	157.956	288.818	188.04	158.599	812.984	346.451	344.767	869.93	296.61	-1.55	8.94e-08	1.57e-06	yes	down	rna3226	750	gi|66565249|ref|XP_625027.1|	PREDICTED: elongation factor 1-beta' [Apis mellifera]
XP_397468.4	904.687	968.478	852.324	983.831	906.019	857.704	862.225	959.307	782.517	660.536	335.032	388.495	353.65	246.978	540.017	363.835	593.17	236.644	558.137	13.1708	14.0725	12.4823	14.3126	13.1744	12.4787	12.5042	13.9347	11.3977	9.01569	4.15455	5.68682	5.16496	3.55271	7.72233	5.13452	8.28846	3.46348	8.04145	13.05	6.07	-1.09	9.08e-08	1.6e-06	yes	down	rna7006	4227	gi|328784992|ref|XP_397468.4|	PREDICTED: tubulin polyglutamylase TTLL5-like isoform X6 [Apis mellifera]
XP_006623996.1	347.444	532.265	482.964	390.929	504.657	463.445	418.55	413.739	430.356	168.647	142.135	131.942	63.1518	182.549	162.005	121.278	447.014	164.336	155.813	11.9094	17.894	16.3618	13.1845	17.2335	15.5946	14.0165	14.0474	14.3274	6.02324	4.72072	4.45974	1.9914	6.54706	5.45846	4.06823	14.7773	5.64987	5.34757	14.96	6.11	-1.28	9.1e-08	1.6e-06	yes	down	rna1301	1394	gi|572316764|ref|XP_006623996.1|	PREDICTED: myoblast determination protein 1 homolog isoform X1 [Apis dorsata]
XP_006616233.1	123.215	191.042	147.015	169.641	155.566	162.063	95.3586	146.533	123.285	660.536	903.572	513.106	526.265	413.42	505.652	519.223	152.993	161.871	217.441	4.08008	6.7129	5.3091	5.72631	5.51991	5.80817	3.19032	5.00594	4.16074	15.0213	23.715	15.7595	16.6246	14.8869	16.2442	15.3753	4.10142	5.46043	7.91854	5.05	12.97	1.34	9.13e-08	1.6e-06	yes	up	rna6258	1311	gi|572300256|ref|XP_006616233.1|	PREDICTED: MOXD1 homolog 2-like isoform X1 [Apis dorsata]
XP_006617141.1	28262.9	18951.4	27764	22676.4	28819.6	24406.2	27644.9	21586.4	25787.7	1574.04	1522.87	1971.79	2412.4	1621.46	1688.78	2880.36	11721.5	9017.96	16038.3	310.588	209.702	304.445	249.518	315.145	269.165	303.289	238.308	284.066	17.9143	17.1493	22.1435	27.7035	18.6463	19.0504	32.3824	129.87	99.0413	175.184	276.55	63.52	-2.12	9.15e-08	1.6e-06	yes	down	rna10255	4389	gi|572302228|ref|XP_006617141.1|	PREDICTED: glycerol-3-phosphate acyltransferase 1, mitochondrial-like isoform X1 [Apis dorsata]
XP_006620030.1	82.1433	167.162	117.855	173.84	133.787	148.795	83.9384	152.617	136.983	477.834	456.862	439.805	686.25	1562.4	864.027	701.141	207.695	101.067	131.395	1.86511	3.79189	2.67188	3.94466	3.03594	3.37461	1.90589	3.46079	3.10452	10.7192	10.2621	9.87517	15.4093	35.1412	19.4384	15.7407	4.69346	2.30087	2.97387	3.01	11.68	1.92	9.25e-08	1.62e-06	yes	up	rna20803	2112	gi|572308408|ref|XP_006620030.1|	PREDICTED: uncharacterized protein LOC102681603 [Apis dorsata]
XP_003690910.1	785.912	733.39	708.347	745.327	733.651	796.101	827.964	738.748	645.534	351.349	284.27	344.514	265.238	440.265	191.461	200.867	584.623	459.32	395.347	11.4126	10.6435	10.2762	10.8189	10.6498	11.5521	12.0234	10.7189	9.36302	5.06275	4.09963	4.96721	3.82429	6.35468	2.76395	2.89583	8.46381	6.68134	5.7293	10.83	5.18	-1.05	9.33e-08	1.63e-06	yes	down	rna19309	3187	gi|380013746|ref|XP_003690910.1|	PREDICTED: putative methyltransferase NSUN4-like [Apis florea]
XP_003691202.1	2355.52	2562.09	2929.37	6372.44	4116.29	3941.17	2403.95	4933.94	4031.87	365.403	436.557	153.932	298.919	424.158	711.84	439.634	3415.43	771.56	1180.23	29.2251	30.5378	36.479	77.975	52.0603	48.8919	30.3912	61.1356	51.142	4.7042	5.07152	1.78788	3.67807	4.93101	8.39798	5.10583	41.0686	9.72841	14.8069	46.28	11.09	-2.05	9.34e-08	1.63e-06	yes	down	rna16505	2122	gi|380014359|ref|XP_003691202.1|	PREDICTED: scavenger receptor class B member 1-like [Apis florea]
XP_006616750.1	4654.42	4025.15	4297.46	3960.52	4567.43	3798.07	4675.43	3684.61	3887.47	22219.3	24426.9	26527.6	18983.4	11946.2	29087.3	35898.4	1978.66	5914.47	6438.34	104.584	90.3599	96.4179	88.9376	102.571	85.2456	105.058	82.6875	87.1912	493.331	543.05	589.525	421.885	265.929	647.662	797.654	44.2516	133.247	144.212	93.79	390.12	2.06	9.44e-08	1.64e-06	yes	up	rna17210	2132	gi|572301382|ref|XP_006616750.1|	PREDICTED: CUE domain-containing protein 5-like isoform X1 [Apis dorsata]
XP_006565802.1	157.071	229.781	202.298	200.713	260.729	190.969	228.404	223.602	178.649	1419.45	1340.13	557.087	787.293	579.861	598.928	841.369	358.979	165.158	245.348	1.56224	2.28447	2.01072	1.99576	2.59257	1.89844	2.27174	2.22271	1.77541	14.0432	13.2661	5.51372	7.79228	5.74343	5.93295	8.32682	3.56299	1.64458	2.43683	2.07	6.5	1.61	9.58e-08	1.67e-06	yes	up	rna15943	4559	gi|571572993|ref|XP_006565802.1|	PREDICTED: uncharacterized protein LOC727150 isoform X1 [Apis mellifera]
XP_006608256.1	3511.63	3873.38	2861.33	3856.8	2949.54	3479.63	3324.42	3853.45	3430.29	1110.26	1157.38	1004.22	1330.4	1084.56	687.294	1838.13	3147.9	1054.22	1272.09	35.1205	38.7222	28.5975	38.562	29.4914	34.7829	33.2484	38.5173	34.279	11.0448	11.5203	9.99401	13.2403	10.8016	6.84588	18.2918	31.4169	10.5558	12.7045	34.54	14.27	-1.27	9.66e-08	1.68e-06	yes	down	rna1791	4535	gi|572259851|ref|XP_006608256.1|	PREDICTED: multidrug resistance-associated protein 4-like [Apis dorsata]
XP_006568577.1	175.942	81.1929	165.848	202.393	185.435	253.046	119.912	125.237	110.157	379.457	578.692	322.524	509.425	343.621	814.934	750.41	129.916	502.87	484.881	3.52477	1.59132	3.27035	4.05221	3.69064	5.08511	2.41145	2.50533	2.24268	7.45583	11.0029	5.86225	10.0963	6.89119	16.3545	15.0565	2.56663	10.3173	9.799	3.15	9.51	1.56	9.72e-08	1.68e-06	yes	up	rna16234	2566	gi|571546213|ref|XP_006568577.1|	PREDICTED: monocarboxylate transporter 12-like isoform X1 [Apis mellifera]
XP_006566525.1	17.7607	27.0643	15.795	13.8568	19.9125	17.0593	16.5593	18.2532	16.5521	140.54	172.592	65.9708	101.043	80.5363	206.188	185.708	34.1885	11.5036	16.279	2.15184	3.26249	1.8982	1.67326	2.40511	2.05428	2.00642	2.19639	1.98577	15.9897	19.7683	7.5414	11.5526	9.28673	23.807	21.2124	4.03958	1.41369	1.93923	2.18	11.1	2.3	9.99e-08	1.73e-06	yes	up	rna8136	562	gi|571560256|ref|XP_006566525.1|	PREDICTED: coiled-coil-helix-coiled-coil-helix domain-containing protein 2, mitochondrial-like [Apis mellifera]
XP_006616228.1	1503.56	1281.57	1223.51	1340.75	1255.11	1420.19	1396.69	1310.17	1399.51	393.511	477.167	513.106	450.483	445.634	500.743	462.374	1069.24	933.431	909.298	31.689	26.9882	25.7501	28.249	26.4431	29.9042	29.4428	27.5836	29.4468	8.19903	9.95417	10.7	9.40759	9.3077	10.4612	9.64074	22.4362	19.7219	19.1047	28.39	13.56	-1.06	1.01e-07	1.74e-06	yes	down	rna9099	2260	gi|572300244|ref|XP_006616228.1|	PREDICTED: protein asunder homolog [Apis dorsata]
XP_395844.3	356.88	325.302	358.426	345.16	391.405	351.611	386.574	365.571	313.92	829.183	934.029	835.63	896.756	1009.39	657.839	1000.55	242.738	1175.01	983.716	5.7321	5.22141	5.75072	5.54142	6.28406	5.64292	6.2091	5.86636	5.0355	13.2046	14.8881	13.3159	14.2904	16.1042	10.4974	15.9422	3.8857	18.9081	15.7645	5.7	13.59	1.24	1.02e-07	1.76e-06	yes	up	rna15563	2901	gi|328776842|ref|XP_395844.3|	PREDICTED: pleckstrin homology domain-containing family M member 1-like [Apis mellifera]
XP_623842.1	1444.17	1174.91	1332.86	1085.45	1162.39	1134.44	1524.03	1133.22	1396.09	337.295	324.88	344.514	315.759	343.621	324.01	314.566	852.148	906.316	929.065	35.3479	28.728	32.5698	26.5611	28.4559	27.7609	37.3031	27.7173	34.152	8.31104	7.86011	8.3317	7.63653	8.49148	8.00911	7.6062	20.7761	22.2468	22.6858	30.99	13	-1.25	1.02e-07	1.76e-06	yes	down	rna9019	1974	gi|66564896|ref|XP_623842.1|	PREDICTED: mannose-6-phosphate isomerase-like isoform X3 [Apis mellifera]
XP_006563063.1	2230.64	1880.7	1774.51	1992.44	1774.08	1992.62	2200.1	1944.98	1885.8	604.32	548.235	667.038	475.744	966.435	657.839	280.456	1619.68	979.445	1141.85	39.5664	33.4357	31.4437	35.3545	31.5899	35.3651	38.9765	34.5895	33.41	10.5766	9.96058	12.0488	8.33243	17.3824	11.539	5.07315	28.5591	17.4643	20.4236	34.86	14.68	-1.24	1.03e-07	1.76e-06	yes	down	rna17173	2303	gi|571571176|ref|XP_006563063.1|	PREDICTED: probable leucine--tRNA ligase, mitochondrial-like [Apis mellifera]
XP_395614.3	47589.9	28577.3	42005.7	27285.7	35487.8	38003.4	52583.7	30285.6	52828.2	11538.3	8700.69	26322.3	10411.6	12182.5	10216.1	12567.5	21955.8	15090.2	16145.3	763.526	458.183	673.207	437.575	569.129	609.229	843.655	485.457	846.46	183.542	138.533	418.99	165.733	194.15	162.843	200.023	351.075	242.559	258.448	633.27	235.34	-1.43	1.04e-07	1.79e-06	yes	down	rna2930	2904	gi|110758921|ref|XP_395614.3|	PREDICTED: endoplasmin-like isoform 1 [Apis mellifera]
XP_006619768.1	0	2.12269	0.607501	1.25971	2.48906	1.89548	0	3.0422	2.28305	56.2158	71.0675	29.3203	21.0506	10.7382	4.90924	22.7397	2.56414	4.10841	3.48835	0	0.569011	0.161768	0.338804	0.6704	0.506474	0	0.811718	0.605753	13.3571	17.1255	7.03886	5.0543	2.62296	1.20274	5.45012	0.659566	1.14906	0.912363	0.4	5.13	3.37	1.04e-07	1.79e-06	yes	up	rna9965	363	gi|572307844|ref|XP_006619768.1|	PREDICTED: lysosomal alpha-mannosidase-like [Apis dorsata]
XP_006562891.1	203.138	218.107	214.448	202.813	205.97	227.931	227.833	243.376	248.853	576.212	639.607	667.038	631.518	633.552	589.109	765.57	234.191	372.222	288.371	4.68095	5.09005	4.98688	4.70813	4.77842	5.276	5.22541	5.62028	5.78239	13.0749	14.51	15.5063	14.5326	14.9751	13.8121	17.8522	5.34579	8.75849	6.59265	5.13	12.07	1.22	1.07e-07	1.83e-06	yes	up	rna18124	2003	gi|571552883|ref|XP_006562891.1|	PREDICTED: probable E3 ubiquitin-protein ligase RNF144A-like isoform X1 [Apis mellifera]
XP_396249.3	2436.55	2847.59	2219.81	2699.97	2821.35	2417.21	2999.51	2224.36	2384.08	435.673	365.49	417.815	311.549	558.385	216.007	572.283	2499.18	1068.19	1077.9	64.3274	75.0964	58.5014	71.2305	74.4364	63.7321	79.1916	58.6375	62.8069	11.3419	9.52931	10.8887	8.1196	14.5808	5.64215	14.9116	65.6174	28.2884	28.3522	67.55	21.66	-1.64	1.08e-07	1.85e-06	yes	down	rna11991	1845	gi|328783479|ref|XP_396249.3|	PREDICTED: 3-hydroxyisobutyryl-CoA hydrolase, mitochondrial-like isoform X3 [Apis mellifera]
XP_397380.1	8104.44	8730.1	8251.08	8587.84	7742.23	9010.63	8283.07	8332.59	9049.46	3429.17	5106.7	3606.4	3481.77	2432.2	3627.93	4453.19	4491.51	3218.53	4297.65	112.701	121.33	114.633	119.377	107.625	125.214	115.186	115.782	125.699	47.3337	70.5461	49.8084	48.0881	33.6264	50.1661	61.4978	62.2774	44.8297	59.6464	117.44	53.83	-1.12	1.09e-07	1.87e-06	yes	down	rna9708	3319	gi|48142864|ref|XP_397380.1|	PREDICTED: eukaryotic peptide chain release factor GTP-binding subunit ERF3A [Apis mellifera]
XP_006618819.1	1.11005	6.89875	0	1.67961	1.24453	2.36935	2.28404	4.05627	1.71229	0	50.7625	29.3203	37.8911	338.252	19.637	11.3699	4.27356	55.8744	20.9301	0.0519482	0.322219	0	0.0785021	0.0581724	0.110621	0.106892	0.189324	0.0798275	0	2.32373	1.34112	1.73327	15.5255	0.901792	0.519901	0.198051	2.62918	0.973077	0.11	2.34	3.54	1.1e-07	1.87e-06	yes	up	rna17074	1130	gi|572305812|ref|XP_006618819.1|	PREDICTED: uncharacterized protein LOC102672989 isoform X1 [Apis dorsata]
_	8.32534	10.6135	2.43001	2.93932	9.33398	5.68644	5.13909	7.6055	8.56146	70.2698	131.982	73.3009	25.2607	32.2145	44.1832	26.5297	41.0262	9.0385	6.97671	0.158744	0.202207	0.0587495	0.0610982	0.217324	0.139632	0.154212	0.220389	0.184952	1.32631	2.91278	1.57837	0.575062	0.757485	1.42728	0.538068	1.01798	0.195767	0.190649	0.16	1.01	2.12	1.12e-07	1.9e-06	yes	up	rna6060	1397	_	_
XP_006560654.1	535.597	555.614	470.206	511.861	457.365	598.497	575.007	567.37	504.555	1461.61	1177.69	1334.08	1410.39	1916.76	1516.96	1299.95	622.23	903.029	679.066	14.2358	14.7514	12.4754	13.595	12.1482	15.8863	15.2835	15.0576	13.3817	38.3035	30.9102	34.999	37.0026	50.3856	39.8879	34.0978	16.4467	24.0765	17.9817	14.08	30.96	1.13	1.13e-07	1.92e-06	yes	up	rna1631	1834	gi|571522901|ref|XP_006560654.1|	PREDICTED: gamma-secretase subunit Aph-1 [Apis mellifera]
_	11.1005	15.9202	14.58	11.7573	11.2008	12.7945	14.8463	16.2251	7.99069	112.432	30.4575	36.6504	75.7822	42.9527	68.7294	68.2191	19.6584	37.7974	27.9068	0.483091	0.759291	0.759539	0.575506	0.555695	0.540043	0.702477	0.845703	0.354197	4.98142	1.5535	1.86773	3.66899	1.99494	3.1675	3.47532	0.971395	1.79503	1.44824	0.62	2.38	1.78	1.15e-07	1.95e-06	yes	up	rna7704	1033	_	_
XP_001121552.2	2212.87	1906.71	1697.36	1960.1	1542.6	2043.33	2262.91	1834.95	1915.48	421.619	680.217	791.649	610.468	687.243	422.195	549.543	2035.07	922.749	712.787	80.7096	69.4369	61.7558	71.4189	56.2103	74.389	82.5364	66.7877	69.6556	15.0831	24.3851	28.3623	21.8724	24.6887	15.1732	19.6837	73.6608	33.799	25.8643	70.29	29.73	-1.24	1.18e-07	2e-06	yes	down	rna11362	1392	gi|328789160|ref|XP_001121552.2|	PREDICTED: uncharacterized protein LOC725740 isoform X1 [Apis mellifera]
XP_006569020.1	8.32534	11.1441	9.11252	12.1772	9.95625	16.1116	9.13616	14.1969	9.13222	182.701	111.677	51.3106	63.1518	26.8454	137.459	79.589	61.5393	5.75178	6.97671	0.14513	0.194126	0.158666	0.212174	0.173483	0.280615	0.159266	0.247241	0.158969	3.15545	1.93074	0.88682	1.09151	0.464587	2.37933	1.37541	1.06886	0.100471	0.121322	0.19	1.18	2.14	1.2e-07	2.04e-06	yes	up	rna20744	2689	gi|571515500|ref|XP_006569020.1|	PREDICTED: uncharacterized protein LOC102656490 isoform X1 [Apis mellifera]
XP_393374.3	1238.81	1042.77	1029.71	1079.57	1138.12	941.105	1140.31	897.956	1293.35	238.917	568.54	329.854	505.215	381.205	427.104	477.534	716.249	749.374	705.81	27.2285	22.8986	22.5993	23.7141	25.0014	20.6622	25.0638	19.7121	28.3764	5.19022	12.3666	7.17212	10.9854	8.30233	9.30428	10.3817	15.6705	16.5133	15.4655	23.94	11.65	-1.03	1.22e-07	2.07e-06	yes	down	rna9135	2175	gi|110755917|ref|XP_393374.3|	PREDICTED: xylulose kinase-like isoform X2 [Apis mellifera]
XP_003251714.1	488.975	445.765	583.201	647.489	644.667	546.846	524.187	481.175	564.485	2487.55	1238.6	1575.97	1317.77	2528.84	4860.15	1591.78	421.373	845.511	1104.65	4.72766	4.30815	5.63503	6.2586	6.23144	5.28461	5.06814	4.6497	5.45344	23.9271	11.9205	15.1648	12.6805	24.3516	46.8062	15.316	4.0658	8.18408	10.6658	5.29	16.16	1.59	1.24e-07	2.09e-06	yes	up	rna3541	4684	gi|328792364|ref|XP_003251714.1|	PREDICTED: protein Star-like [Apis mellifera]
XP_006609640.1	54.3922	80.6623	80.7977	67.1844	84.0058	68.7111	70.8052	71.9987	59.9302	42.1619	2304.62	315.194	943.067	289.931	142.368	739.04	123.933	151.19	98.8367	1.19662	1.77724	1.79251	1.48633	1.79613	1.50228	1.58985	1.58912	1.32178	0.940935	50.4639	6.90821	20.8069	6.35517	2.96887	16.3247	2.65378	3.40891	2.20841	1.56	11.31	2.78	1.25e-07	2.09e-06	yes	up	rna16407	2122	gi|572262801|ref|XP_006609640.1|	PREDICTED: uncharacterized protein LOC102677781 isoform X1 [Apis dorsata]
XP_623946.2	2415.46	2236.79	2111.67	2210.37	2007.43	2251.83	2200.67	2495.11	2112.4	15037.7	11898.7	15451.8	10752.7	12483.1	5493.44	9626.48	1730.79	2424.78	3099.98	56.0044	51.8107	49.447	51.3146	46.8062	52.1986	50.9578	57.9048	48.8454	347.346	265.251	352.084	244.115	287.568	124.957	219.35	39.9011	56.1695	71.7952	51.67	186.52	1.85	1.25e-07	2.1e-06	yes	up	rna17227	1995	gi|328782808|ref|XP_623946.2|	PREDICTED: protein Malvolio isoform X3 [Apis mellifera]
XP_006566373.1	6.66027	10.0828	7.89752	7.97814	9.33398	6.63418	5.7101	6.59143	7.99069	42.1619	81.2199	51.3106	29.4709	32.2145	44.1832	34.1096	12.8207	12.3252	17.4418	0.227945	0.344586	0.269669	0.272793	0.319173	0.226661	0.19543	0.225153	0.272717	1.41701	2.73507	1.72687	0.991902	1.08696	1.49137	1.14771	0.435654	0.423518	0.594073	0.26	1.16	1.8	1.26e-07	2.12e-06	yes	up	rna8390	1470	gi|571559355|ref|XP_006566373.1|	PREDICTED: small conductance calcium-activated potassium channel protein isoform X1 [Apis mellifera]
XP_394033.1	5998.68	5486.63	5358.77	4714.66	4727.35	4914.03	5623.88	4814.28	5745.88	519.996	1533.03	1011.55	976.748	440.265	706.931	1004.34	5586.4	1179.11	1360.46	132.251	120.85	117.968	103.88	104.164	108.218	123.989	106.006	126.45	11.3305	33.4464	22.061	21.3027	9.61762	15.4468	21.9004	122.594	26.0626	29.9007	116.04	34.48	-1.75	1.27e-07	2.13e-06	yes	down	rna15915	2169	gi|48098309|ref|XP_394033.1|	PREDICTED: methylcrotonoyl-CoA carboxylase beta chain, mitochondrial-like isoform X2 [Apis mellifera]
XP_006563952.1	54.9472	39.8005	53.4601	73.063	84.6281	52.5995	34.8316	33.4642	62.784	210.809	142.135	190.582	176.825	161.073	112.913	189.498	59.8298	242.396	148.836	0.88633	0.631925	0.846218	1.1719	1.36874	0.809088	0.547415	0.534493	0.979057	3.45229	2.32986	3.06826	2.85465	2.60945	1.74695	3.10504	0.963108	3.9951	2.44761	0.87	2.62	1.49	1.29e-07	2.16e-06	yes	up	rna13165	3219	gi|571519009|ref|XP_006563952.1|	PREDICTED: monocarboxylate transporter 10-like isoform X1 [Apis mellifera]
XP_006570237.1	238.66	228.72	174.353	223.388	189.791	239.304	206.706	208.391	200.338	913.507	842.657	645.048	757.822	1116.77	397.649	693.561	185.472	370.579	266.278	7.60326	7.2769	5.54268	7.11051	6.04148	7.61157	6.58538	6.62698	6.36585	28.6146	26.4437	20.2314	23.7697	35.11	12.5061	21.7485	5.86957	11.85	8.4452	6.75	18.36	1.43	1.31e-07	2.18e-06	yes	up	rna1468	1564	gi|571531617|ref|XP_006570237.1|	PREDICTED: UPF0536 protein C12orf66 homolog isoform X2 [Apis mellifera]
XP_392312.3	684.343	928.147	967.142	1082.93	1131.28	899.879	697.203	1037.9	909.227	3639.97	3989.93	2763.44	3675.44	1991.93	4428.14	3539.81	855.567	960.547	1702.32	5.00519	6.86294	7.05179	8.04	8.3944	6.54742	5.22563	7.85902	6.75474	26.2416	28.7449	20.0014	27.1414	14.3971	32.623	25.5761	6.18469	7.07327	12.6395	6.85	19.28	1.48	1.32e-07	2.19e-06	yes	up	rna6408	5411	gi|571524982|ref|XP_392312.3|	PREDICTED: signal-induced proliferation-associated 1-like protein 2-like isoform X3 [Apis mellifera]
XP_006613809.1	901.912	990.766	927.047	875.076	817.657	878.554	856.515	919.759	779.663	3372.95	4264.05	2514.22	3620.7	1782.54	2390.8	4680.59	1280.36	886.595	1140.69	10.427	11.5419	10.8028	10.2727	9.56753	10.2748	10.025	10.5887	9.11089	39.0993	49.4354	29.5738	42.7359	20.9688	28.2055	54.952	15.1038	10.2412	13.4171	10.29	29.6	1.52	1.32e-07	2.2e-06	yes	up	rna6167	3744	gi|572271751|ref|XP_006613809.1|	PREDICTED: transcription factor SPT20 homolog isoform X1 [Apis dorsata]
XP_006624717.1	1683.94	2034.07	1440.99	2442.15	1710.61	1727.73	1496.05	1823.8	1716.29	42.1619	81.2199	65.9708	67.3619	107.382	34.3647	83.3789	1627.37	43.5492	101.162	170.218	204.745	144.677	246.178	172.469	173.76	151.235	183.306	172.069	4.04304	7.83232	6.35124	6.48613	10.4139	3.33638	8.02198	161.084	4.45463	10.0822	179.49	25.85	-2.79	1.33e-07	2.21e-06	yes	down	rna5997	633	gi|572318283|ref|XP_006624717.1|	PREDICTED: LOW QUALITY PROTEIN: acetyl-coenzyme A synthetase-like [Apis dorsata]
XP_003487109.1	62.1625	83.8463	81.4052	59.2062	93.9621	72.0282	54.8169	76.055	97.6006	491.888	213.202	131.942	189.455	279.192	481.106	276.666	85.4712	165.158	148.836	1.00377	1.35356	1.31391	0.967447	1.51678	1.16687	0.882189	1.23916	1.58259	7.76187	3.48147	2.08335	3.03628	4.45084	7.77069	4.45074	1.41093	2.64657	2.39102	1.23	3.74	1.53	1.34e-07	2.22e-06	yes	up	rna18735	2538	gi|350404451|ref|XP_003487109.1|	PREDICTED: hypothetical protein LOC100745489 [Bombus impatiens]
XP_006608197.1	633.836	549.246	1490.81	505.982	959.533	718.386	1284.2	587.145	1019.38	2895.11	6345.31	3562.42	2980.77	1428.18	962.212	6090.45	1107.71	2640.89	3394.17	12.6978	10.9948	29.8055	10.1271	19.1903	14.3813	25.7164	11.7502	20.3965	57.371	125.784	70.5869	59.0471	28.3179	19.1056	120.719	22.0862	52.9872	67.736	17.31	63.44	1.87	1.37e-07	2.28e-06	yes	up	rna1718	2361	gi|572259730|ref|XP_006608197.1|	PREDICTED: platelet glycoprotein V-like isoform X1 [Apis dorsata]
XP_003690924.1	3362.88	3402.67	2261.12	3514.58	1970.71	4068.17	2997.23	3415.88	3099.25	787.022	690.37	1077.52	1031.48	1191.94	1104.58	860.319	3276.97	990.127	946.507	82.1253	83.0123	55.1285	85.7725	48.097	99.2271	73.1967	83.3043	75.5365	18.9719	16.6655	26.0004	24.8904	28.8138	26.7094	20.756	79.6191	24.2491	23.0355	75.95	30.12	-1.33	1.38e-07	2.29e-06	yes	down	rna19342	1978	gi|380013775|ref|XP_003690924.1|	PREDICTED: H/ACA ribonucleoprotein complex subunit 4-like [Apis florea]
XP_006560228.1	154.296	273.297	245.431	233.046	318.6	266.789	193.572	261.629	273.396	632.428	1340.13	740.339	568.366	563.754	1291.13	757.99	393.167	282.659	355.812	3.53301	6.25184	5.61112	5.33283	7.2909	6.10177	4.4324	5.98291	6.24842	14.3057	30.3542	16.7622	12.869	12.786	29.2907	17.1593	8.95953	6.48953	8.12103	5.64	15.25	1.42	1.39e-07	2.3e-06	yes	up	rna13722	2096	gi|571538615|ref|XP_006560228.1|	PREDICTED: hormone receptor 4-like [Apis mellifera]
XP_006562801.1	523.941	488.75	506.656	510.601	540.126	502.302	493.924	456.837	524.532	1588.1	1512.72	1531.99	1747.2	1637.57	1585.69	1678.95	370.945	649.951	824.414	6.48946	6.00977	6.25051	6.36449	6.70154	6.2365	6.15899	5.69063	6.5512	19.9436	18.5015	18.7437	21.6528	20.2822	19.6503	20.9484	4.64733	8.02422	10.1712	6.28	15.53	1.29	1.43e-07	2.36e-06	yes	up	rna10022	3478	gi|571568165|ref|XP_006562801.1|	PREDICTED: arf-GAP with coiled-coil, ANK repeat and PH domain-containing protein 2 isoform X1 [Apis mellifera]
XP_003689993.1	42.1817	67.9261	61.9651	38.2111	61.6043	46.9131	49.6779	52.7315	58.2179	140.54	274.117	183.252	155.774	96.6435	265.099	204.657	64.9581	101.067	127.906	0.949369	1.43732	1.34899	0.818315	1.38891	0.991722	1.07098	1.24168	1.25045	3.41066	6.62375	4.64134	3.51421	2.4627	5.4766	5.52293	1.57417	2.37794	3.26457	1.17	3.84	1.64	1.44e-07	2.37e-06	yes	up	rna6419	1665	gi|380011823|ref|XP_003689993.1|	PREDICTED: uncharacterized protein LOC100871596 [Apis florea]
XP_006613781.1	2.22009	2.12269	1.215	28.5534	4.35586	2.36935	1.71303	4.5633	2.28305	140.54	101.525	175.922	54.7316	48.3218	78.5479	79.589	1.70942	13.1469	19.7673	0.0946881	0.0903728	0.0516723	1.21639	0.185578	0.100837	0.0730636	0.194158	0.0970359	5.86028	4.24376	7.34827	2.28629	2.0248	3.29292	3.3235	0.0722612	0.563528	0.838051	0.23	2.75	3.11	1.45e-07	2.39e-06	yes	up	rna7272	1220	gi|572271692|ref|XP_006613781.1|	PREDICTED: uncharacterized protein LOC102681552 [Apis dorsata]
XP_006611524.1	1227.71	2076.52	1517.54	2080.2	1616.02	1767.06	1296.76	1655.97	1652.93	6057.25	8477.33	3972.91	6736.19	3436.21	5778.18	9755.33	2574.39	2227.58	2522.08	11.9406	20.4636	14.6435	20.4773	15.942	17.299	12.4984	16.0557	16.091	60.5137	84.7199	39.3918	65.7182	34.7739	59.8998	99.6877	25.1005	21.6714	25.2493	16.12	50.71	1.65	1.45e-07	2.39e-06	yes	up	rna3802	4538	gi|572266866|ref|XP_006611524.1|	PREDICTED: furin-like protease 1, isoforms 1/1-X/2-like isoform X1 [Apis dorsata]
XP_006611856.1	465.109	390.575	515.769	390.929	519.592	408.95	591.566	452.781	514.258	1082.15	1411.2	1224.12	989.379	1712.74	1168.4	1015.71	385.475	1333.59	883.716	9.76011	8.18781	10.8127	8.19884	10.8982	8.57099	12.4207	9.48679	10.7713	22.4369	29.3033	25.419	20.5448	35.6465	24.2847	21.0804	8.05727	28.0416	18.4779	9.92	22.65	1.18	1.46e-07	2.4e-06	yes	up	rna14772	2266	gi|572267573|ref|XP_006611856.1|	PREDICTED: T-cell activation inhibitor, mitochondrial-like isoform X2 [Apis dorsata]
XP_006568499.1	22.7559	29.187	23.0851	23.5145	21.157	18.4809	19.9853	24.3376	23.4013	84.3237	243.66	80.6309	210.506	69.7981	157.096	469.954	21.3678	20.5421	34.8835	0.661687	0.847656	0.669947	0.6832	0.614738	0.536594	0.581135	0.706514	0.678843	2.41434	6.98811	2.31133	6.03455	2.00515	4.51451	13.4689	0.617555	0.599346	1.01019	0.66	3.98	2.42	1.51e-07	2.47e-06	yes	up	rna19276	1694	gi|571520560|ref|XP_006568499.1|	PREDICTED: uncharacterized protein LOC408732 isoform X1 [Apis mellifera]
XP_001122533.2	1447.5	1098.49	1035.79	1275.24	891.084	1595.99	1429.81	1296.48	1174.06	562.158	883.267	579.077	593.627	477.849	353.466	462.374	1046.17	518.482	487.207	40.2004	30.4723	28.7127	35.3895	24.73	44.2625	39.7098	35.9498	32.5327	15.3837	24.2097	15.8645	16.2639	13.1185	9.70679	12.665	28.8862	14.4463	13.4781	34.63	16.74	-1.04	1.52e-07	2.49e-06	yes	down	rna10145	1764	gi|328777141|ref|XP_001122533.2|	PREDICTED: RNA polymerase I-specific transcription initiation factor RRN3-like isoform X1 [Apis mellifera]
XP_003693037.1	793.682	610.804	789.144	671.844	878.639	705.592	811.976	605.398	708.889	1307.02	1868.06	1927.81	2201.89	2555.68	1624.96	2361.14	561.546	2108.44	1494.18	18.0544	13.8773	17.9139	15.2698	19.9674	16.028	18.4598	13.7521	16.0877	29.3506	42.0906	43.3322	49.5477	57.5849	36.5956	53.1091	12.703	48.0772	33.8751	16.63	39.86	1.26	1.54e-07	2.52e-06	yes	up	rna15033	2110	gi|380018231|ref|XP_003693037.1|	PREDICTED: syntaxin-12-like [Apis florea]
XP_006624620.1	575.558	460.624	549.181	512.701	517.725	537.368	552.738	497.4	536.518	1349.18	984.792	1055.53	959.908	1599.99	1237.13	1345.43	637.615	1631.04	759.298	21.0988	16.8597	20.0823	18.7757	18.961	19.6625	20.2627	18.1958	19.609	48.5062	35.4801	38.005	34.564	57.7658	44.6836	48.4314	23.1952	60.0474	27.6913	19.29	40.88	1.08	1.59e-07	2.59e-06	yes	up	rna13089	1386	gi|572318084|ref|XP_006624620.1|	PREDICTED: lanC-like protein 2-like isoform X1 [Apis dorsata]
_	9.99041	12.2055	7.89752	9.65775	14.3121	11.3729	6.28111	9.1266	7.41993	28.1079	20.305	36.6504	33.681	26.8454	78.5479	37.8995	28.2055	36.154	26.744	0.832953	1.0141	0.654786	0.803381	1.19074	0.944251	0.523716	0.757354	0.614459	2.24337	1.62818	2.9348	2.69735	2.16276	6.33392	3.03319	2.31121	3.04397	2.2039	0.82	2.82	1.67	1.6e-07	2.6e-06	yes	up	gene8714	724	_	_
XP_003694330.1	28800.1	25744	26614	25956.7	24628.6	29925.8	28182.2	27709.9	29428.6	3611.87	3472.15	3665.04	2749.21	4595.94	4271.04	3392.01	22124.2	9728.72	15344.1	1043.39	931.26	961.847	939.442	891.438	1082.2	1021.03	1001.83	1063.02	128.363	123.655	130.444	97.8534	164.017	152.485	120.697	795.483	353.955	553.073	992.68	290.16	-1.77	1.64e-07	2.67e-06	yes	down	rna8816	1400	gi|380020933|ref|XP_003694330.1|	PREDICTED: glutathione S-transferase-like isoform 1 [Apis florea]
XP_394567.3	86.0285	99.2358	83.8352	75.5824	67.8269	87.6659	85.6515	100.9	87.8976	379.457	365.49	263.883	252.607	332.883	333.829	276.666	299.149	68.1996	79.0694	2.05148	2.36629	1.99944	1.79794	1.60677	2.08398	2.04481	2.37766	2.09902	8.49253	8.35634	6.19089	5.95164	7.77038	7.80671	6.56511	7.0934	1.62658	1.86672	2.05	5.95	1.49	1.65e-07	2.68e-06	yes	up	rna7057	2096	gi|110756729|ref|XP_394567.3|	PREDICTED: testis-specific serine/threonine-protein kinase 2-like isoform X6 [Apis mellifera]
XP_006557984.1	62.7176	72.7022	65.0027	59.6261	54.1371	76.7669	67.9502	47.1541	54.2226	140.54	345.185	271.213	357.86	252.347	132.55	378.995	51.2827	129.004	104.651	5.48239	6.33205	5.64893	5.19969	4.72181	6.68109	5.94012	4.10161	4.70625	11.7359	28.9662	22.726	29.9903	21.28	11.1884	31.7395	4.40209	11.393	9.03662	5.42	17.78	1.69	1.66e-07	2.68e-06	yes	up	rna9834	700	gi|571573252|ref|XP_006557984.1|	PREDICTED: ras-related and estrogen-regulated growth inhibitor-like isoform X3 [Apis mellifera]
XP_006615341.1	525.051	634.154	526.704	611.378	601.731	637.829	507.057	524.273	615.283	3218.36	934.029	2199.03	2185.05	1428.18	1526.77	2057.94	629.068	882.487	822.089	8.92298	10.7695	8.94085	10.3852	10.2217	10.8303	8.61726	8.90117	10.442	54.2012	15.7457	37.06	36.8255	24.0997	25.7684	34.6785	10.6527	15.0272	13.9376	9.77	25.3	1.36	1.66e-07	2.68e-06	yes	up	rna8514	2753	gi|572298379|ref|XP_006615341.1|	PREDICTED: uncharacterized protein LOC102678397 [Apis dorsata]
XP_393855.4	879.156	923.371	883.915	878.436	759.164	1007.92	838.242	987.194	797.928	730.806	507.625	366.504	399.962	187.918	387.83	553.333	329.919	456.034	379.068	11.4604	12.05	11.5092	11.4853	9.88268	13.1227	10.9148	12.8881	10.4126	9.35867	6.60166	4.76554	5.20188	2.44582	4.79326	7.11217	4.29724	5.852	4.91592	11.51	5.51	-1.05	1.66e-07	2.69e-06	yes	down	rna13896	3243	gi|328776151|ref|XP_393855.4|	PREDICTED: uncharacterized protein LOC410375 isoform X2 [Apis mellifera]
XP_006563202.1	464.554	612.396	603.856	555.951	616.043	435.486	439.107	465.964	581.608	1335.13	1106.62	1517.33	1216.73	1111.4	2346.62	1269.63	427.356	1323.73	1209.3	10.8552	14.2959	14.0882	12.9826	14.3865	10.164	10.2608	10.8738	13.5646	30.8124	25.5734	35.0506	28.1076	25.7186	54.3166	29.3243	9.93731	31.0162	28.1649	12.39	29.03	1.22	1.71e-07	2.75e-06	yes	up	rna3319	2058	gi|571576549|ref|XP_006563202.1|	PREDICTED: intracellular protein transport protein USO1 isoform X2 [Apis mellifera]
XP_006613796.1	3723.09	4449.69	2946.99	4477.42	2798.95	4410.78	3123.42	4258.57	3442.28	1981.61	1786.84	1707.91	1940.87	1374.49	1232.22	1849.5	2469.26	999.987	1209.3	46.5415	55.3648	36.2136	56.1794	35.3179	54.9097	39.344	52.8966	42.9392	26.2146	24.0401	22.8005	24.5998	18.4333	16.1144	24.6976	31.8575	12.6374	15.1864	46.51	21.66	-1.1	1.74e-07	2.79e-06	yes	down	rna6209	3037	gi|572271723|ref|XP_006613796.1|	PREDICTED: N-alpha-acetyltransferase 15, NatA auxiliary subunit-like [Apis dorsata]
XP_001122987.3	567.788	425.6	480.534	443.417	446.164	423.639	492.21	456.33	481.154	196.755	101.525	153.932	113.673	182.549	122.731	83.3789	370.09	295.806	261.627	23.2107	17.3685	19.59	18.1062	18.2198	17.2825	20.1217	18.6113	19.6038	7.87095	4.07088	6.16799	4.55513	7.33691	4.93501	3.34006	15.0003	12.1503	10.6338	19.14	7.92	-1.26	1.76e-07	2.82e-06	yes	down	rna3772	1264	gi|571569364|ref|XP_001122987.3|	PREDICTED: LETM1 domain-containing protein 1-like [Apis mellifera]
XP_397087.3	0.555023	1.59202	4.25251	1.25971	6.22266	0.947739	0	1.01407	0.570764	14.054	50.7625	7.33009	374.701	16.1073	0	507.853	0.854712	121.609	1.16278	0.0386178	0.11045	0.294507	0.087482	0.432198	0.0657123	0	0.0702805	0.0394889	0.942741	3.41854	0.493063	25.2071	1.08901	0	34.1456	0.0586141	8.53068	0.0801197	0.13	7.58	5.08	1.78e-07	2.86e-06	yes	up	rna5737	827	gi|328778042|ref|XP_397087.3|	PREDICTED: trypsin-7 [Apis mellifera]
XP_001119951.1	22853.1	23564.5	19237.1	23460.8	17898.2	24575.4	22059.3	23151.1	22328.3	5579.42	6335.16	8312.32	6782.51	8467.05	9975.58	6708.21	17170.3	9086.16	11403.4	281.446	289.853	236.765	288.531	220.357	302.072	271.751	284.536	274.595	67.9992	77.2642	101.697	83.4884	103.429	121.86	82.3327	210.761	112.362	140.475	271.86	114.16	-1.25	1.81e-07	2.9e-06	yes	down	rna166	3563	gi|110759374|ref|XP_001119951.1|	PREDICTED: CCHC-type zinc finger protein CG3800-like isoform X1 [Apis mellifera]
XP_003697872.1	558.353	561.983	654.279	574.006	546.349	596.602	582.43	552.159	537.659	1559.99	3837.64	1905.82	1898.76	2024.15	1335.31	2073.1	410.262	937.539	816.275	27.6539	27.7762	32.2973	28.3906	27.0252	29.4748	28.8473	27.2706	26.5218	75.2669	185.683	92.1355	91.8012	98.215	64.8276	100.19	20.1103	46.7041	40.148	28.37	78.88	1.47	1.9e-07	3.04e-06	yes	up	rna16964	1079	gi|380028361|ref|XP_003697872.1|	PREDICTED: LIM and senescent cell antigen-like-containing domain protein 2-like [Apis florea]
XP_006612672.1	883.596	758.331	676.757	1553.22	726.806	1207.89	770.292	1283.3	864.136	98.3777	10.1525	36.6504	25.2607	37.5836	63.8202	56.8493	734.197	155.298	299.998	66.3856	56.7959	50.5899	116.455	54.5013	90.4083	57.8756	96.0071	64.528	7.10543	0.736379	2.655	1.83012	2.7376	4.65254	4.11622	54.305	11.7709	22.3031	72.33	12.92	-2.48	1.93e-07	3.08e-06	yes	down	rna13528	781	gi|572269305|ref|XP_006612672.1|	PREDICTED: flexible cuticle protein 12-like [Apis dorsata]
XP_006611576.1	3.33014	6.89875	2.43001	1.67961	6.22266	2.84322	1.14202	6.59143	2.85382	14.054	71.0675	0	164.195	37.5836	4.90924	90.9588	4.27356	373.044	27.9068	0.0966377	0.198054	0.0874561	0.047277	0.17524	0.0774151	0.0311383	0.18285	0.0776376	0.497411	1.9128	0	4.44428	1.01316	0.174544	2.44661	0.123264	10.3387	0.762715	0.11	2.25	3.5	1.95e-07	3.11e-06	yes	up	rna3881	1697	gi|572266976|ref|XP_006611576.1|	PREDICTED: facilitated trehalose transporter Tret1-like [Apis dorsata]
XP_006612013.1	646.046	728.083	927.047	807.472	1177.95	951.53	1057.51	934.97	957.741	1433.5	5218.38	2206.36	2820.78	1702	2356.44	3365.48	1048.73	2237.44	1832.55	4.91577	5.43383	6.95204	6.04229	8.86143	7.12149	7.95446	7.0457	7.16397	10.6645	38.7496	16.7348	21.2015	12.7222	17.6075	25.2021	7.91744	16.7523	13.7111	6.84	18.14	1.39	1.96e-07	3.12e-06	yes	up	rna13685	5721	gi|572267901|ref|XP_006612013.1|	PREDICTED: tolloid-like protein 2-like isoform X1 [Apis dorsata]
XP_003698072.1	776.477	657.504	773.349	722.652	775.343	682.372	850.234	682.467	729.436	2051.88	2324.92	2184.37	1966.13	1766.43	1796.78	1985.93	611.119	1634.33	1063.95	21.0657	17.7748	20.8342	19.5045	20.9866	18.3739	22.9586	18.3433	19.6188	55.1176	62.5519	58.8613	53.1739	47.3288	48.6387	53.4677	16.3013	44.1243	28.6149	19.96	45.3	1.18	1.98e-07	3.15e-06	yes	up	rna12071	1822	gi|380028795|ref|XP_003698072.1|	PREDICTED: protein phosphatase 1 regulatory subunit 21-like [Apis florea]
XP_006558186.1	1105.6	557.206	1283.65	738.608	1176.08	939.21	1175.71	673.847	1289.93	1869.18	3675.2	3151.94	3018.66	4080.51	6215.1	9057.98	522.229	3617.05	2448.82	38.6891	19.6286	45.1263	25.9556	41.4873	32.9395	41.1468	23.6798	45.4582	64.2549	127.24	108.894	104.426	143.453	217.828	315.586	18.0933	130.997	87.3962	35.03	130.6	1.9	2e-07	3.17e-06	yes	up	rna5645	1264	gi|571532611|ref|XP_006558186.1|	PREDICTED: pancreatic triacylglycerol lipase-like isoform X2 [Apis mellifera]
EFN72674.1	1334.83	1187.12	1363.84	1236.19	1399.48	1349.58	1414.39	1320.32	1400.65	4314.56	7076.29	6465.14	5574.2	3076.49	5812.54	8656.25	923.943	1672.12	2370.92	9.97293	8.86647	10.1845	9.23281	10.4501	10.0778	10.5657	9.85891	10.4573	32.1134	52.65	48.0999	41.4922	22.9169	43.2823	64.4219	6.89141	12.5009	17.6913	9.97	33.21	1.73	2e-07	3.17e-06	yes	up	rna18051	6022	gi|307187702|gb|EFN72674.1|	Formin-like protein 2 [Camponotus floridanus]
XP_006559519.1	6.10525	4.24538	6.07501	5.03883	9.33398	2.84322	3.99707	17.7462	9.70298	112.432	81.2199	73.3009	67.3619	26.8454	54.0017	125.068	65.8128	2.46505	3.48835	0.181673	0.126172	0.180412	0.149817	0.277539	0.0844785	0.118942	0.52718	0.288031	3.29315	2.38302	2.14958	1.97551	0.789006	1.58768	3.66697	1.94623	0.0736075	0.103369	0.21	1.74	2.55	2.01e-07	3.18e-06	yes	up	rna2157	1660	gi|571542420|ref|XP_006559519.1|	PREDICTED: transmembrane protein 26-like isoform X1 [Apis mellifera]
XP_006617417.1	621.625	1052.85	843.819	812.091	1115.1	813.16	712.62	839.14	991.417	1812.96	3289.41	2067.08	2551.33	2099.31	3171.37	3850.59	1726.52	899.742	1112.78	4.9248	8.33879	6.68381	6.41518	8.83449	6.42939	5.65076	6.65277	7.84524	14.2836	25.9626	16.3381	20.1096	16.5407	25.1635	30.4318	13.7314	7.1001	8.76083	6.86	17.56	1.34	2.06e-07	3.26e-06	yes	up	rna730	5631	gi|572302821|ref|XP_006617417.1|	PREDICTED: SAM and SH3 domain-containing protein 1-like isoform X3 [Apis dorsata]
XP_006569774.1	71.5979	116.217	247.861	100.357	223.393	33.1709	103.353	85.1816	132.988	0	20.305	7.33009	12.6304	26.8454	39.2739	3.78995	14.5301	26.2938	59.302	3.24885	5.26354	11.2128	4.54816	10.1251	1.50174	4.68991	3.85532	6.01225	0	0.901847	0.325317	0.560587	1.19544	1.74978	0.168152	0.653105	1.19947	2.67381	5.64	0.99	-2.39	2.08e-07	3.28e-06	yes	down	rna16031	1159	gi|571546469|ref|XP_006569774.1|	PREDICTED: uncharacterized protein LOC102653693 isoform X1 [Apis mellifera]
XP_006618362.1	0	0.530673	0	0	1.24453	0	0	0.507033	0	0	111.677	7.33009	79.9923	5.36909	14.7277	3.78995	1.70942	11.5036	2.32557	0	0.0233033	0	0	0.05469	0	0	0.0222507	0	0	4.81211	0.315614	3.44449	0.231934	0.636523	0.163138	0.0745158	0.508694	0.10168	0.01	1.01	3.32	2.11e-07	3.32e-06	yes	up	rna13751	1186	gi|572304824|ref|XP_006618362.1|	PREDICTED: esterase FE4-like [Apis dorsata]
XP_006616818.1	171.502	140.098	226.598	125.551	207.214	176.753	173.016	161.744	152.394	1686.47	416.252	916.261	383.121	579.861	1521.87	602.602	157.267	240.753	205.813	5.66371	4.62023	7.46663	4.14246	6.83732	5.82744	5.71383	5.33147	5.01916	54.7268	13.5332	29.7728	12.4497	18.8883	49.5915	19.5766	5.15787	7.98142	6.76532	5.64	19.91	1.8	2.11e-07	3.32e-06	yes	up	rna18609	1516	gi|572301523|ref|XP_006616818.1|	PREDICTED: uncharacterized protein LOC102672809 [Apis dorsata]
XP_006568357.1	30.5262	44.0458	49.2076	60.4659	60.982	39.8051	35.4026	54.2526	29.6797	323.241	263.965	197.912	197.876	155.703	216.007	204.657	58.1204	37.7974	59.302	0.783942	1.12992	1.26152	1.55173	1.56505	1.02091	0.909186	1.39123	0.760609	8.18854	6.69683	5.01886	5.01813	3.95608	5.48984	5.18903	1.48459	0.973589	1.51744	1.15	4.09	1.74	2.16e-07	3.39e-06	yes	up	rna15092	1891	gi|571540184|ref|XP_006568357.1|	PREDICTED: uncharacterized protein LOC102653798 [Apis mellifera]
XP_006615768.1	109.894	151.772	88.6952	104.556	149.966	78.6624	112.489	114.59	80.4777	323.241	426.405	249.223	282.078	198.656	211.097	325.936	216.242	224.319	226.743	4.18198	5.87126	3.47911	4.21759	5.70674	3.29447	4.27198	4.60585	3.088	13.9333	16.1747	10.8438	11.2637	7.34561	8.68712	14.5638	7.99997	9.1066	8.395	4.3	10.76	1.3	2.21e-07	3.47e-06	yes	up	rna11125	2140	gi|572299266|ref|XP_006615768.1|	PREDICTED: RNA-binding protein Musashi homolog Rbp6-like isoform X9 [Apis dorsata]
XP_006608157.1	34.4114	38.2084	47.9926	23.5145	45.4254	41.2267	30.2635	43.0978	47.9442	210.809	162.44	131.942	88.4126	48.3218	137.459	64.4292	63.2487	214.459	193.022	0.7369	0.81748	1.02617	0.503202	0.972174	0.881847	0.648084	0.921729	1.02485	4.46319	3.44338	2.79586	1.87354	1.02559	2.91816	1.36507	1.34826	4.60372	4.12102	0.84	2.81	1.63	2.22e-07	3.47e-06	yes	up	rna1684	2227	gi|572259649|ref|XP_006608157.1|	PREDICTED: putative odorant receptor 56a-like isoform X1 [Apis dorsata]
XP_003707995.1	27.1961	35.0244	30.9826	33.5922	32.9801	21.798	28.5505	24.8446	25.6844	210.809	182.745	65.9708	79.9923	370.467	162.005	151.598	18.8037	42.7275	65.1159	0.673655	0.866667	0.76617	0.831523	0.816409	0.53927	0.707214	0.614546	0.634926	5.15346	4.47378	1.61435	1.95754	9.08239	3.97284	3.7091	0.463364	1.06144	1.60733	0.72	3.06	1.95	2.22e-07	3.48e-06	yes	up	rna2753	1953	gi|383865064|ref|XP_003707995.1|	PREDICTED: uncharacterized protein LOC100879392 [Megachile rotundata]
AFR44627.1	11.1005	17.5122	12.15	11.3374	8.71172	5.21257	5.13909	10.6477	9.70298	28.1079	81.2199	80.6309	25.2607	53.6909	78.5479	64.4292	5.98298	36.9757	36.0463	0.715994	1.12652	0.780307	0.729983	0.560993	0.335128	0.331491	0.684289	0.622579	1.75248	5.08242	5.04012	1.57916	3.37208	4.93678	4.02568	0.380757	2.40307	2.30409	0.65	3	2.04	2.23e-07	3.48e-06	yes	up	rna2985	876	gi|403400297|gb|AFR44627.1|	antigen 5-like protein, partial [Apis mellifera carnica]
XP_006561358.1	182.047	247.824	243.608	236.405	352.202	261.102	214.7	253.517	273.967	1911.34	822.352	461.795	572.577	429.527	731.477	848.949	429.065	394.407	458.137	0.816661	1.11153	1.09249	1.06038	1.57979	1.17103	0.963142	1.13698	1.22856	8.55368	3.68118	2.06702	2.5629	1.92324	3.27541	3.79983	1.92297	1.77023	2.0539	1.13	3.02	1.35	2.26e-07	3.53e-06	yes	up	rna13562	9859	gi|571533279|ref|XP_006561358.1|	PREDICTED: fibrillin-2 isoform X3 [Apis mellifera]
XP_003249686.1	17.7607	43.5152	22.4776	21.8349	17.4234	17.0593	11.4202	22.3095	18.2644	42.1619	324.88	95.2911	235.767	69.7981	88.3664	227.397	76.9241	20.5421	22.0929	0.432854	1.0731	0.559041	0.536746	0.43379	0.419837	0.284513	0.540104	0.454094	1.03651	7.80372	2.34509	5.62312	1.58908	2.12819	5.51379	1.89041	0.513251	0.54847	0.52	2.89	2.26	2.27e-07	3.53e-06	yes	up	rna10135	2129	gi|328779662|ref|XP_003249686.1|	PREDICTED: uncharacterized protein LOC100578957 [Apis mellifera]
XP_006611155.1	5044.6	4430.59	3858.24	4986.34	3513.31	5591.19	4831.89	5137.77	5118.61	1447.56	1563.48	1751.89	1894.55	2276.49	1732.96	1902.56	3707.74	2301.53	2230.22	65.3456	57.3609	49.9345	64.568	45.4949	72.3787	62.5907	66.5037	66.2343	18.6219	20.1283	22.5489	24.3856	29.3297	22.3303	24.486	47.8983	29.8582	28.8367	61.06	27.62	-1.14	2.31e-07	3.59e-06	yes	down	rna15037	3548	gi|572266062|ref|XP_006611155.1|	PREDICTED: importin-4-like [Apis dorsata]
_	745.395	502.547	702.879	409.825	684.492	687.585	890.775	1036.88	533.664	28.1079	121.83	0	105.253	10.7382	142.368	64.4292	430.775	59.1611	110.465	11.9505	8.02013	11.1827	6.56003	10.8692	10.9204	14.0578	16.218	8.48587	0.416989	1.81065	0	1.61857	0.174842	2.19513	1.00145	6.97619	0.936797	1.77365	10.93	1.87	-2.48	2.32e-07	3.6e-06	yes	down	rna9745	2846	_	_
XP_006567312.1	34.9664	48.8219	64.3951	43.6698	51.0258	43.1221	65.6661	53.7455	58.7887	281.079	162.44	205.242	172.615	187.918	279.827	162.968	57.2657	70.6647	83.7205	0.745836	1.04045	1.37158	0.930935	1.08779	0.91881	1.40068	1.14501	1.25179	5.92774	3.42995	4.33216	3.64359	3.97283	5.91733	3.43936	1.21604	1.51104	1.78041	1.1	3.3	1.5	2.37e-07	3.68e-06	yes	up	rna9892	2235	gi|571525483|ref|XP_006567312.1|	PREDICTED: putative leucine-rich repeat-containing protein DDB_G0290503-like isoform X1 [Apis mellifera]
XP_396952.3	563.348	371.471	617.221	462.732	537.637	593.759	527.042	505.512	504.555	1194.59	1218.3	1326.75	1111.47	1036.23	1364.77	1360.59	432.484	1801.13	1095.34	13.7592	9.06471	15.0498	11.2944	13.1225	14.4853	12.8727	12.3289	12.3005	28.7966	29.4233	32.0244	26.8272	25.0517	33.0026	32.8297	10.509	44.1191	26.66	12.72	28.64	1.16	2.43e-07	3.77e-06	yes	up	rna4993	1978	gi|328778221|ref|XP_396952.3|	PREDICTED: choline transporter-like protein 1-like isoform X12 [Apis mellifera]
XP_623312.2	471.769	510.507	393.661	436.278	413.184	466.288	403.133	456.837	440.059	84.3237	182.745	139.272	113.673	118.12	162.005	159.178	402.569	204.599	284.882	42.3505	45.6566	35.1266	39.0683	37.0065	41.67	36.191	40.8024	39.2166	7.22258	15.7313	11.9712	9.77216	10.2195	14.0302	13.6743	35.4703	18.5612	25.2543	39.65	17.31	-1.19	2.44e-07	3.77e-06	yes	down	rna17431	687	gi|328776992|ref|XP_623312.2|	PREDICTED: sideroflexin-2-like [Apis mellifera]
XP_393137.3	523.386	416.047	538.854	422.842	617.287	448.281	554.451	387.881	526.815	1124.32	1228.45	1524.66	1317.77	1567.77	1801.69	898.218	291.457	2461.76	1176.74	13.1907	10.4745	13.5576	10.6494	15.5473	11.2836	13.9739	9.76169	13.2499	27.9586	30.5925	37.9527	32.804	39.0996	44.9463	22.3553	7.30686	62.226	29.552	12.44	32.75	1.39	2.46e-07	3.79e-06	yes	up	rna11923	1923	gi|328779716|ref|XP_393137.3|	PREDICTED: UPF0183 protein CG7083-like [Apis mellifera]
XP_006618642.1	247.052	159.718	393.191	185.851	231.077	220.491	306.427	164.369	94.3495	98.3777	117.859	56.1423	33.681	10.7382	98.1849	81.4664	24.7292	57.5178	79.8213	4.52908	2.92579	7.19929	3.4054	4.23424	4.03842	5.61764	3.01016	1.72708	1.78598	2.14191	1.01999	0.611929	0.195358	1.78664	1.47989	0.451611	1.0567	1.45955	4.09	1.2	-1.69	2.46e-07	3.79e-06	yes	down	rna12861	2567	gi|572305428|ref|XP_006618642.1|	PREDICTED: uncharacterized protein LOC102673251 [Apis dorsata]
XP_006571004.1	468.439	991.828	654.887	610.538	455.498	415.11	476.793	340.726	762.54	1208.64	2000.04	2008.44	2315.57	1664.42	4663.78	2107.21	942.747	700.073	717.438	2.01176	4.53548	3.04515	2.68454	1.9717	1.83774	2.02576	1.4762	3.25472	5.22243	9.23808	8.95369	10.1241	7.57584	21.3192	9.04191	4.50618	2.9391	2.85712	2.54	7.81	1.58	2.47e-07	3.81e-06	yes	up	rna15702	8441	gi|571536824|ref|XP_006571004.1|	PREDICTED: LOW QUALITY PROTEIN: potassium channel subfamily T member 1-like [Apis mellifera]
XP_006612922.1	152.076	947.782	232.066	480.368	141.254	158.746	51.3909	644.44	172.941	519.996	4243.74	3511.11	1658.79	1122.14	4604.87	3626.98	1389.76	698.43	254.65	4.50673	28.0524	6.8635	14.224	4.18286	4.69738	1.52298	19.0657	5.1127	15.1692	124.009	102.548	48.4502	32.8467	134.837	105.912	40.9306	20.7695	7.51508	9.71	61.86	2.66	2.48e-07	3.82e-06	yes	up	rna8587	1666	gi|572269820|ref|XP_006612922.1|	PREDICTED: cuticle protein 19-like isoform X1 [Apis dorsata]
XP_006618513.1	716.534	808.215	1105.65	899.851	1250.13	845.857	805.124	849.788	833.315	168.647	406.1	271.213	172.615	182.549	328.919	363.835	899.157	229.249	517.439	4.89288	5.51735	7.54653	6.14352	8.53508	5.77398	5.49784	5.80057	5.68716	1.14742	2.76407	1.84576	1.17476	1.24299	2.23981	2.47599	6.13114	1.56669	3.52996	6.16	2.59	-1.22	2.49e-07	3.83e-06	yes	down	rna9778	6547	gi|572305148|ref|XP_006618513.1|	PREDICTED: metabotropic glutamate receptor-like [Apis dorsata]
XP_006608290.1	891.366	742.942	744.797	809.152	815.168	773.829	943.879	810.746	860.141	407.565	335.032	197.912	370.491	327.514	265.099	174.338	616.247	605.58	443.021	18.3618	15.2911	15.3213	16.6588	16.7833	15.924	19.4438	16.6816	17.6888	8.30408	6.83437	4.03582	7.55527	6.68898	5.41551	3.5546	12.6398	12.5048	9.09964	16.91	7.89	-1.09	2.52e-07	3.87e-06	yes	down	rna1746	2307	gi|572259919|ref|XP_006608290.1|	PREDICTED: protein PTCD3 homolog, mitochondrial-like [Apis dorsata]
AFU83092.1	3426.71	2807.26	3173.59	2856.6	2874.24	3094.37	3456.32	2949.92	3140.91	393.511	568.54	483.786	660.989	520.801	402.558	458.584	3065	1446.16	1439.53	145.15	118.701	134.047	120.861	121.617	130.794	146.409	124.655	132.586	16.2989	23.6056	20.0722	27.4261	21.676	16.7626	19.0213	128.685	61.5616	60.6145	130.62	43.57	-1.58	2.52e-07	3.87e-06	yes	down	rna9060	1227	gi|408717359|gb|AFU83092.1|	thioredoxin peroxidase 3 [Apis cerana cerana]
XP_003691066.1	433.473	1093.72	490.254	798.234	603.598	595.18	406.559	427.936	509.056	14.054	20.305	36.6504	113.673	32.2145	112.913	125.068	470.092	171.732	143.023	13.2166	33.305	14.9173	24.3178	18.3894	18.1192	12.3962	13.0253	15.4826	0.421623	0.610225	1.10088	3.4146	0.969843	3.40049	3.75597	14.242	5.2548	4.3421	18.08	4.18	-2.09	2.59e-07	3.97e-06	yes	down	rna13921	1625	gi|380014070|ref|XP_003691066.1|	PREDICTED: uncharacterized protein LOC100863636 [Apis florea]
XP_624433.2	3664.26	3190.94	3583.65	3011.54	3233.29	3784.8	3718.99	3049.81	4106.07	688.644	659.912	938.251	808.343	955.697	991.667	648.082	2459.01	2003.26	2406.96	119.102	103.576	116.228	97.799	105.007	122.819	120.883	98.9477	133.11	22.0006	21.1221	30.0144	25.86	30.6467	31.8118	20.7275	79.3854	65.3613	77.8785	113.13	43.3	-1.38	2.6e-07	3.98e-06	yes	down	rna18884	1537	gi|328784835|ref|XP_624433.2|	PREDICTED: dolichyl-diphosphooligosaccharide--protein glycosyltransferase 48 kDa subunit-like isoform 1 [Apis mellifera]
XP_003693864.1	1546.29	1473.15	1484.13	1320.59	1479.75	1616.37	1811.81	1600.7	1631.24	267.025	538.082	447.135	378.911	488.587	382.921	341.096	1519.68	800.319	949.995	92.06	87.4875	88.0064	78.4946	87.9645	95.9443	107.872	94.9789	96.6481	15.4065	31.1506	25.8597	21.9159	28.3812	22.258	19.7193	89.3591	47.981	56.0883	92.18	38.49	-1.26	2.64e-07	4.03e-06	yes	down	rna6642	932	gi|380019951|ref|XP_003693864.1|	PREDICTED: uncharacterized protein LOC100870738 [Apis florea]
XP_006559101.1	42.1817	18.5735	32.1976	26.8737	54.7594	25.1151	25.1244	11.1547	23.9721	0	0	0	0	0	9.81849	3.78995	6.83769	4.93009	9.30228	3.771	1.65427	2.86122	2.39661	4.88428	2.23519	2.24622	0.992193	2.12756	0	0	0	0	0	0.846931	0.324293	0.600027	0.445391	0.821267	2.59	0.34	-2.62	2.65e-07	4.04e-06	yes	down	rna10751	689	gi|571573490|ref|XP_006559101.1|	PREDICTED: uncharacterized protein LOC409090 isoform X5 [Apis mellifera]
XP_003693833.1	5630.7	5011.14	3753.14	5701.85	3825.07	4941.04	4526.39	4979.58	4705.95	772.968	1126.93	725.678	1060.95	649.659	422.195	765.57	5496.65	952.33	1298.83	102.101	90.7979	67.9726	103.34	69.3276	89.5138	82.0778	90.2016	85.2066	13.8814	20.2593	13.0418	19.0678	11.6915	7.59952	13.7571	99.2927	17.3052	23.4916	86.6	26.28	-1.72	2.67e-07	4.06e-06	yes	down	rna21501	2593	gi|380019888|ref|XP_003693833.1|	PREDICTED: LOW QUALITY PROTEIN: dihydrolipoyllysine-residue acetyltransferase component 1 of pyruvate dehydrogenase complex, mitochondrial-like [Apis florea]
XP_003693732.1	5098.44	5772.66	5426.2	5111.89	5348.37	4928.72	4868.43	5055.12	5088.36	2150.26	761.437	879.61	1865.08	880.53	1531.68	1523.56	4643.65	1425.62	2704.64	181.67	205.388	192.887	181.972	190.403	175.308	173.478	179.764	180.785	75.1847	26.6785	30.8003	65.311	30.9144	53.7972	53.3362	164.237	51.0105	95.8915	184.65	68.47	-1.43	2.7e-07	4.1e-06	yes	down	rna12916	1420	gi|380019683|ref|XP_003693732.1|	PREDICTED: laminin subunit alpha-like [Apis florea]
XP_394738.2	446.793	430.906	451.981	445.516	428.741	433.591	436.823	423.373	426.931	1054.05	1238.6	1180.14	1014.64	853.685	1158.58	1148.36	441.886	775.668	595.346	11.2147	10.8046	11.3258	11.175	10.7547	10.8696	10.9646	10.6118	10.6943	26.1062	30.7217	29.2592	25.1568	21.2051	28.7867	28.4663	11.0334	19.5268	14.8908	10.94	22.87	1.06	2.73e-07	4.14e-06	yes	up	rna4270	1930	gi|66514025|ref|XP_394738.2|	PREDICTED: PHD finger and CXXC domain-containing protein CG17446-like isoform 1 [Apis mellifera]
NP_001011634.1	1015.14	884.101	1227.76	919.166	1195.99	1075.21	1080.92	1078.46	1081.6	3105.92	5726.01	3459.8	4601.66	2706.02	3814.48	7003.83	760.694	1652.4	1524.41	22.8963	19.7492	27.9794	20.9972	27.1356	24.539	24.8919	24.1669	24.57	68.8758	133.684	82.268	108.035	65.039	88.5298	164.94	16.3554	38.835	35.3493	24.13	78.29	1.69	2.82e-07	4.28e-06	yes	up	rna239	2232	gi|58585210|ref|NP_001011634.1|	ultraspiracle [Apis mellifera]
XP_006560326.1	37.1865	48.2912	52.2451	34.0121	31.7355	33.6447	39.3997	51.7174	31.392	112.432	182.745	168.592	197.876	96.6435	201.279	200.867	77.7788	40.2624	55.8137	1.61093	2.08854	2.24022	1.47728	1.38138	1.45495	1.70188	2.24758	1.35895	4.7109	7.67581	7.29677	8.46073	4.15894	8.64215	8.61943	3.33243	1.74188	2.38871	1.73	5.53	1.62	2.88e-07	4.36e-06	yes	up	rna8076	1194	gi|571500524|ref|XP_006560326.1|	PREDICTED: cytoplasmic dynein 2 light intermediate chain 1-like isoform X1 [Apis mellifera]
_	8.32534	1.59202	9.72002	6.71844	5.60039	4.26483	9.70717	6.0844	3.99535	0	0	0	0	0	0	0	4.27356	0	0	0.509669	0.097213	0.59261	0.410607	0.342316	0.260286	0.594286	0.371193	0.243376	0	0	0	0	0	0	0	0.258305	0	0	0.38	0.03	-1.87	2.92e-07	4.41e-06	yes	down	rna3190	912	_	_
XP_006610765.1	2088.55	1566.55	1727.73	2451.39	2985.63	1701.19	1432.09	1967.29	2097.56	730.806	365.49	417.815	442.063	665.767	1001.49	883.059	614.538	1285.11	1590.69	55.6997	41.7993	46.0455	65.2313	79.5546	45.2461	38.25	52.3355	55.8664	19.0613	9.59466	10.8092	11.5029	17.489	26.3652	23.0234	16.2361	34.1737	42.2291	53.37	21.89	-1.28	2.92e-07	4.41e-06	yes	down	rna5297	1774	gi|572265249|ref|XP_006610765.1|	PREDICTED: flavin-containing monooxygenase FMO GS-OX-like 4-like [Apis dorsata]
XP_394396.1	159.846	364.572	355.996	291.832	319.844	322.231	204.993	278.361	188.352	744.86	2040.65	645.048	1540.9	837.577	520.38	799.68	587.187	442.065	274.417	4.82952	11.0011	10.7341	8.80997	9.65618	9.72095	6.19366	8.3959	5.67678	22.1466	60.7793	19.2024	45.8732	24.9901	15.5314	23.8009	17.6292	13.4036	8.25596	8.33	24.57	1.55	2.94e-07	4.43e-06	yes	up	rna19308	1638	gi|48095262|ref|XP_394396.1|	PREDICTED: putative inorganic phosphate cotransporter-like isoform X2 [Apis mellifera]
XP_003695040.1	211.464	266.928	283.096	359.436	344.113	197.13	251.815	266.193	303.646	1152.42	1187.84	615.727	551.526	1191.94	1374.59	928.538	211.969	365.649	436.044	1.48232	1.87057	1.98351	2.51909	2.41173	1.38135	1.76518	1.86521	2.12728	8.04806	8.29878	4.30122	3.85278	8.33079	9.60816	6.48608	1.48367	2.56522	3.05356	1.93	5.31	1.41	2.97e-07	4.46e-06	yes	up	rna21334	6383	gi|380022412|ref|XP_003695040.1|	PREDICTED: uncharacterized protein LOC100866774 [Apis florea]
XP_006611673.1	956.304	732.859	823.772	773.04	935.265	763.878	997.554	775.761	906.373	98.3777	81.2199	168.592	151.564	246.978	108.003	106.119	884.627	368.114	337.208	25.4209	19.4844	21.9102	20.5247	24.8796	20.3214	26.4873	20.6892	24.0128	2.57182	2.23608	4.29724	3.95733	6.62447	2.80995	2.76734	23.6465	9.74801	9.07913	22.67	7.39	-1.6	2.98e-07	4.48e-06	yes	down	rna11545	1757	gi|572267193|ref|XP_006611673.1|	PREDICTED: folylpolyglutamate synthase, mitochondrial-like [Apis dorsata]
_	4.9952	10.0828	3.64501	5.87863	2.48906	7.10805	3.42606	5.07033	6.2784	0	0	0	0	0	0	0	3.41885	0	0	3.37971	6.62635	2.3659	3.89086	1.65914	4.63598	2.31394	3.28837	4.04869	0	0	0	0	0	0	0	2.09299	0	0	3.56	0.26	-3.36	3e-07	4.5e-06	yes	down	rna13924	259	_	_
XP_397474.4	1208.28	1094.78	1217.43	1119.88	1124.43	1231.59	1284.2	1118.52	1192.33	224.863	203.05	359.174	328.389	397.312	373.103	295.616	970.098	818.396	747.671	48.8862	44.219	49.1226	45.2592	45.4467	49.7276	51.959	45.1507	48.0818	8.90489	8.05969	14.247	13.0267	15.8072	14.8508	11.7228	38.919	33.2687	30.0786	47.56	20.11	-1.24	3.03e-07	4.54e-06	yes	down	rna7963	1275	gi|328781481|ref|XP_397474.4|	PREDICTED: alpha/beta hydrolase domain-containing protein 11-like isoform X2 [Apis mellifera]
XP_006564568.1	227.004	176.714	224.168	202.393	265.085	189.074	232.972	236.278	191.777	463.781	436.557	498.446	446.273	628.183	829.662	405.525	233.336	845.511	408.137	5.4489	4.2895	5.39413	4.83648	6.2353	4.45533	5.56563	5.77894	4.59634	11.4279	10.3155	11.9521	10.4905	15.3956	19.9022	9.73123	5.64955	20.0428	9.69375	5.18	12.17	1.22	3.03e-07	4.54e-06	yes	up	rna18907	1939	gi|571544611|ref|XP_006564568.1|	PREDICTED: myosin-G heavy chain-like [Apis mellifera]
XP_006571403.1	29728.1	18050.3	25148.1	24744	23085.4	24229.9	30383.4	22751.6	25818.5	1574.04	2832.55	1092.18	4235.38	1793.27	682.385	2831.09	19295.1	5460.9	10565.1	703.386	426.659	594.075	585.079	545.886	572.612	718.902	537.596	609.705	36.777	66.2719	25.543	99.057	42.0139	15.9916	66.2007	454.279	129.566	249.145	588.84	134.83	-2.13	3.05e-07	4.56e-06	yes	down	rna19777	2035	gi|571508751|ref|XP_006571403.1|	PREDICTED: long-chain-fatty-acid--CoA ligase ACSBG2 isoform X1 [Apis PREDICTED: long-chain-fatty-acid--CoA ligase ACSBG2 i
XP_006607752.1	527.826	555.614	541.284	568.548	646.534	592.811	524.758	595.764	563.915	2304.85	1604.09	1722.57	2239.78	1433.55	3092.82	2520.32	533.34	577.643	648.834	4.93886	5.25679	5.12349	5.34485	6.09705	5.54361	4.9633	5.59364	5.26601	21.9359	14.8095	16.2139	21.0868	13.3298	29.1619	23.3915	4.9643	5.4823	6.06342	5.35	14.83	1.45	3.12e-07	4.66e-06	yes	up	rna6011	4880	gi|572258769|ref|XP_006607752.1|	PREDICTED: uncharacterized protein LOC102680830 [Apis dorsata]
XP_001121913.2	102.124	126.3	104.49	118.832	130.676	117.52	98.2137	126.251	99.8836	1208.64	822.352	329.854	572.577	193.287	417.286	583.652	122.224	138.043	113.953	1.98388	2.45153	2.02719	2.30722	2.53727	2.28072	1.90794	2.44988	1.93728	23.2375	15.8285	6.34685	11.0175	3.72454	8.04263	11.2288	2.3647	2.68773	2.20762	2.21	8.14	1.84	3.13e-07	4.66e-06	yes	up	rna3266	2434	gi|328782001|ref|XP_001121913.2|	PREDICTED: uncharacterized protein LOC726153 isoform X1 [Apis mellifera]
XP_395686.2	622.18	643.706	841.997	720.132	829.48	744.449	672.079	670.298	723.728	1714.58	1878.21	1378.06	2534.49	1825.49	1624.96	3191.14	487.186	1924.38	1496.5	5.46964	5.52036	7.31001	6.31326	7.25589	6.42232	5.80694	5.82923	6.31254	14.6475	16.2636	11.8955	22.6292	15.8103	14.301	28.2721	4.20286	16.9502	13.1697	6.25	15.65	1.31	3.15e-07	4.69e-06	yes	up	rna19223	4936	gi|66549049|ref|XP_395686.2|	PREDICTED: tectonin beta-propeller repeat-containing protein isoform X2 [Apis mellifera]
XP_624898.3	8446.33	10958.9	6467.46	10312.4	6818.79	10558.3	6925.78	10002.8	7356.57	2375.12	1908.67	1480.68	2791.31	1702	2881.73	2630.23	9407.81	2102.68	2047.66	77.0333	99.9174	58.9529	94.0122	62.1625	96.2377	63.1472	91.1715	67.0431	21.6181	17.3888	13.4303	25.3884	15.4611	26.2315	23.8846	85.6375	19.2162	18.6679	78.62	28.2	-1.48	3.15e-07	4.69e-06	yes	down	rna13212	4842	gi|328784011|ref|XP_624898.3|	PREDICTED: clustered mitochondria protein homolog isoform X2 [Apis mellifera]
XP_001121913.2	40.5166	59.966	51.0301	50.8082	64.7156	50.7041	34.8316	53.2385	54.7933	337.295	365.49	139.272	210.506	144.965	284.736	250.137	61.5393	55.8744	58.1392	1.24362	1.84282	1.55009	1.57134	1.96386	1.53642	1.05879	1.62495	1.66857	10.7703	10.8077	5.1276	6.87647	5.09788	8.79092	7.53644	1.86565	2.00726	2.04864	1.56	5.77	1.82	3.21e-07	4.76e-06	yes	up	rna17320	907	gi|328782001|ref|XP_001121913.2|	PREDICTED: uncharacterized protein LOC726153 isoform X1 [Apis mellifera]
XP_394163.3	259.196	406.495	346.883	341.8	448.653	371.988	283.221	404.613	469.168	1911.34	2670.11	1077.52	1595.64	606.707	1138.94	1819.18	383.766	415.771	439.533	3.57568	5.60449	4.78092	4.71345	6.18713	5.12812	3.90715	5.57739	6.46503	26.1742	36.5941	14.7641	21.8637	8.32164	15.6243	24.9238	5.27888	5.74493	6.05172	5.1	15.97	1.63	3.21e-07	4.76e-06	yes	up	rna5022	3344	gi|328792356|ref|XP_394163.3|	PREDICTED: semaphorin-1A isoform X2 [Apis mellifera]
XP_006611227.1	204.803	224.475	216.27	195.255	237.083	221.771	233.543	192.166	228.876	323.241	507.625	696.358	568.366	1213.41	662.748	538.173	256.414	404.268	377.905	9.1025	9.95828	9.58351	8.66754	10.5252	9.83461	10.3801	8.51935	10.1357	14.0326	22.093	30.2844	24.7198	52.9452	28.9323	23.3981	11.291	18.0614	16.6915	9.64	23.2	1.26	3.24e-07	4.81e-06	yes	up	rna15121	1179	gi|572266223|ref|XP_006611227.1|	PREDICTED: zinc finger protein 84-like [Apis dorsata]
XP_006558229.1	310.813	393.229	430.111	594.162	357.18	473.396	341.464	473.569	363.576	1264.86	1208.15	2308.98	1296.72	1068.45	824.753	1265.84	185.472	1561.2	920.925	5.18446	6.55461	7.16635	9.90628	5.95535	7.88977	5.69579	7.89183	6.05633	20.9115	19.9932	38.1995	21.4533	17.6985	13.6643	20.9397	3.08295	26.092	15.3253	6.91	19.15	1.46	3.29e-07	4.87e-06	yes	up	rna752	2801	gi|571547377|ref|XP_006558229.1|	PREDICTED: uncharacterized protein LOC724177 isoform X2 [Apis mellifera]
XP_006616884.1	113.78	7.42942	317.116	29.8131	124.453	45.9654	300.922	12.6758	79.9069	1292.96	903.572	476.456	530.475	391.943	495.834	682.191	10.2565	8744.34	8509.26	5.136	0.334732	14.2712	1.3441	5.61134	2.07017	13.584	0.570726	3.59376	56.9871	39.9275	21.0378	23.4246	17.3642	21.9779	30.1131	0.458635	396.809	381.679	5.23	111.34	4.38	3.32e-07	4.9e-06	yes	up	rna12632	1164	gi|572301682|ref|XP_006616884.1|	PREDICTED: cytochrome P450 4C1-like [Apis dorsata]
XP_006616823.1	3824.66	4664.61	4439.01	4022.24	3987.48	3954.44	4360.23	4274.8	4211.67	323.241	741.132	1187.47	1524.06	740.934	1114.4	1220.36	3541.93	1672.12	2133.71	201.158	244.798	232.647	211.246	209.441	207.435	229.334	224.165	220.567	16.5353	38.026	60.8729	78.1336	38.13	57.383	62.5374	184.255	88.4886	111.397	220.06	79.26	-1.47	3.39e-07	4.99e-06	yes	down	rna18604	1028	gi|572301534|ref|XP_006616823.1|	PREDICTED: uncharacterized protein LOC102673461 [Apis dorsata]
XP_006610505.1	0	3.71471	2.43001	1.67961	3.73359	1.89548	5.13909	3.54923	1.14153	70.2698	71.0675	14.6602	16.8405	21.4763	19.637	53.0593	9.40183	0.821682	6.97671	0	0.165984	0.108457	0.0750983	0.16695	0.0846633	0.230066	0.158485	0.0509164	3.07211	3.11494	0.64208	0.737622	0.943739	0.863344	2.32318	0.416972	0.0369771	0.310366	0.12	1.19	2.58	3.41e-07	5.02e-06	yes	up	rna7807	1172	gi|572264676|ref|XP_006610505.1|	PREDICTED: WD repeat-containing protein 66-like isoform X1 [Apis dorsata]
XP_006566253.1	36.0765	41.9232	58.9276	38.2111	56.0039	41.2267	24.5534	59.8299	47.9442	224.863	1045.71	102.621	151.564	150.334	181.642	257.717	102.565	59.9828	48.837	0.278193	0.323174	0.454168	0.294592	0.431773	0.317784	0.189338	0.46116	0.369475	1.72684	8.03412	0.78833	1.16432	1.15553	1.3963	1.97966	0.789627	0.462957	0.376184	0.35	1.77	2.06	3.42e-07	5.03e-06	yes	up	rna18603	5821	gi|571555300|ref|XP_006566253.1|	PREDICTED: uncharacterized protein LOC413925 isoform X1 [Apis mellifera]
_	4.9952	3.18404	1.8225	4.19902	2.48906	2.36935	1.71303	4.05627	3.42458	70.2698	10.1525	43.9805	8.42024	42.9527	24.5462	7.5799	13.6754	4.93009	10.4651	0.448417	0.28476	0.162623	0.376018	0.222931	0.211738	0.153786	0.362286	0.305188	6.01882	0.873962	3.78037	0.723864	3.71619	2.12579	0.651159	1.20494	0.447257	0.927708	0.28	1.84	2.35	3.45e-07	5.07e-06	yes	up	rna11629	687	_	_
XP_006616143.1	22.2009	31.3097	32.8051	21.8349	21.7793	22.2719	35.9736	27.8868	31.9628	140.54	60.915	65.9708	96.8328	123.489	117.822	87.1689	26.4961	73.9514	75.581	1.68848	2.38853	2.48228	1.67051	1.66279	1.68742	2.74586	2.12017	2.41593	10.4774	4.47069	4.83561	7.09858	9.25752	8.69173	6.38627	1.9835	5.67471	5.70702	2.1	6.17	1.51	3.49e-07	5.12e-06	yes	up	rna19511	774	gi|572300067|ref|XP_006616143.1|	PREDICTED: tetratricopeptide repeat protein 25-like isoform X1 [Apis dorsata]
XP_003249360.1	317.473	295.585	377.866	290.572	308.644	313.702	318.623	272.784	309.925	534.05	446.71	681.698	719.931	805.363	795.297	890.638	342.739	818.396	719.764	12.2884	11.3933	14.5416	11.1964	11.9108	12.0533	12.3001	10.5097	11.9188	20.0158	16.8131	25.5931	27.1439	30.4816	30.3215	33.5178	13.0827	31.7073	27.6103	12.03	25.47	1.08	3.5e-07	5.13e-06	yes	up	rna4572	1350	gi|328777509|ref|XP_003249360.1|	PREDICTED: uncharacterized protein LOC100577325 isoform 1 [Apis mellifera]
XP_006617162.1	46.6219	113.033	53.4601	87.7596	82.139	131.262	83.3674	88.7309	98.7421	365.403	223.355	219.903	172.615	338.252	579.291	356.255	129.061	161.05	134.883	1.02629	2.49329	1.17508	1.93069	1.83568	2.88628	1.8352	1.97481	2.17914	7.94995	4.86564	4.78863	3.75901	7.37799	12.6387	7.75673	2.84309	3.57882	2.96001	1.92	5.58	1.49	3.55e-07	5.2e-06	yes	up	rna10223	2172	gi|572302272|ref|XP_006617162.1|	PREDICTED: facilitated trehalose transporter Tret1-like [Apis dorsata]
XP_006563673.1	85.4735	152.303	128.183	156.624	121.964	121.785	78.2283	111.04	98.1714	590.266	517.777	249.223	244.187	295.3	868.936	348.675	153.848	173.375	194.185	0.764743	1.31871	1.11355	1.35262	1.05419	1.07133	0.690945	0.9488	0.860028	5.09614	4.7997	2.24183	2.18491	2.58932	7.55791	3.09089	1.30349	1.55448	1.70796	1.02	3.06	1.5	3.56e-07	5.2e-06	yes	up	rna1642	4856	gi|571575039|ref|XP_006563673.1|	PREDICTED: mucin-22-like isoform X1 [Apis mellifera]
XP_006622250.1	185.378	255.784	322.583	274.616	365.27	284.322	242.679	217.517	271.113	815.129	944.182	344.514	551.526	397.312	515.471	1330.27	388.039	665.563	949.995	2.38277	3.28599	4.14278	3.52857	4.6935	3.6522	3.11933	2.79385	3.48113	10.4058	12.0622	4.4003	7.04449	5.07957	6.59117	16.9894	4.97429	8.56774	12.1888	3.46	9.06	1.36	3.56e-07	5.2e-06	yes	up	rna11244	3574	gi|572313094|ref|XP_006622250.1|	PREDICTED: transient receptor potential channel pyrexia-like [Apis dorsata]
XP_393036.3	327.463	473.36	323.191	385.47	444.298	338.817	335.183	496.893	367.001	2150.26	1604.09	1282.76	1423.02	928.852	1080.03	1265.84	596.589	360.719	348.835	3.94336	5.64612	3.88288	4.63243	5.33105	4.02948	4.01512	5.96892	4.41314	25.3932	19.3455	15.0363	16.9095	10.9534	12.7061	15.3138	7.16028	4.27001	4.1104	4.65	12.42	1.4	3.59e-07	5.23e-06	yes	up	rna15541	3979	gi|328793315|ref|XP_393036.3|	PREDICTED: unconventional myosin-Ie-like [Apis mellifera]
XP_624406.2	192.593	244.64	219.916	257.82	248.906	253.994	232.401	230.193	219.744	899.453	670.065	601.067	618.888	773.148	579.291	670.821	277.781	271.155	315.115	5.30116	6.72604	6.04204	7.0912	6.84639	6.98157	6.397	6.32625	6.03495	24.3981	18.2047	16.3224	16.8071	21.0387	15.7684	18.2134	7.60209	7.48766	8.64009	6.41	14.72	1.19	3.6e-07	5.23e-06	yes	up	rna11405	1778	gi|328776700|ref|XP_624406.2|	PREDICTED: zinc finger CCCH-type with G patch domain-containing protein-like [Apis mellifera]
XP_006622054.1	3.88516	3.18404	6.07501	5.03883	6.22266	4.26483	6.28111	7.6055	5.13687	42.1619	20.305	7.33009	25.2607	37.5836	34.3647	26.5297	31.6243	14.7903	6.97671	0.102013	0.0835115	0.15923	0.132209	0.163279	0.111834	0.164926	0.199401	0.13459	1.0917	0.526553	0.19	0.654799	0.976103	0.892768	0.687545	0.82581	0.389542	0.182512	0.14	0.62	1.59	3.6e-07	5.23e-06	yes	up	rna21592	1854	gi|572312687|ref|XP_006622054.1|	PREDICTED: putative gustatory receptor 64f-like isoform X1 [Apis dorsata]
XP_006614458.1	223.674	301.953	351.136	359.016	339.757	276.74	191.288	344.276	351.59	1335.13	548.235	960.241	993.589	1283.21	1546.41	905.798	332.483	303.201	467.439	2.84111	3.73695	4.30965	4.51879	4.36582	3.4497	2.41326	4.33434	4.53182	17.749	7.14437	12.8582	12.8402	17.3135	20.2845	11.9797	4.19131	3.95023	5.78446	3.83	10.64	1.45	3.62e-07	5.26e-06	yes	up	rna8735	3998	gi|572276744|ref|XP_006614458.1|	PREDICTED: band 4.1-like protein 4A-like isoform X1 [Apis dorsata]
XP_003401123.1	72.1529	157.61	160.988	154.944	184.191	128.893	85.0805	136.899	150.111	534.05	720.827	410.485	442.063	316.776	731.477	595.022	146.156	143.794	211.627	1.29265	2.82153	2.88069	2.77452	3.29834	2.30708	1.52427	2.45011	2.68537	9.47684	12.8045	7.28946	7.85044	5.63293	13.0098	10.5652	2.60863	2.58153	3.78183	2.45	7.28	1.53	3.65e-07	5.28e-06	yes	up	rna6838	2622	gi|340725533|ref|XP_003401123.1|	PREDICTED: disintegrin and metalloproteinase domain-containing protein 10-like isoform 2 [Bombus terrestris]
XP_001122665.2	62.1625	109.849	76.5452	89.4392	110.141	76.293	42.8257	94.8153	97.0298	393.511	406.1	168.592	227.347	241.609	353.466	318.356	150.429	114.214	112.79	0.525318	0.931163	0.643867	0.773512	0.933266	0.643471	0.368803	0.796019	0.838917	3.22742	3.33227	1.38319	1.87714	1.98348	2.90204	2.63204	1.24267	0.941773	0.92807	0.72	1.97	1.34	3.65e-07	5.28e-06	yes	up	rna12011	4978	gi|328783696|ref|XP_001122665.2|	PREDICTED: suppressor of lurcher protein 1-like isoform X1 [Apis mellifera]
XP_397368.4	1102.27	1116	998.732	1384	1064.07	811.739	1016.97	1599.69	849.867	3330.79	6913.85	3606.4	5843.65	4676.47	2631.35	7735.29	682.06	1511.9	2180.22	22.3485	23.032	20.1976	28.4562	20.727	16.641	20.7678	32.8416	17.1514	89.4605	164.392	81.9411	138.802	119.928	64.7749	187.432	14.295	30.7199	45.6839	22.42	90.84	2.01	3.67e-07	5.31e-06	yes	up	rna18455	1616	gi|328778894|ref|XP_397368.4|	PREDICTED: egl nine homolog 1-like [Apis mellifera]
XP_624742.4	2942.73	2350.88	2967.04	2475.74	2923.4	2560.32	3333.56	2279.12	2446.86	463.781	467.015	637.717	711.511	638.921	682.385	557.123	2007.72	1292.51	2266.27	108.702	86.7061	109.329	91.3598	107.887	94.4008	123.142	84.0131	90.114	16.7995	16.9525	23.1345	25.8129	23.2419	24.8333	20.2058	73.5934	47.951	83.2809	99.69	38.66	-1.36	3.69e-07	5.33e-06	yes	down	rna15555	1377	gi|571510847|ref|XP_624742.4|	PREDICTED: gephyrin isoform 2 [Apis mellifera]
XP_006562183.1	73.263	82.785	112.388	96.9974	115.119	99.0388	73.0893	77.5761	104.45	281.079	741.132	205.242	387.331	273.823	324.01	500.274	116.241	103.532	131.395	0.975819	1.06283	1.46231	1.29089	1.54273	1.2902	0.954034	1.01653	1.36952	3.65135	9.99648	2.6795	5.13103	3.36765	4.26293	6.33623	1.53989	1.2987	1.6777	1.22	3.91	1.6	3.72e-07	5.36e-06	yes	up	rna12499	3510	gi|571527403|ref|XP_006562183.1|	PREDICTED: protein charlatan-like isoform X1 [Apis mellifera]
XP_006614807.1	3055.4	2633.2	2386.27	2715.51	1938.98	3096.26	2974.39	2843.95	2659.19	829.183	1390.89	1194.8	1204.09	1342.27	819.844	977.807	2319.69	1486.42	1260.46	55.5896	47.8717	43.3624	49.381	35.2612	56.2815	54.1163	51.6892	48.3092	14.9405	25.088	21.5444	21.7125	24.2365	14.8064	17.6294	42.0436	27.1013	22.874	49.05	23.89	-1.03	3.75e-07	5.39e-06	yes	down	rna11410	2585	gi|572297205|ref|XP_006614807.1|	PREDICTED: ATP-binding cassette sub-family F member 1-like [Apis dorsata]
XP_396504.1	3177.5	2974.95	2899.6	5630.47	2657.7	3694.76	2794.52	5394.84	3137.49	1025.94	822.352	1011.55	1187.25	1546.3	1192.95	1038.45	3224.83	1460.13	1644.18	99.0437	92.6094	90.1924	175.353	82.7753	114.986	87.1077	167.862	97.5483	31.4539	25.2574	31.052	36.4473	47.5777	36.7184	31.871	99.8657	45.6788	51.0254	111.51	45.51	-1.29	3.75e-07	5.39e-06	yes	down	rna13901	1594	gi|48122105|ref|XP_396504.1|	PREDICTED: serine-threonine kinase receptor-associated protein-like [Apis mellifera]
XP_006572347.1	41951.9	45494.6	42992.3	41766.8	43636.4	37716.7	41752.8	39007.1	39560.8	17497.2	6680.34	8832.75	14950.1	7956.98	12822.9	11286.5	36950.9	11371.3	20990.6	187.052	202.81	191.634	186.204	194.541	168.131	186.165	173.878	176.327	77.8295	29.7226	39.2963	66.5126	35.412	57.0705	50.2112	164.6	50.7278	93.5327	185.26	69.87	-1.41	3.85e-07	5.51e-06	yes	down	rna18224	9918	gi|571578283|ref|XP_006572347.1|	PREDICTED: laminin subunit alpha [Apis mellifera]
XP_006617066.1	1270.56	1184.73	985.19	1147.53	816.787	1245.87	1086.31	1070.58	1142.21	407.565	365.49	344.514	461.106	622.814	419.098	234.296	1124.21	505.081	530.862	21.7805	20.2946	16.8691	19.6623	13.9956	21.3389	18.6222	18.3347	19.553	6.92313	6.21459	5.85621	7.8383	10.6005	7.13458	3.98222	19.2027	8.6757	9.07836	18.92	8.81	-1.09	3.85e-07	5.51e-06	yes	down	rna19979	2731	gi|572302071|ref|XP_006617066.1|	PREDICTED: peroxisomal N(1)-acetyl-spermine/spermidine oxidase-like [Apis dorsata]
XP_006569284.1	127.1	225.005	183.465	254.881	185.435	199.499	102.782	154.645	138.696	477.834	345.185	410.485	757.822	950.328	1246.95	451.004	314.534	428.918	126.744	3.06556	5.50936	4.5366	6.18425	4.56277	4.87216	2.51029	3.76904	3.39474	11.7453	8.14967	9.88064	18.2945	23.3285	30.4082	11.1686	7.60178	10.6501	3.00724	4.26	12.6	1.54	3.86e-07	5.52e-06	yes	up	rna17958	1850	gi|571520923|ref|XP_006569284.1|	PREDICTED: aquaporin AQPAn.G-like isoform X3 [Apis mellifera]
_	12.7655	7.96009	11.5425	13.4369	21.157	20.8503	41.1127	18.7602	11.986	14.054	832.504	87.961	244.187	5.36909	274.918	1068.77	24.7866	76.4165	9.30228	0.139208	0.0867644	0.12321	0.146486	0.225938	0.222722	0.442303	0.200299	0.127925	0.152296	9.03164	0.954056	2.64867	0.0582558	2.98477	11.4946	0.264188	0.825657	0.101282	0.19	2.94	3.38	3.86e-07	5.52e-06	yes	up	rna10449	4176	_	_
XP_006611812.1	3882.38	3076.84	4280.45	2975.85	3898.49	4530.67	3917.7	3436.67	4542.71	10371.8	11766.7	15972.3	12840.9	9433.48	17879.5	13317.9	2173.53	9265.29	11588.3	48.0603	38.3486	51.7097	37.7195	48.8773	58.2311	46.669	42.1884	56.8911	141.757	165.416	222.475	177.193	129.586	251.72	194.467	27.9755	120.074	155.209	47.68	154.44	1.69	3.95e-07	5.63e-06	yes	up	rna17595	4323	gi|572267479|ref|XP_006611812.1|	PREDICTED: ATP-binding cassette sub-family G member 4-like isoform X2 [Apis dorsata]
XP_003250214.1	402.946	364.042	410.671	357.757	383.938	374.357	457.379	359.487	430.927	1011.88	1025.4	1106.84	1048.32	1202.68	721.659	992.967	501.716	608.045	463.951	8.74564	7.91819	8.91219	7.79073	8.32839	8.13518	9.94035	7.81298	9.39068	21.6776	21.9947	24.2577	22.682	25.8296	15.5027	21.4639	10.8607	13.2659	10.1382	8.56	18.07	1.07	3.99e-07	5.68e-06	yes	up	rna14184	2203	gi|328782911|ref|XP_003250214.1|	PREDICTED: transcription factor MafG-like isoformX2 [Apis mellifera]
XP_006564751.1	838.639	683.507	777.602	611.378	601.108	677.16	704.626	544.047	706.605	196.755	162.44	241.893	319.969	252.347	216.007	299.406	493.169	562.031	373.254	40.2918	32.7727	37.239	29.3345	28.8444	32.4551	33.8542	26.0673	33.8158	9.21591	7.62946	11.352	15.0172	11.8848	10.1787	14.0466	23.4574	27.1546	17.8121	32.78	15.41	-1.08	4.02e-07	5.7e-06	yes	down	rna10432	1106	gi|571545582|ref|XP_006564751.1|	PREDICTED: uncharacterized protein LOC100576401 isoform X1 [Apis mellifera]
XP_006620093.1	12.2105	15.3895	17.6175	15.1165	23.6461	24.6412	15.9883	12.1688	14.2691	421.619	101.525	73.3009	75.7822	85.9054	206.188	113.699	15.3848	9.86019	19.7673	0.525964	0.661707	0.756679	0.65037	1.01743	1.05912	0.688709	0.522891	0.612485	17.7517	4.28512	3.09159	3.19646	3.63481	8.72841	4.79408	0.656761	0.426871	0.846336	0.72	4.24	2.4	4.02e-07	5.7e-06	yes	up	rna13803	1210	gi|572308548|ref|XP_006620093.1|	PREDICTED: tachykinins-like isoform X1 [Apis dorsata]
XP_006562237.1	62.1625	34.4937	43.1326	35.2718	34.8469	41.7005	36.5446	30.929	23.4013	70.2698	263.965	219.903	446.273	102.013	564.563	94.7488	13.6754	178.305	68.6043	1.81361	1.00513	1.25594	1.02824	1.01591	1.21484	1.06025	0.90087	0.681112	2.01834	7.59539	6.32455	12.8356	2.94025	16.2779	2.72444	0.39654	5.14701	1.99335	1.11	5.51	2.21	4.04e-07	5.73e-06	yes	up	rna10634	1710	gi|571527730|ref|XP_006562237.1|	PREDICTED: Bardet-Biedl syndrome 4 protein homolog isoform X1 [Apis mellifera]
XP_006620315.1	150.966	170.346	162.203	452.235	146.232	193.339	122.767	262.643	231.159	730.806	598.997	1099.51	652.569	1111.4	1330.41	481.324	358.979	309.774	194.185	1.80893	2.04013	1.94201	5.41706	1.75167	2.31526	1.47105	3.14495	2.76713	8.70096	7.13661	13.0972	7.77342	13.2507	15.864	5.73298	4.29063	3.71702	2.32287	2.5	7.62	1.57	4.13e-07	5.83e-06	yes	up	rna10216	3819	gi|572309024|ref|XP_006620315.1|	PREDICTED: angiotensin-converting enzyme-like isoform X1 [Apis dorsata]
XP_006568428.1	33.8564	58.9047	43.7401	44.0897	74.6719	42.1744	30.2635	37.0134	51.9395	168.647	121.83	109.951	101.043	139.596	441.832	178.128	105.984	74.7731	97.6739	0.635191	1.10426	0.819589	0.826757	1.40027	0.790501	0.567791	0.693684	0.972965	3.13259	2.26542	2.04388	1.87834	2.5986	8.22651	3.3108	1.98061	1.40592	1.82766	0.87	2.76	1.56	4.13e-07	5.83e-06	yes	up	rna15209	2513	gi|571540708|ref|XP_006568428.1|	PREDICTED: discoidin domain-containing receptor 2 isoform X1 [Apis mellifera]
XP_006569047.1	16.6507	15.9202	9.72002	9.65775	17.4234	11.8467	7.99414	12.6758	10.8445	140.54	111.677	73.3009	21.0506	48.3218	98.1849	79.589	24.7866	18.077	13.9534	0.279136	0.266703	0.162765	0.161831	0.291966	0.198434	0.134017	0.212299	0.181552	2.33508	1.85734	1.21874	0.350007	0.804434	1.63484	1.32314	0.414073	0.303642	0.233367	0.21	0.98	1.8	4.13e-07	5.83e-06	yes	up	rna20711	2788	gi|571515623|ref|XP_006569047.1|	PREDICTED: dipeptidase 1-like isoform X1 [Apis mellifera]
XP_966428.1	14927.9	15283.9	11699.9	16524.8	10579.1	16600.6	13127.5	15814.4	14207.4	2023.77	3086.36	2514.22	2854.46	2614.74	2336.8	3501.91	15821.6	4119.09	5440.67	352.325	360.218	275.244	389.79	249.22	391.341	309.584	372.467	334.497	47.0283	71.9497	58.1628	66.3577	60.7893	54.4985	81.2894	371.119	96.8495	127.202	336.48	113.35	-1.57	4.14e-07	5.84e-06	yes	down	rna9980	2106	gi|91088995|ref|XP_966428.1|	PREDICTED: pyruvate kinase-like [Tribolium castaneum]
XP_006571930.1	1470.25	1633.94	1132.99	1772.83	1314.85	1517.8	1552	1659.52	1425.2	674.59	538.082	513.106	341.02	365.098	486.015	458.584	1836.78	524.233	447.672	29.652	32.9254	22.8191	35.7345	26.5041	30.5799	31.3011	33.4309	28.696	13.4597	10.7486	10.2461	6.80999	7.30162	9.72207	9.15618	36.8879	10.5976	9.00303	30.13	12.98	-1.21	4.15e-07	5.84e-06	yes	down	rna3243	2352	gi|571577053|ref|XP_006571930.1|	PREDICTED: protein SDA1 homolog [Apis mellifera]
XP_006607284.1	646.046	485.035	595.351	556.79	606.709	499.933	619.546	517.174	564.485	1278.91	1492.42	1385.39	1612.48	1465.76	1212.58	1224.15	532.485	1370.57	799.996	15.0718	11.3045	13.8673	12.9812	14.1456	11.6494	14.4537	12.0494	13.144	29.468	34.4338	31.9516	37.1904	33.8644	28.0225	28.2287	12.362	32.0616	18.6022	13.2	27.79	1.07	4.16e-07	5.85e-06	yes	up	rna3356	2061	gi|572257774|ref|XP_006607284.1|	PREDICTED: nucleolar protein 10-like [Apis dorsata]
XP_003691316.1	789.242	744.534	1131.17	873.397	904.774	720.756	959.297	918.745	788.795	42.1619	10.1525	21.9903	4.21012	10.7382	4.90924	0	459.835	39.4407	151.162	36.6186	34.4774	52.3198	40.4717	41.9293	33.3631	44.51	42.5154	36.4599	1.90878	0.460848	0.997414	0.190972	0.488729	0.223552	0	21.1294	1.8399	6.96794	40.35	4.05	-3.29	4.17e-07	5.86e-06	yes	down	rna10984	1138	gi|380014604|ref|XP_003691316.1|	PREDICTED: aquaporin-2-like [Apis florea]
XP_623804.2	30.5262	29.7177	41.3101	35.2718	49.159	37.4357	39.3997	41.0697	39.3827	590.266	142.135	131.942	117.883	118.12	255.281	98.5387	47.8639	53.4093	75.581	0.379764	0.355797	0.519	0.433663	0.684178	0.466249	0.521074	0.513014	0.495722	6.83447	2.0136	1.52794	1.66966	1.59867	3.06056	1.39551	0.565622	0.660188	0.994082	0.49	1.86	1.74	4.22e-07	5.91e-06	yes	up	rna16932	3923	gi|571578992|ref|XP_623804.2|	PREDICTED: A disintegrin and metalloproteinase with thrombospondin motifs 14-like isoform 1 [Apis mellifera]
XP_006559362.1	3.33014	0.530673	0.607501	2.51941	1.8668	0.947739	2.28404	0.507033	0.570764	112.432	20.305	7.33009	12.6304	10.7382	44.1832	3.78995	5.98298	4.10841	4.65114	0.0448683	0.00714595	0.00817771	0.0339326	0.0251435	0.0127606	0.0307741	0.00682626	0.0076817	1.50399	0.271831	0.098108	0.169052	0.143868	0.592051	0.0507212	0.080384	0.0554415	0.062548	0.02	0.26	1.61	4.23e-07	5.92e-06	yes	up	rna3735	3419	gi|571569510|ref|XP_006559362.1|	PREDICTED: uncharacterized protein LOC413294 [Apis mellifera]
XP_006618649.1	163.177	177.775	167.67	201.133	194.769	237.883	159.883	216.503	159.243	548.104	680.217	498.446	623.098	510.063	549.835	754.2	110.258	391.121	288.371	4.07348	4.41005	4.15387	5.06075	4.87701	5.81579	4.03701	5.34457	3.98163	13.2463	16.6566	12.5796	15.6112	12.9562	13.8243	18.8191	2.73563	9.97766	7.39413	4.63	12	1.35	4.27e-07	5.98e-06	yes	up	rna12874	1840	gi|572305443|ref|XP_006618649.1|	PREDICTED: uncharacterized protein LOC102674040 isoform X2 [Apis dorsata]
XP_006607867.1	226.449	243.048	269.731	295.191	243.306	282.426	246.676	232.221	224.881	997.831	3614.29	916.261	1174.62	483.218	976.939	1876.03	194.02	255.543	253.487	4.94962	5.30758	5.88699	6.44829	5.3151	6.16635	5.39181	5.0695	4.90659	21.5578	78.1843	19.8131	25.4008	10.4662	21.1651	40.5611	4.22143	5.59982	5.52359	5.49	22.8	2.03	4.38e-07	6.11e-06	yes	up	rna2314	2186	gi|572259022|ref|XP_006607867.1|	PREDICTED: probable ATP-dependent RNA helicase DDX43-like, partial [Apis dorsata]
XP_006613422.1	745.95	805.561	850.502	814.191	815.168	735.92	722.327	1121.56	784.8	14.054	101.525	36.6504	58.9417	64.429	39.2739	34.1096	270.089	141.329	727.903	33.4976	36.1067	38.0775	36.517	36.5639	32.9725	32.4377	50.2367	35.1135	0.616289	4.46346	1.61008	2.58953	2.83986	1.73196	1.49802	12.0154	6.37995	32.4816	36.81	7.74	-2.23	4.42e-07	6.15e-06	yes	down	rna2869	1169	gi|572270878|ref|XP_006613422.1|	PREDICTED: GATA-binding factor C-like isoform X2 [Apis dorsata]
XP_003691743.1	582.219	493.526	596.566	549.652	591.775	576.226	569.868	539.991	525.103	1433.5	1421.35	1964.46	1633.53	2378.5	1384.41	1394.7	412.826	884.13	906.972	12.2302	10.358	12.5084	11.5384	12.4143	12.0992	11.9785	11.3264	11.0037	29.806	29.6332	40.8937	34.0299	49.5686	28.8262	29.0037	8.64672	18.6328	19.0051	11.73	27.37	1.22	4.42e-07	6.15e-06	yes	up	rna2248	2260	gi|380015509|ref|XP_003691743.1|	PREDICTED: activin receptor type-2B-like [Apis florea]
XP_003249927.1	3.88516	27.595	15.795	10.0777	11.2008	11.3729	10.8492	18.7602	10.8445	238.917	71.0675	58.6407	101.043	26.8454	147.277	147.808	8.54712	37.7974	15.1162	0.195554	1.38604	0.792337	0.506544	0.563051	0.570989	0.546094	0.941582	0.54361	11.71	3.49321	2.87994	4.96277	1.32334	7.2641	7.25671	0.42571	1.91371	0.755493	0.67	3.9	2.38	4.48e-07	6.23e-06	yes	up	rna379	1065	gi|328781155|ref|XP_003249927.1|	PREDICTED: uncharacterized protein LOC100576935 isoform X1 [Apis mellifera]
XP_001120666.1	37.1865	25.4723	27.9451	22.6747	33.6023	25.1151	42.2547	30.929	33.1043	84.3237	131.982	80.6309	79.9923	118.12	98.1849	106.119	36.7526	106.819	52.3253	3.46759	2.36603	2.58959	2.10899	3.12593	2.331	3.94042	2.86892	3.06362	7.48918	11.7831	7.18745	7.13151	10.6007	8.82066	9.45376	3.36136	10.0703	4.81597	2.88	7.89	1.42	4.5e-07	6.24e-06	yes	up	rna11651	669	gi|110760684|ref|XP_001120666.1|	PREDICTED: protein C10-like [Apis mellifera]
XP_003692601.1	5265.5	4419.97	4738.51	4507.65	4661.39	4852.9	5107.11	4639.36	4962.22	1068.1	1340.13	1605.29	1460.91	1320.8	981.849	1148.36	4822.28	2279.35	2189.52	130.13	109.121	116.912	111.325	115.128	119.784	126.218	114.495	122.388	26.0521	32.7337	39.1939	35.6702	32.3076	24.0234	28.0331	118.562	56.4941	53.9235	118.44	47.56	-1.31	4.54e-07	6.3e-06	yes	down	rna2176	1957	gi|380017308|ref|XP_003692601.1|	PREDICTED: NADH dehydrogenase [ubiquinone]
XP_006566986.1	23427.5	16476.3	19522.1	20241.4	18247.3	20433.7	24134.3	18794.2	22145.6	2009.72	5908.75	2052.42	4336.43	2512.73	2867	6279.95	19246.4	7040.17	7599.96	648.557	455.596	539.436	559.929	504.794	564.891	668.135	519.476	611.689	54.8236	161.444	56.0515	118.432	68.7645	78.484	171.473	529.732	195.529	209.577	563.91	181.2	-1.64	4.6e-07	6.36e-06	yes	down	rna13602	1769	gi|571565639|ref|XP_006566986.1|	PREDICTED: 6-phosphogluconate dehydrogenase, decarboxylating [Apis mellifera]
NP_001229456.1	705.434	546.593	636.661	584.504	688.226	626.93	708.052	590.694	707.176	1208.64	1218.3	1773.88	1574.59	1707.37	1384.41	1258.26	622.23	2207.04	1246.51	27.9921	21.6533	25.1959	23.1683	27.2817	24.8274	28.0967	23.3866	27.9707	46.962	47.445	69.0349	61.2825	66.6427	54.0607	48.9556	24.4867	87.9843	49.1872	25.54	54.71	1.1	4.63e-07	6.39e-06	yes	up	rna20782	1296	gi|335892854|ref|NP_001229456.1|	vesicle-associated membrane protein 7 [Apis mellifera]
XP_003486693.1	795.347	690.936	789.144	776.399	770.365	788.993	792.562	702.241	810.484	1798.91	2020.35	2308.98	2092.43	2394.61	1114.4	1796.44	870.097	1671.3	1066.27	12.4559	10.8136	12.3458	12.1539	12.0598	12.3467	12.4124	10.988	12.6768	27.9384	31.406	35.8831	32.5186	37.2577	17.342	27.9149	13.5819	26.2221	16.6621	12.03	25.83	1.1	4.66e-07	6.42e-06	yes	up	rna17593	2970	gi|350403078|ref|XP_003486693.1|	PREDICTED: TBC1 domain family member 15-like [Bombus impatiens]
XP_006618920.1	9.99041	13.2668	23.0851	26.0339	31.1133	16.5854	9.13616	26.8728	20.5475	154.594	91.3724	381.164	113.673	69.7981	117.822	231.187	7.69241	20.5421	33.7208	0.270857	0.359279	0.624736	0.7053	0.84295	0.449046	0.247701	0.727449	0.555848	4.13133	2.44563	10.1974	3.04125	1.87111	3.15947	6.18388	0.207374	0.558697	0.910747	0.53	3.06	2.33	4.66e-07	6.42e-06	yes	up	rna5647	1802	gi|572306027|ref|XP_006618920.1|	PREDICTED: uncharacterized protein LOC102675324 [Apis dorsata]
XP_006558096.1	147.081	117.279	130.005	119.252	136.898	143.583	131.332	137.913	126.139	534.05	649.76	395.825	479.954	601.338	147.277	284.246	202.567	225.141	188.371	9.09414	7.23274	8.00505	7.36098	8.45121	8.85026	8.12069	8.4975	7.76012	31.9627	39.0243	23.7484	28.7986	36.2431	8.88264	17.0471	12.3645	14.0218	11.5465	8.16	21.36	1.38	4.68e-07	6.44e-06	yes	up	rna13949	905	gi|571556952|ref|XP_006558096.1|	PREDICTED: protein SREK1IP1-like [Apis mellifera]
_	98.794	116.748	91.1252	111.274	103.918	110.412	99.3557	88.7309	130.134	281.079	497.472	417.815	357.86	182.549	255.281	587.442	103.42	166.801	195.348	4.22193	4.9803	3.88305	4.7497	4.43608	4.70827	4.24605	3.78273	5.54192	11.7432	20.8346	17.4859	14.9777	7.66407	10.7228	24.578	4.38035	7.16394	8.29816	4.5	12.62	1.47	4.73e-07	6.5e-06	yes	up	rna5757	1218	_	_
XP_006561618.1	5.55023	2.12269	9.11252	4.61893	8.08945	2.36935	2.28404	2.53517	3.42458	56.2158	40.61	29.3203	29.4709	16.1073	93.2756	34.1096	10.2565	4.10841	9.30228	0.260304	0.0993586	0.42603	0.216348	0.378939	0.11086	0.107124	0.118583	0.159999	2.57192	1.86292	1.34396	1.35095	0.740879	4.29262	1.563	0.476341	0.193743	0.433409	0.21	1.38	2.26	4.74e-07	6.51e-06	yes	up	rna14250	1128	gi|571548180|ref|XP_006561618.1|	PREDICTED: neuroligin 4 isoform X1 [Apis mellifera]
_	9.43538	10.6135	5.46751	6.29853	19.9125	9.47739	9.13616	6.59143	9.70298	112.432	101.525	58.6407	37.8911	37.5836	117.822	45.4794	18.8037	9.86019	9.30228	0.132567	0.149035	0.0767443	0.0884602	0.273577	0.133064	0.128364	0.0925384	0.136171	1.53384	1.41697	0.818197	0.528698	0.524976	1.64602	0.620742	0.259789	0.138762	0.130442	0.13	0.71	1.78	4.76e-07	6.53e-06	yes	up	rna2294	3287	_	_
XP_006557904.1	209.799	243.048	91.1252	281.335	198.503	205.186	117.628	189.631	152.394	42.1619	20.305	14.6602	8.42024	16.1073	24.5462	11.3699	188.891	7.39514	25.5813	6.79373	7.85979	2.94442	9.10214	6.42264	6.63354	3.80913	6.1294	4.92184	1.34203	0.647518	0.46725	0.268384	0.514612	0.784515	0.362303	6.07543	0.240379	0.824614	6.05	1.27	-2.17	4.86e-07	6.66e-06	yes	down	rna20510	1542	gi|571566297|ref|XP_006557904.1|	PREDICTED: uncharacterized protein LOC100576994 isoform X2 [Apis mellifera]
XP_001120186.1	2747.36	5771.07	1679.74	4623.54	1808.93	3215.21	1878.05	5523.12	2221.98	224.863	324.88	227.233	311.549	1422.81	441.832	416.895	1773.53	1323.73	1637.2	360.042	752.17	218.205	603.729	236.27	418.574	246.138	718.448	288.108	27.5356	40.071	27.9687	38.3533	176.769	54.9705	51.2695	226.211	176.162	210.669	423.94	110.95	-1.93	4.99e-07	6.82e-06	yes	down	rna2343	535	gi|110749621|ref|XP_001120186.1|	PREDICTED: histone H2A-like [Apis mellifera]
XP_003693447.1	7391.24	5726.49	6675.83	6049.95	7008.58	6906.18	8370.43	6096.06	7247.56	1644.31	2284.31	2374.95	2361.88	2142.27	2400.62	2683.29	4445.36	3659.77	4884.86	338.58	261.819	304.869	276.79	320.676	315.632	383.446	278.527	330.762	73.5202	102.403	106.384	105.806	96.2872	107.955	120.159	201.696	168.549	222.332	312.69	137.45	-1.19	5.05e-07	6.89e-06	yes	down	rna17929	1150	gi|380019087|ref|XP_003693447.1|	PREDICTED: dolichyl-diphosphooligosaccharide--protein glycosyltransferase subunit 2-like [Apis florea]
XP_397264.2	623.845	763.108	614.791	759.603	607.331	734.972	590.424	667.256	652.954	2445.39	2578.73	1649.27	2311.36	2034.88	3912.67	2410.41	653	619.548	760.461	13.5197	16.5228	13.3041	16.452	13.1546	15.9106	12.7956	14.4428	14.1256	52.3876	55.3135	35.3635	49.5616	43.7027	84.052	51.6764	14.0875	13.4606	16.4302	14.45	39.42	1.44	5.06e-07	6.9e-06	yes	up	rna12715	2203	gi|66509467|ref|XP_397264.2|	PREDICTED: probable ribonuclease ZC3H12C-like isoformX1 [Apis mellifera]
XP_006620761.1	11.1005	15.3895	15.1875	14.2767	13.6898	9.47739	6.28111	21.8024	7.41993	126.486	101.525	95.2911	75.7822	96.6435	68.7294	166.758	1.70942	17.2553	20.9301	0.253236	0.350748	0.345944	0.325492	0.312126	0.215961	0.143294	0.49674	0.168957	2.85072	2.29117	2.14965	1.70961	2.18389	1.5535	3.76128	0.0388115	0.394699	0.475952	0.29	1.64	2.16	5.06e-07	6.9e-06	yes	up	rna12068	2103	gi|572309970|ref|XP_006620761.1|	PREDICTED: forkhead box protein J1-like [Apis dorsata]
XP_006617523.1	583.654	480.796	452.71	541.601	418.1	574.619	523.96	487.492	501.344	182.701	184.213	179.101	147.628	112.751	211.749	81.5293	458.683	311.535	266.922	22.0072	18.3896	17.0952	20.5025	15.7934	22.1015	19.9583	18.5265	19.015	7.0798	7.1546	6.9514	5.56458	4.38904	8.24643	3.01991	17.3453	12.0218	10.1099	19.25	8.56	-1.16	5.08e-07	6.92e-06	yes	down	rna13278	1402	gi|572303052|ref|XP_006617523.1|	PREDICTED: tRNA pseudouridine synthase-like 1-like [Apis dorsata]
XP_003250685.2	17.7607	16.4509	13.9725	27.7136	17.4234	15.1638	11.9912	18.2532	15.9814	70.2698	294.422	109.951	96.8328	80.5363	176.733	208.447	7.69241	9.0385	25.5813	0.590586	0.54627	0.463583	0.920702	0.578879	0.50339	0.398744	0.60582	0.529981	2.29577	9.63738	3.59702	3.16802	2.64126	5.79827	6.81779	0.254018	0.301722	0.84667	0.57	3.43	2.4	5.15e-07	6.99e-06	yes	up	rna7067	1507	gi|571528737|ref|XP_003250685.2|	PREDICTED: uncharacterized protein LOC100576129 isoform X1 [Apis mellifera]
XP_003697755.1	502.295	468.584	368.146	474.07	323.578	518.887	460.234	492.837	441.2	84.3237	60.915	109.951	134.724	230.871	88.3664	64.4292	436.758	195.56	182.557	22.5093	20.9594	16.4481	21.2184	14.4839	23.2005	20.625	22.0295	19.6995	3.69026	2.67265	4.82047	5.90695	10.1555	3.88899	2.82386	19.3901	8.80971	8.12959	20.1	7.39	-1.43	5.15e-07	6.99e-06	yes	down	rna68	1171	gi|380028113|ref|XP_003697755.1|	PREDICTED: Y+L amino acid transporter 2-like [Apis florea]
XP_623312.2	633.281	637.338	557.686	559.73	532.659	542.107	550.453	548.61	543.938	252.971	192.897	322.524	168.405	150.334	157.096	147.808	559.836	223.498	332.556	32.0615	32.1988	28.1386	28.2985	26.9325	27.3758	27.8691	27.6954	27.425	12.4694	9.53568	15.93	8.31845	7.45313	7.79275	7.29808	28.0453	11.3824	16.7173	28.66	13.04	-1.13	5.32e-07	7.2e-06	yes	down	rna17437	1060	gi|328776992|ref|XP_623312.2|	PREDICTED: sideroflexin-2-like [Apis mellifera]
XP_003249562.1	580.554	833.687	817.089	857.86	945.221	826.429	495.066	792.493	807.631	2810.79	2720.87	2917.37	1776.67	2147.63	6745.3	2243.65	713.684	925.214	1179.06	9.71364	14.0609	13.7594	14.4681	15.809	13.7543	8.40625	13.2092	13.5757	47.4877	44.9036	48.3341	29.395	35.6842	112.188	37.4268	11.9327	15.5899	19.6956	12.97	37.91	1.54	5.32e-07	7.2e-06	yes	up	rna18435	2713	gi|328778902|ref|XP_003249562.1|	PREDICTED: phosphofurin acidic cluster sorting protein 2-like isoformX2 [Apis mellifera]
XP_006568482.1	198.143	196.88	231.458	249.422	224.016	183.861	179.297	143.997	226.022	505.942	751.285	322.524	303.129	536.909	441.832	625.342	276.072	470.824	403.486	1.3541	1.34508	1.58104	1.70421	1.53064	1.25606	1.22531	0.983687	1.54376	3.44497	5.11754	2.19668	2.06461	3.65873	3.01107	4.25896	1.88395	3.22014	2.75474	1.39	3.14	1.12	5.47e-07	7.39e-06	yes	up	rna19250	6542	gi|571520444|ref|XP_006568482.1|	PREDICTED: myb-like protein X-like isoform X1 [Apis mellifera]
XP_003695243.1	690.448	652.728	580.771	673.523	533.904	669.104	753.162	640.89	611.859	323.241	142.135	212.572	202.086	327.514	260.19	170.548	629.923	335.246	325.58	14.3046	13.5114	12.0156	13.946	11.0555	13.8479	15.6041	13.2623	12.655	6.62339	2.91591	4.3594	4.14448	6.72705	5.34548	3.49708	12.9941	6.96241	6.72567	13.35	6.2	-1.09	5.54e-07	7.48e-06	yes	down	rna14446	2295	gi|380022839|ref|XP_003695243.1|	PREDICTED: LOW QUALITY PROTEIN: nucleolar pre-ribosomal-associated protein 1-like [Apis florea]
XP_003697136.1	292.497	236.68	278.236	284.274	250.773	324.127	374.582	220.56	309.925	70.2698	30.4575	51.3106	67.3619	107.382	54.0017	56.8493	289.747	119.966	118.604	18.6353	15.8479	17.1979	18.5174	15.6148	19.7992	23.7461	15.5293	19.7386	6.69388	2.50728	4.25036	5.60399	8.88257	4.27584	5.07175	21.2694	10.1537	8.35731	18.3	8.12	-1.16	5.61e-07	7.55e-06	yes	down	rna8418	710	gi|380026814|ref|XP_003697136.1|	PREDICTED: N-acetylserotonin O-methyltransferase-like protein-like [Apis florea]
XP_393690.3	5011.3	4338.78	4589.07	4630.68	4613.48	4350.12	4947.23	4941.04	4316.12	702.698	355.337	725.678	673.619	606.707	598.928	451.004	3539.36	2058.31	2908.12	72.1663	62.4471	65.998	66.6551	66.3687	62.5708	71.2227	71.0613	62.1104	10.0255	5.07386	10.4509	9.65312	8.69523	8.71589	6.43767	50.8283	29.7095	41.8048	66.75	20.12	-1.73	5.62e-07	7.55e-06	yes	down	rna15386	3163	gi|110760297|ref|XP_393690.3|	PREDICTED: dihydropyrimidine dehydrogenase [NADP(+)]
XP_006561040.1	7.77032	8.49077	7.89752	7.13834	5.60039	6.16031	3.42606	8.61957	1.71229	98.3777	131.982	43.9805	33.681	26.8454	58.9109	56.8493	10.2565	1.64336	10.4651	0.0253632	0.027711	0.0257727	0.0232982	0.0182788	0.0201046	0.0111831	0.02813	0.00558762	0.320555	0.430136	0.143326	0.109762	0.0875069	0.192037	0.185259	0.0334556	0.00536617	0.0341434	0.02	0.15	1.03	5.62e-07	7.55e-06	yes	up	rna9075	13473	gi|571574026|ref|XP_006561040.1|	PREDICTED: dynein heavy chain 2, axonemal [Apis mellifera]
_	211.464	202.717	325.621	174.259	279.397	236.935	259.809	221.067	323.052	28.1079	10.1525	29.3203	25.2607	10.7382	24.5462	41.6895	258.978	56.6961	63.9532	4.85875	4.5179	7.16702	3.87253	6.39793	5.16159	5.97371	4.75993	7.10279	0.68404	0.236384	0.690944	0.615391	0.27474	0.501465	0.99962	5.48543	1.30774	1.38242	5.55	1.36	-1.95	5.71e-07	7.67e-06	yes	down	rna4620	2044	_	_
_	14.9856	25.4723	42.5251	21.8349	32.9801	24.1674	18.2723	27.3798	17.1229	154.594	162.44	102.621	71.5721	102.013	422.195	102.329	50.428	14.7903	41.8602	0.328558	0.548726	0.894328	0.487447	0.705722	0.555677	0.384827	0.590014	0.368174	3.21954	3.69688	2.3476	1.6587	2.34813	9.60017	2.26107	1.08447	0.329182	0.950406	0.54	2.57	2.06	5.75e-07	7.71e-06	yes	up	rna18946	2106	_	_
XP_393827.2	136.536	175.122	212.018	134.369	171.123	147.373	133.045	133.35	176.937	421.619	416.252	535.096	442.063	461.741	353.466	610.182	182.908	235.823	219.766	2.18489	2.80049	3.38914	2.14928	2.73726	2.35643	2.12906	2.13198	2.82772	6.68959	6.61057	8.49562	7.01871	7.33979	5.61967	9.68671	2.91717	3.78078	3.50887	2.53	5.97	1.21	5.76e-07	7.71e-06	yes	up	rna8221	2911	gi|66519677|ref|XP_393827.2|	PREDICTED: protein big brother isoform 1 [Apis mellifera]
_	5.55023	21.7576	6.68252	5.45873	5.60039	6.16031	10.2782	8.61957	10.8445	84.3237	182.745	65.9708	33.681	5.36909	176.733	87.1689	81.1976	6.57346	8.13949	0.481282	1.87987	0.576107	0.472225	0.484559	0.531861	0.891309	0.743781	0.933764	6.98765	15.2171	5.48548	2.80094	0.449267	14.8025	7.24406	6.91515	0.575837	0.697287	0.77	6	2.8	5.79e-07	7.75e-06	yes	up	rna15671	704	_	_
XP_006566369.1	4.44018	2.12269	2.43001	2.93932	0.622266	1.89548	3.42606	2.02813	2.28305	70.2698	91.3724	0	16.8405	16.1073	54.0017	109.909	17.9489	0.821682	3.48835	0.0793507	0.0379064	0.0433746	0.052503	0.0111155	0.0338437	0.061228	0.0362082	0.0407412	1.24389	1.61912	0	0.29833	0.285716	0.958095	1.94675	0.319568	0.014715	0.062184	0.04	0.66	2.4	5.8e-07	7.75e-06	yes	up	rna9037	2628	gi|571559332|ref|XP_006566369.1|	PREDICTED: androglobin-like [Apis mellifera]
XP_001119965.2	321.913	286.033	212.625	292.252	248.284	290.482	240.966	275.319	238.008	140.54	71.0675	80.6309	79.9923	48.3218	255.281	83.3789	99.1466	86.2766	144.185	6.74028	5.98377	4.44573	6.11572	5.19584	6.07576	5.04546	5.75785	4.97497	2.91002	1.47331	1.67097	1.65779	1.00298	5.29993	1.72768	2.06687	1.8109	3.0101	5.59	2.26	-1.27	5.92e-07	7.91e-06	yes	down	rna3484	2273	gi|328792435|ref|XP_001119965.2|	PREDICTED: hemicentin-1-like isoform X1 [Apis mellifera]
XP_394029.3	8606.73	7408.19	8555.44	7633.82	8251.86	9038.12	8420.11	7038.13	8861.68	379.457	1269.06	1539.32	1157.78	1224.15	1531.68	1144.57	6618.03	3719.76	4161.61	206.461	177.532	204.9	183.002	197.827	216.547	201.987	168.603	212.161	8.98709	30.0982	36.4929	27.4488	29.0733	36.387	27.1301	157.96	89.4809	99.4933	196.7	59.94	-1.71	5.95e-07	7.93e-06	yes	down	rna7312	2010	gi|571573087|ref|XP_394029.3|	PREDICTED: aminomethyltransferase, mitochondrial-like [Apis mellifera]
XP_006623439.1	4033.9	3242.94	3063.63	3401.63	3116.31	3349.78	3672.16	2999.61	3017.63	1180.53	2233.55	1077.52	1246.2	687.243	1129.13	1705.48	2570.12	1172.54	1593.01	169.544	136.061	128.4	142.805	130.837	140.493	154.344	125.773	126.397	48.5255	92.0304	44.3663	51.3146	28.3852	46.6583	70.2025	107.077	49.5244	66.5597	139.45	63.07	-1.14	5.95e-07	7.93e-06	yes	down	rna7117	1235	gi|572315581|ref|XP_006623439.1|	PREDICTED: dihydrolipoyllysine-residue succinyltransferase component of 2-oxoglutarate dehydrogenase complex, mitochondrial-like [Apis dorsata]
XP_006622960.1	34114.5	25206.4	31889	24524	29874.3	28904.6	35037.2	25868.3	30574.7	7378.33	6132.11	8796.1	5717.35	6781.16	7628.96	6386.07	21319.1	16002.3	19979	755.959	558.044	705.591	543.108	661.626	639.797	776.416	572.51	676.296	161.583	134.463	192.805	125.325	148.886	167.542	139.958	470.233	355.521	441.345	655.45	250.1	-1.39	6e-07	7.98e-06	yes	down	rna2481	2159	gi|572314579|ref|XP_006622960.1|	PREDICTED: protein disulfide-isomerase A3-like [Apis dorsata]
XP_003694843.1	34.9664	22.8189	33.4126	25.614	31.1133	22.2719	38.8287	36.5064	23.4013	70.2698	162.44	87.961	126.304	53.6909	127.64	128.858	147.865	37.7974	39.5347	0.883304	0.575832	0.84262	0.646601	0.785462	0.561906	0.980886	0.920888	0.589936	1.75143	4.05462	2.19463	3.1514	1.34212	3.19156	3.21447	3.7156	0.957642	0.995163	0.76	2.47	1.59	6.05e-07	8.04e-06	yes	up	rna15940	1919	gi|380022000|ref|XP_003694843.1|	PREDICTED: protein APCDD1-like [Apis florea]
XP_006568392.1	61.6075	65.2728	78.3677	67.1844	76.5387	68.7111	63.9531	83.6605	65.6378	210.809	324.88	183.252	134.724	139.596	417.286	280.456	145.301	91.2067	99.9995	0.557691	0.589557	0.707482	0.606746	0.69141	0.620364	0.578652	0.755343	0.593139	1.90297	2.9346	1.65498	1.21161	1.25862	3.75565	2.52203	1.3068	0.82377	0.903607	0.63	1.79	1.36	6.06e-07	8.05e-06	yes	up	rna15172	5011	gi|571540422|ref|XP_006568392.1|	PREDICTED: JNK-interacting protein 1 isoform X1 [Apis mellifera]
XP_003692753.1	6179.62	5436.21	5603.59	5241.64	5299.84	5690.7	5947.07	4349.33	5362.9	632.428	578.692	505.776	656.779	526.17	589.109	742.83	5485.54	1750.18	2422.08	181.886	159.809	164.606	154.154	155.874	167.248	175.045	127.802	157.469	18.3256	16.797	14.6732	19.0548	15.2984	17.134	21.5462	160.466	51.6911	70.9953	160.57	45.74	-1.81	6.1e-07	8.08e-06	yes	down	rna18597	1676	gi|380017627|ref|XP_003692753.1|	PREDICTED: probable hydroxyacid-oxoacid transhydrogenase, mitochondrial-like [Apis florea]
_	59.9424	58.374	35.2351	60.8858	44.8031	58.7598	37.6866	57.2948	41.6657	0	0	0	4.21012	5.36909	0	3.78995	19.6584	22.1854	9.30228	3.99734	3.88192	2.3392	4.05284	2.98267	3.90535	2.51328	3.80639	2.7635	0	0	0	0.271826	0.348321	0	0.244567	1.29285	1.49107	0.614559	3.35	0.48	-2.57	6.1e-07	8.08e-06	yes	down	rna12080	854	_	_
XP_006611325.1	7443.96	7199.11	12125.7	6426.6	9809.39	7015.64	7856.52	5625.54	8543.19	11791.3	31706.2	16727.3	29521.4	22802.5	15925.6	39536.8	6918.04	88702.2	45285.8	259.066	250.18	421.016	223.446	341.085	243.732	273.43	195.395	296.48	402.856	1085.43	572.3	1010.09	782.181	546.5	1352.39	239.017	3099.62	1568.35	279.13	1114.74	2	6.12e-07	8.09e-06	yes	up	rna16764	1449	gi|572266433|ref|XP_006611325.1|	PREDICTED: retinal dehydrogenase 1-like [Apis dorsata]
XP_003697971.1	36890.1	37562.6	29601.1	35115.6	30161.2	35387.6	34354.2	34658.8	32917.1	5804.28	6193.02	11339.6	8592.86	14781.1	12454.8	8303.78	27414	15937.3	17479	1005.39	1036.84	817.829	965.831	837.087	969.181	942.094	950.194	904.827	158.049	164.935	309.183	238.567	438.43	354.734	231.423	761.892	452.101	484.38	935.84	375.46	-1.32	6.12e-07	8.09e-06	yes	down	rna2381	1939	gi|380028575|ref|XP_003697971.1|	PREDICTED: nucleoplasmin-like protein-like [Apis florea]
XP_003692754.1	59234.2	51329.3	44421.1	58450.4	37368.3	59706.6	51122.5	57963.6	52195.2	6745.9	11939.3	8480.91	11868.3	11087.2	9357.02	10236.7	58663.1	16386.8	17444.1	1717.77	1486.73	1285.69	1693.7	1082.87	1728.95	1482.56	1678.17	1510.07	192.638	341.513	242.468	339.329	317.668	268.184	292.609	1690.92	476.826	503.814	1516.07	508.27	-1.58	6.19e-07	8.16e-06	yes	down	rna18601	1698	gi|380017629|ref|XP_003692754.1|	PREDICTED: glyceraldehyde-3-phosphate dehydrogenase 2-like [Apis florea]
[truncated: 11,288 more rows]
[truncated: 17 more columns]
