# Supplementary material for: Transcriptome Profiling Reveals a Novel Mechanism of Antiviral Immunity Upon Sacbrood Virus Infection in Honey Bee Larvae (Apis cerana)
Source: Front Microbiol. 2021 Jun 2;12:615893. doi: 10.3389/fmicb.2021.615893 (PMC8208235; doi:10.3389/fmicb.2021.615893)
Supplement: Supplementary Table 5 — GO enrichment of host differentially expressed genes. [file Table_5.XLSX]

## Sheet: Sheet1
Supplementary Table S5 a. GO enrichment of host differentially expressed genes.
ID	Enrichment	Description	Ratio_in_study	Ratio_in_pop	P_uncorrected	P_bonferroni	Type
GO:0044699	e	single-organism process	377/2534	1369/12138	7.26e-10	1.35e-06	biological_process
GO:0006090	e	pyruvate metabolic process	16/2534	22/12138	2.54e-07	0.000472	biological_process
GO:0044763	e	single-organism cellular process	277/2534	1013/12138	2.75e-07	0.000511	biological_process
GO:0044710	e	single-organism metabolic process	229/2534	826/12138	1.25e-06	0.00232	biological_process
GO:0006096	e	glycolytic process	13/2534	17/12138	1.41e-06	0.00262	biological_process
GO:0006094	e	gluconeogenesis	13/2534	17/12138	1.41e-06	0.00262	biological_process
GO:0019319	e	hexose biosynthetic process	13/2534	17/12138	1.41e-06	0.00262	biological_process
GO:0046364	e	monosaccharide biosynthetic process	13/2534	17/12138	1.41e-06	0.00262	biological_process
GO:0016051	e	carbohydrate biosynthetic process	16/2534	24/12138	1.63e-06	0.00302	biological_process
GO:0044765	e	single-organism transport	113/2534	361/12138	2.61e-06	0.00484	biological_process
GO:0044723	e	single-organism carbohydrate metabolic process	30/2534	64/12138	3.16e-06	0.00586	biological_process
GO:0016491	e	oxidoreductase activity	89/2534	273/12138	5.17e-06	0.0096	molecular_function
GO:0005975	e	carbohydrate metabolic process	43/2534	107/12138	5.99e-06	0.0111	biological_process
GO:0055085	e	transmembrane transport	79/2534	244/12138	2.17e-05	0.0403	biological_process
GO:0006006	e	glucose metabolic process	14/2534	23/12138	3.44e-05	0.0638	biological_process
GO:0044724	e	single-organism carbohydrate catabolic process	14/2534	23/12138	3.44e-05	0.0638	biological_process
GO:0016052	e	carbohydrate catabolic process	14/2534	23/12138	3.44e-05	0.0638	biological_process
GO:0006091	e	generation of precursor metabolites and energy	25/2534	55/12138	3.9e-05	0.0724	biological_process
GO:0005215	e	transporter activity	84/2534	268/12138	5.02e-05	0.0931	molecular_function
GO:0015672	e	monovalent inorganic cation transport	32/2534	78/12138	5.9e-05	0.109	biological_process
GO:0044711	e	single-organism biosynthetic process	57/2534	169/12138	8.38e-05	0.155	biological_process
GO:0032787	e	monocarboxylic acid metabolic process	25/2534	56/12138	8.4e-05	0.156	biological_process
GO:0042558	e	pteridine-containing compound metabolic process	7/2534	8/12138	0.000112	0.208	biological_process
GO:0006760	e	folic acid-containing compound metabolic process	7/2534	8/12138	0.000112	0.208	biological_process
GO:0015077	e	monovalent inorganic cation transmembrane transporter activity	28/2534	68/12138	0.000133	0.247	molecular_function
GO:0022892	e	substrate-specific transporter activity	63/2534	195/12138	0.000171	0.317	molecular_function
GO:0008150	e	biological_process	700/2534	3003/12138	0.000175	0.324	biological_process
GO:0006811	e	ion transport	68/2534	215/12138	0.000181	0.336	biological_process
GO:0006099	e	tricarboxylic acid cycle	11/2534	18/12138	0.000235	0.437	biological_process
GO:0022891	e	substrate-specific transmembrane transporter activity	58/2534	179/12138	0.000275	0.511	molecular_function
GO:0044712	e	single-organism catabolic process	57/2534	175/12138	0.000329	0.61	biological_process
GO:0006812	e	cation transport	47/2534	139/12138	0.00033	0.613	biological_process
GO:0044281	e	small molecule metabolic process	143/2534	525/12138	0.000353	0.654	biological_process
GO:0006836	e	neurotransmitter transport	7/2534	9/12138	0.000414	0.767	biological_process
GO:0005326	e	neurotransmitter transporter activity	7/2534	9/12138	0.000414	0.767	molecular_function
GO:0042559	e	pteridine-containing compound biosynthetic process	6/2534	7/12138	0.000474	0.879	biological_process
GO:0009396	e	folic acid-containing compound biosynthetic process	6/2534	7/12138	0.000474	0.879	biological_process
GO:0006814	e	sodium ion transport	14/2534	28/12138	0.000583	1	biological_process
GO:0003824	e	catalytic activity	390/2534	1617/12138	0.000707	1	molecular_function
GO:0015075	e	ion transmembrane transporter activity	53/2534	166/12138	0.000726	1	molecular_function
GO:0055114	e	oxidation-reduction process	70/2534	231/12138	0.00075	1	biological_process
GO:0051179	e	localization	146/2534	547/12138	0.000833	1	biological_process
GO:0015081	e	sodium ion transmembrane transporter activity	12/2534	23/12138	0.000887	1	molecular_function
GO:1901615	e	organic hydroxy compound metabolic process	14/2534	29/12138	0.000912	1	biological_process
GO:0022857	e	transmembrane transporter activity	63/2534	205/12138	0.000919	1	molecular_function
GO:0005328	e	neurotransmitter:sodium symporter activity	6/2534	8/12138	0.00156	1	molecular_function
GO:0022832	e	voltage-gated channel activity	8/2534	13/12138	0.00166	1	molecular_function
GO:0005244	e	voltage-gated ion channel activity	8/2534	13/12138	0.00166	1	molecular_function
GO:0034706	e	sodium channel complex	4/2534	4/12138	0.0019	1	cellular_component
GO:1901617	e	organic hydroxy compound biosynthetic process	4/2534	4/12138	0.0019	1	biological_process
GO:0045239	e	tricarboxylic acid cycle enzyme complex	4/2534	4/12138	0.0019	1	cellular_component
GO:0005248	e	voltage-gated sodium channel activity	4/2534	4/12138	0.0019	1	molecular_function
GO:0001518	e	voltage-gated sodium channel complex	4/2534	4/12138	0.0019	1	cellular_component
GO:0016614	e	oxidoreductase activity, acting on CH-OH group of donors	18/2534	43/12138	0.00197	1	molecular_function
GO:0051234	e	establishment of localization	142/2534	540/12138	0.00199	1	biological_process
GO:0006810	e	transport	142/2534	540/12138	0.00199	1	biological_process
GO:0005996	e	monosaccharide metabolic process	14/2534	30/12138	0.00227	1	biological_process
GO:0019318	e	hexose metabolic process	14/2534	30/12138	0.00227	1	biological_process
GO:0006869	e	lipid transport	7/2534	11/12138	0.00255	1	biological_process
GO:0009755	e	hormone-mediated signaling pathway	8/2534	14/12138	0.00318	1	biological_process
GO:0032870	e	cellular response to hormone stimulus	8/2534	14/12138	0.00318	1	biological_process
GO:0000981	e	sequence-specific DNA binding RNA polymerase II transcription factor activity	6/2534	9/12138	0.00385	1	molecular_function
GO:0048037	e	cofactor binding	33/2534	99/12138	0.00394	1	molecular_function
GO:0008324	e	cation transmembrane transporter activity	37/2534	115/12138	0.00527	1	molecular_function
GO:0044262	e	cellular carbohydrate metabolic process	12/2534	26/12138	0.00564	1	biological_process
GO:0004879	e	ligand-activated sequence-specific DNA binding RNA polymerase II transcription factor activity	5/2534	7/12138	0.00568	1	molecular_function
GO:0098531	e	direct ligand regulated sequence-specific DNA binding transcription factor activity	5/2534	7/12138	0.00568	1	molecular_function
GO:0030522	e	intracellular receptor signaling pathway	5/2534	7/12138	0.00568	1	biological_process
GO:1902495	e	transmembrane transporter complex	9/2534	18/12138	0.00571	1	cellular_component
GO:1990351	e	transporter complex	9/2534	18/12138	0.00571	1	cellular_component
GO:0043167	e	ion binding	285/2534	1191/12138	0.00688	1	molecular_function
GO:0022890	e	inorganic cation transmembrane transporter activity	29/2534	87/12138	0.00747	1	molecular_function
GO:0046655	e	folic acid metabolic process	4/2534	5/12138	0.0079	1	biological_process
GO:0046656	e	folic acid biosynthetic process	4/2534	5/12138	0.0079	1	biological_process
GO:0019497	e	hexachlorocyclohexane metabolic process	6/2534	10/12138	0.00792	1	biological_process
GO:0042196	e	chlorinated hydrocarbon metabolic process	6/2534	10/12138	0.00792	1	biological_process
GO:0042197	e	halogenated hydrocarbon metabolic process	6/2534	10/12138	0.00792	1	biological_process
GO:0022836	e	gated channel activity	19/2534	51/12138	0.00838	1	molecular_function
GO:0030170	e	pyridoxal phosphate binding	12/2534	28/12138	0.00846	1	molecular_function
GO:0071495	e	cellular response to endogenous stimulus	9/2534	19/12138	0.00887	1	biological_process
GO:0014070	e	response to organic cyclic compound	7/2534	13/12138	0.00892	1	biological_process
GO:0048545	e	response to steroid hormone	7/2534	13/12138	0.00892	1	biological_process
GO:0043401	e	steroid hormone mediated signaling pathway	7/2534	13/12138	0.00892	1	biological_process
GO:0071396	e	cellular response to lipid	7/2534	13/12138	0.00892	1	biological_process
GO:0071383	e	cellular response to steroid hormone stimulus	7/2534	13/12138	0.00892	1	biological_process
GO:0033993	e	response to lipid	7/2534	13/12138	0.00892	1	biological_process
GO:0003707	e	steroid hormone receptor activity	7/2534	13/12138	0.00892	1	molecular_function
GO:0071407	e	cellular response to organic cyclic compound	7/2534	13/12138	0.00892	1	biological_process
GO:0043436	e	oxoacid metabolic process	80/2534	295/12138	0.00899	1	biological_process
GO:0006082	e	organic acid metabolic process	80/2534	295/12138	0.00899	1	biological_process
GO:0045252	e	oxoglutarate dehydrogenase complex	3/2534	3/12138	0.00909	1	cellular_component
GO:0045240	e	dihydrolipoyl dehydrogenase complex	3/2534	3/12138	0.00909	1	cellular_component
GO:0042802	e	identical protein binding	3/2534	3/12138	0.00909	1	molecular_function
GO:0042803	e	protein homodimerization activity	3/2534	3/12138	0.00909	1	molecular_function
GO:0046933	e	proton-transporting ATP synthase activity, rotational mechanism	3/2534	3/12138	0.00909	1	molecular_function
GO:0032450	e	maltose alpha-glucosidase activity	3/2534	3/12138	0.00909	1	molecular_function
GO:0015926	e	glucosidase activity	3/2534	3/12138	0.00909	1	molecular_function
GO:0004035	e	alkaline phosphatase activity	3/2534	3/12138	0.00909	1	molecular_function
GO:0090599	e	alpha-glucosidase activity	3/2534	3/12138	0.00909	1	molecular_function
GO:0051641	e	cellular localization	3/2534	3/12138	0.00909	1	biological_process
GO:0070085	e	glycosylation	8/2534	16/12138	0.00912	1	biological_process
GO:0009725	e	response to hormone	8/2534	16/12138	0.00912	1	biological_process
GO:0019752	e	carboxylic acid metabolic process	79/2534	291/12138	0.0104	1	biological_process
GO:0016616	e	oxidoreductase activity, acting on the CH-OH group of donors, NAD or NADP as acceptor	11/2534	25/12138	0.0106	1	molecular_function
GO:0005272	e	sodium channel activity	5/2534	8/12138	0.0125	1	molecular_function
GO:0005319	e	lipid transporter activity	5/2534	8/12138	0.0125	1	molecular_function
GO:0006066	e	alcohol metabolic process	11/2534	26/12138	0.0132	1	biological_process
GO:0071310	e	cellular response to organic substance	10/2534	22/12138	0.0141	1	biological_process
GO:0043269	e	regulation of ion transport	6/2534	11/12138	0.0144	1	biological_process
GO:1990204	e	oxidoreductase complex	7/2534	14/12138	0.0147	1	cellular_component
GO:0043565	e	sequence-specific DNA binding	42/2534	143/12138	0.0168	1	molecular_function
GO:0043169	e	cation binding	171/2534	699/12138	0.0187	1	molecular_function
GO:0019643	e	reductive tricarboxylic acid cycle	4/2534	6/12138	0.0198	1	biological_process
GO:0008417	e	fucosyltransferase activity	4/2534	6/12138	0.0198	1	molecular_function
GO:0007229	e	integrin-mediated signaling pathway	4/2534	6/12138	0.0198	1	biological_process
GO:0015976	e	carbon utilization	4/2534	6/12138	0.0198	1	biological_process
GO:0015977	e	carbon fixation	4/2534	6/12138	0.0198	1	biological_process
GO:0044769	e	ATPase activity, coupled to transmembrane movement of ions, rotational mechanism	4/2534	6/12138	0.0198	1	molecular_function
GO:0036065	e	fucosylation	4/2534	6/12138	0.0198	1	biological_process
GO:0044283	e	small molecule biosynthetic process	24/2534	75/12138	0.0222	1	biological_process
GO:0009168	e	purine ribonucleoside monophosphate biosynthetic process	7/2534	15/12138	0.0226	1	biological_process
GO:0043413	e	macromolecule glycosylation	7/2534	15/12138	0.0226	1	biological_process
GO:0006486	e	protein glycosylation	7/2534	15/12138	0.0226	1	biological_process
GO:0015294	e	solute:cation symporter activity	7/2534	15/12138	0.0226	1	molecular_function
GO:0009127	e	purine nucleoside monophosphate biosynthetic process	7/2534	15/12138	0.0226	1	biological_process
GO:0044425	e	membrane part	168/2534	690/12138	0.0233	1	cellular_component
GO:0006754	e	ATP biosynthetic process	5/2534	9/12138	0.0234	1	biological_process
GO:0022843	e	voltage-gated cation channel activity	5/2534	9/12138	0.0234	1	molecular_function
GO:0006805	e	xenobiotic metabolic process	6/2534	12/12138	0.0237	1	biological_process
GO:0016830	e	carbon-carbon lyase activity	6/2534	12/12138	0.0237	1	molecular_function
GO:0015370	e	solute:sodium symporter activity	6/2534	12/12138	0.0237	1	molecular_function
GO:0016021	e	integral component of membrane	143/2534	581/12138	0.0245	1	cellular_component
GO:0008237	e	metallopeptidase activity	14/2534	38/12138	0.0254	1	molecular_function
GO:0070887	e	cellular response to chemical stimulus	10/2534	25/12138	0.0258	1	biological_process
GO:0015291	e	secondary active transmembrane transporter activity	9/2534	21/12138	0.0262	1	molecular_function
GO:0009719	e	response to endogenous stimulus	9/2534	21/12138	0.0262	1	biological_process
GO:0005576	e	extracellular region	23/2534	71/12138	0.0266	1	cellular_component
GO:0015078	e	hydrogen ion transmembrane transporter activity	12/2534	32/12138	0.0282	1	molecular_function
GO:1901566	e	organonitrogen compound biosynthetic process	31/2534	104/12138	0.0289	1	biological_process
GO:1901575	e	organic substance catabolic process	64/2534	239/12138	0.0296	1	biological_process
GO:0006112	e	energy reserve metabolic process	3/2534	4/12138	0.0307	1	biological_process
GO:0006020	e	inositol metabolic process	3/2534	4/12138	0.0307	1	biological_process
GO:0009253	e	peptidoglycan catabolic process	3/2534	4/12138	0.0307	1	biological_process
GO:0007214	e	gamma-aminobutyric acid signaling pathway	3/2534	4/12138	0.0307	1	biological_process
GO:0005977	e	glycogen metabolic process	3/2534	4/12138	0.0307	1	biological_process
GO:0008745	e	N-acetylmuramoyl-L-alanine amidase activity	3/2534	4/12138	0.0307	1	molecular_function
GO:0004890	e	GABA-A receptor activity	3/2534	4/12138	0.0307	1	molecular_function
GO:0046912	e	transferase activity, transferring acyl groups, acyl groups converted into alkyl on transfer	3/2534	4/12138	0.0307	1	molecular_function
GO:0016805	e	dipeptidase activity	3/2534	4/12138	0.0307	1	molecular_function
GO:0005890	e	sodium:potassium-exchanging ATPase complex	3/2534	4/12138	0.0307	1	cellular_component
GO:0098533	e	ATPase dependent transmembrane transport complex	3/2534	4/12138	0.0307	1	cellular_component
GO:0090533	e	cation-transporting ATPase complex	3/2534	4/12138	0.0307	1	cellular_component
GO:0016917	e	GABA receptor activity	3/2534	4/12138	0.0307	1	molecular_function
GO:0006081	e	cellular aldehyde metabolic process	3/2534	4/12138	0.0307	1	biological_process
GO:0007610	e	behavior	3/2534	4/12138	0.0307	1	biological_process
GO:0006461	e	protein complex assembly	16/2534	47/12138	0.0312	1	biological_process
GO:0009056	e	catabolic process	65/2534	244/12138	0.0313	1	biological_process
GO:1990104	e	DNA bending complex	9/2534	22/12138	0.0319	1	cellular_component
GO:0034728	e	nucleosome organization	9/2534	22/12138	0.0319	1	biological_process
GO:0006334	e	nucleosome assembly	9/2534	22/12138	0.0319	1	biological_process
GO:0000786	e	nucleosome	9/2534	22/12138	0.0319	1	cellular_component
GO:0071824	e	protein-DNA complex subunit organization	9/2534	22/12138	0.0319	1	biological_process
GO:0065004	e	protein-DNA complex assembly	9/2534	22/12138	0.0319	1	biological_process
GO:0003674	e	molecular_function	728/2534	3281/12138	0.0326	1	molecular_function
GO:0008152	e	metabolic process	412/2534	1809/12138	0.033	1	biological_process
GO:0004857	e	enzyme inhibitor activity	6/2534	13/12138	0.0365	1	molecular_function
GO:0042398	e	cellular modified amino acid biosynthetic process	6/2534	13/12138	0.0365	1	biological_process
GO:0051049	e	regulation of transport	6/2534	13/12138	0.0365	1	biological_process
GO:0032879	e	regulation of localization	6/2534	13/12138	0.0365	1	biological_process
GO:1901564	e	organonitrogen compound metabolic process	124/2534	503/12138	0.038	1	biological_process
GO:1902680	e	positive regulation of RNA biosynthetic process	4/2534	7/12138	0.0386	1	biological_process
GO:0009891	e	positive regulation of biosynthetic process	4/2534	7/12138	0.0386	1	biological_process
GO:0015985	e	energy coupled proton transport, down electrochemical gradient	4/2534	7/12138	0.0386	1	biological_process
GO:0015986	e	ATP synthesis coupled proton transport	4/2534	7/12138	0.0386	1	biological_process
GO:0003746	e	translation elongation factor activity	4/2534	7/12138	0.0386	1	molecular_function
GO:0045202	e	synapse	4/2534	7/12138	0.0386	1	cellular_component
GO:0010557	e	positive regulation of macromolecule biosynthetic process	4/2534	7/12138	0.0386	1	biological_process
GO:0031328	e	positive regulation of cellular biosynthetic process	4/2534	7/12138	0.0386	1	biological_process
GO:0051254	e	positive regulation of RNA metabolic process	4/2534	7/12138	0.0386	1	biological_process
GO:0019751	e	polyol metabolic process	4/2534	7/12138	0.0386	1	biological_process
GO:0034703	e	cation channel complex	5/2534	10/12138	0.0389	1	cellular_component
GO:0009110	e	vitamin biosynthetic process	5/2534	10/12138	0.0389	1	biological_process
GO:0042364	e	water-soluble vitamin biosynthetic process	5/2534	10/12138	0.0389	1	biological_process
GO:0035725	e	sodium ion transmembrane transport	5/2534	10/12138	0.0389	1	biological_process
GO:0009145	e	purine nucleoside triphosphate biosynthetic process	5/2534	10/12138	0.0389	1	biological_process
GO:0009206	e	purine ribonucleoside triphosphate biosynthetic process	5/2534	10/12138	0.0389	1	biological_process
GO:0044815	e	DNA packaging complex	9/2534	23/12138	0.0398	1	cellular_component
GO:0032993	e	protein-DNA complex	9/2534	23/12138	0.0398	1	cellular_component
GO:0016758	e	transferase activity, transferring hexosyl groups	11/2534	30/12138	0.042	1	molecular_function
GO:0004497	e	monooxygenase activity	11/2534	30/12138	0.042	1	molecular_function
GO:0034220	e	ion transmembrane transport	35/2534	122/12138	0.043	1	biological_process
GO:0005216	e	ion channel activity	23/2534	74/12138	0.0431	1	molecular_function
GO:0022803	e	passive transmembrane transporter activity	23/2534	74/12138	0.0431	1	molecular_function
GO:0022838	e	substrate-specific channel activity	23/2534	74/12138	0.0431	1	molecular_function
GO:0015267	e	channel activity	23/2534	74/12138	0.0431	1	molecular_function
GO:0015850	e	organic hydroxy compound transport	2/2534	2/12138	0.0436	1	biological_process
GO:0006584	e	catecholamine metabolic process	2/2534	2/12138	0.0436	1	biological_process
GO:0016877	e	ligase activity, forming carbon-sulfur bonds	2/2534	2/12138	0.0436	1	molecular_function
GO:0004457	e	lactate dehydrogenase activity	2/2534	2/12138	0.0436	1	molecular_function
GO:0004459	e	L-lactate dehydrogenase activity	2/2534	2/12138	0.0436	1	molecular_function
GO:0045261	e	proton-transporting ATP synthase complex, catalytic core F(1)	2/2534	2/12138	0.0436	1	cellular_component
GO:0018196	e	peptidyl-asparagine modification	2/2534	2/12138	0.0436	1	biological_process
GO:0004511	e	tyrosine 3-monooxygenase activity	2/2534	2/12138	0.0436	1	molecular_function
GO:0035282	e	segmentation	2/2534	2/12138	0.0436	1	biological_process
GO:0006487	e	protein N-linked glycosylation	2/2534	2/12138	0.0436	1	biological_process
GO:0051184	e	cofactor transporter activity	2/2534	2/12138	0.0436	1	molecular_function
GO:0051181	e	cofactor transport	2/2534	2/12138	0.0436	1	biological_process
GO:0016832	e	aldehyde-lyase activity	2/2534	2/12138	0.0436	1	molecular_function
GO:0046058	e	cAMP metabolic process	2/2534	2/12138	0.0436	1	biological_process
GO:0015918	e	sterol transport	2/2534	2/12138	0.0436	1	biological_process
GO:0015916	e	fatty-acyl-CoA transport	2/2534	2/12138	0.0436	1	biological_process
GO:0004591	e	oxoglutarate dehydrogenase (succinyl-transferring) activity	2/2534	2/12138	0.0436	1	molecular_function
GO:0018279	e	protein N-linked glycosylation via asparagine	2/2534	2/12138	0.0436	1	biological_process
GO:0015876	e	acetyl-CoA transport	2/2534	2/12138	0.0436	1	biological_process
GO:0030976	e	thiamine pyrophosphate binding	2/2534	2/12138	0.0436	1	molecular_function
GO:0044440	e	endosomal part	2/2534	2/12138	0.0436	1	cellular_component
GO:0030151	e	molybdenum ion binding	2/2534	2/12138	0.0436	1	molecular_function
GO:0004348	e	glucosylceramidase activity	2/2534	2/12138	0.0436	1	molecular_function
GO:0004016	e	adenylate cyclase activity	2/2534	2/12138	0.0436	1	molecular_function
GO:0030301	e	cholesterol transport	2/2534	2/12138	0.0436	1	biological_process
GO:0004576	e	oligosaccharyl transferase activity	2/2534	2/12138	0.0436	1	molecular_function
GO:0004579	e	dolichyl-diphosphooligosaccharide-protein glycotransferase activity	2/2534	2/12138	0.0436	1	molecular_function
GO:0004332	e	fructose-bisphosphate aldolase activity	2/2534	2/12138	0.0436	1	molecular_function
GO:0003002	e	regionalization	2/2534	2/12138	0.0436	1	biological_process
GO:0008250	e	oligosaccharyltransferase complex	2/2534	2/12138	0.0436	1	cellular_component
GO:0016405	e	CoA-ligase activity	2/2534	2/12138	0.0436	1	molecular_function
GO:0046189	e	phenol-containing compound biosynthetic process	2/2534	2/12138	0.0436	1	biological_process
GO:0006171	e	cAMP biosynthetic process	2/2534	2/12138	0.0436	1	biological_process
GO:0009713	e	catechol-containing compound biosynthetic process	2/2534	2/12138	0.0436	1	biological_process
GO:0009712	e	catechol-containing compound metabolic process	2/2534	2/12138	0.0436	1	biological_process
GO:1901337	e	thioester transport	2/2534	2/12138	0.0436	1	biological_process
GO:0007389	e	pattern specification process	2/2534	2/12138	0.0436	1	biological_process
GO:0051640	e	organelle localization	2/2534	2/12138	0.0436	1	biological_process
GO:0005496	e	steroid binding	2/2534	2/12138	0.0436	1	molecular_function
GO:0042423	e	catecholamine biosynthetic process	2/2534	2/12138	0.0436	1	biological_process
GO:0016878	e	acid-thiol ligase activity	2/2534	2/12138	0.0436	1	molecular_function
GO:0018958	e	phenol-containing compound metabolic process	2/2534	2/12138	0.0436	1	biological_process
GO:0008521	e	acetyl-CoA transporter activity	2/2534	2/12138	0.0436	1	molecular_function
GO:0051185	e	coenzyme transporter activity	2/2534	2/12138	0.0436	1	molecular_function
GO:0051182	e	coenzyme transport	2/2534	2/12138	0.0436	1	biological_process
GO:1901292	e	nucleoside phosphate catabolic process	32/2534	112/12138	0.0474	1	biological_process
GO:0046872	e	metal ion binding	165/2534	691/12138	0.0481	1	molecular_function
GO:0010033	e	response to organic substance	10/2534	26/12138	0.0483	1	biological_process

## Sheet: Sheet2
Supplementary Table S5 b. Up regulated genes of differentially expressed genes.
molecular_function	protein binding transcription factor activity	GO:0000988	1	gene4599(GO:0003713)
molecular_function	binding	GO:0005488	267	gene10307(GO:0046872,GO:0005524);gene10439(GO:0046983);gene7052(GO:0046872);gene12005(GO:0005488);gene1586(GO:0005509);gene4220(GO:0050660);gene6932(GO:0046872,GO:0003676);gene5811(GO:0005516);gene8123(GO:0008270);gene1714(GO:0020037,GO:0005506);gene1905(GO:0030170);gene4365(GO:0005549);gene124(GO:0043565,GO:0008270);gene5934(GO:0003677);gene795(GO:0046872);gene5580(GO:0005524);gene1772(GO:000827…
molecular_function	transporter activity	GO:0005215	44	gene3576(GO:0005230);gene5917(GO:0005215);gene7642(GO:0005326);gene4698(GO:0005328);gene9983(GO:0005215);gene4401(GO:0005328);gene6475(GO:0005248);gene10383(GO:0005248);gene11101(GO:0004889);gene6148(GO:0015078);gene61(GO:0005244,GO:0005272);gene4483(GO:0005328);gene200(GO:0004889);gene5725(GO:0005215);gene6041(GO:0005319);gene2247(GO:0015077,GO:0019829);gene5197(GO:0005215);gene10006(GO:0005248)…
molecular_function	catalytic activity	GO:0003824	172	gene3969(GO:0008168);gene3527(GO:0004601);gene10307(GO:0004674);gene1400(GO:0003777,GO:0016887);gene359(GO:0016787,GO:0015016);gene12005(GO:0016787);gene602(GO:0003824);gene5169(GO:0016887);gene231(GO:0016887);gene4220(GO:0008812);gene508(GO:0004252);gene8536(GO:0016772);gene6957(GO:0016740);gene5811(GO:0004553,GO:0008080);gene1714(GO:0016705,GO:0004497);gene10006(GO:0004674);gene4455(GO:0004372)…
molecular_function	guanyl-nucleotide exchange factor activity	GO:0005085	1	gene11469(GO:0005085)
molecular_function	enzyme regulator activity	GO:0030234	16	gene11290(GO:0005096);gene12042(GO:0030414);gene962(GO:0030695);gene5693(GO:0004867);gene7445(GO:0005097);gene1581(GO:0008191);gene7139(GO:0004862);gene11555(GO:0004861);gene3557(GO:0005096);gene10307(GO:0005083);gene5569(GO:0008060);gene12041(GO:0030414);gene6554(GO:0005097);gene1986(GO:0030234);gene6195(GO:0016538);gene1528(GO:0005097)
molecular_function	molecular transducer activity	GO:0060089	41	gene962(GO:0005057);gene1380(GO:0004871);gene4905(GO:0001607);gene1211(GO:0004930);gene7204(GO:0004930);gene7138(GO:0004930);gene7472(GO:0008158);gene5750(GO:0004930);gene7270(GO:0004994);gene11691(GO:0004930);gene2423(GO:0004983);gene6237(GO:0004930);gene1030(GO:0038023);gene9532(GO:0004930);gene4320(GO:0004890);gene3254(GO:0004970);gene1261(GO:0004702,GO:0005024);gene5518(GO:0004707);gene6735(G…
molecular_function	structural molecule activity	GO:0005198	16	gene8164(GO:0042302);gene6504(GO:0042302);gene2764(GO:0003735);gene3345(GO:0042302);gene11272(GO:0005200);gene7663(GO:0005201);gene11828(GO:0005198);gene3566(GO:0005200);gene8135(GO:0005198);gene973(GO:0005198);gene1151(GO:0005200);gene11230(GO:0003735);gene4799(GO:0042302);gene5540(GO:0005201);gene1271(GO:0005200);gene7203(GO:0042302)
molecular_function	receptor activity	GO:0004872	36	gene4905(GO:0001607);gene1211(GO:0004930);gene7204(GO:0004930);gene7138(GO:0004930);gene7472(GO:0008158);gene5750(GO:0004930);gene7270(GO:0004994);gene11691(GO:0004930);gene2423(GO:0004983);gene6237(GO:0004930);gene1030(GO:0038023);gene9532(GO:0004930);gene4320(GO:0004890);gene3254(GO:0004970);gene1261(GO:0005024);gene6735(GO:0004930);gene2802(GO:0004872);gene2440(GO:0004984,GO:0004930);gene385(G…
molecular_function	nucleic acid binding transcription factor activity	GO:0001071	32	gene11752(GO:0003700);gene7870(GO:0003700);gene6900(GO:0003700);gene4433(GO:0003700);gene10977(GO:0003700);gene7893(GO:0003700);gene4537(GO:0003700);gene8591(GO:0000981);gene2675(GO:0003700);gene11618(GO:0003700);gene6697(GO:0003700);gene6630(GO:0003700);gene5514(GO:0003700);gene590(GO:0003700);gene6816(GO:0003700);gene7869(GO:0003700);gene5871(GO:0004884);gene7894(GO:0003700);gene8374(GO:0003700…
molecular_function	antioxidant activity	GO:0016209	2	gene3527(GO:0004601);gene5055(GO:0004601)
cellular_component	synapse part	GO:0044456	3	gene200(GO:0045211);gene11101(GO:0045211);gene3021(GO:0045211)
cellular_component	extracellular matrix	GO:0031012	4	gene2998(GO:0031012);gene4471(GO:0005578);gene5540(GO:0005578);gene7663(GO:0005578)
cellular_component	extracellular region part	GO:0044421	6	gene4471(GO:0005578);gene7642(GO:0005615);gene5576(GO:0005615);gene5540(GO:0005578);gene7663(GO:0005578);gene944(GO:0005615)
cellular_component	collagen trimer	GO:0005581	1	gene5540(GO:0005581)
cellular_component	organelle	GO:0043226	77	gene10407(GO:0005634);gene11555(GO:0005634);gene1400(GO:0005874);gene10977(GO:0005634);gene8591(GO:0005634);gene3566(GO:0005874);gene6630(GO:0005634);gene10158(GO:0005875);gene2603(GO:0005743);gene3447(GO:0005634);gene9163(GO:0000785);gene1271(GO:0005874);gene1070(GO:0008250);gene2764(GO:0015934);gene6816(GO:0005634);gene9009(GO:0016459);gene5871(GO:0005634);gene10113(GO:0005634);gene124(GO:00056…
cellular_component	cell part	GO:0044464	129	gene11752(GO:0005667);gene11555(GO:0005634);gene10383(GO:0001518);gene1400(GO:0005874);gene10977(GO:0005634,GO:0005667);gene3237(GO:0005737);gene6630(GO:0005634,GO:0005667);gene10158(GO:0005875);gene10006(GO:0001518);gene9163(GO:0000785);gene1070(GO:0008250);gene2764(GO:0015934);gene6816(GO:0005634,GO:0005667);gene5646(GO:0005737);gene385(GO:0005886);gene382(GO:0005886);gene10113(GO:0005634);gene…
cellular_component	membrane-enclosed lumen	GO:0031974	4	gene8135(GO:0005638);gene2265(GO:0005760);gene9255(GO:0072487);gene5934(GO:0005665,GO:0005730)
cellular_component	membrane part	GO:0044425	99	gene3527(GO:0016021);gene4401(GO:0016021);gene6475(GO:0001518);gene10383(GO:0001518);gene11545(GO:0016021);gene11828(GO:0016021);gene11101(GO:0016021,GO:0045211);gene8242(GO:0016021);gene2882(GO:0016021);gene7270(GO:0016021);gene11691(GO:0016021);gene935(GO:0016021);gene10835(GO:0016021);gene2384(GO:0016021);gene5197(GO:0016021);gene10006(GO:0001518);gene2603(GO:0016021);gene9532(GO:0016021);gene…
cellular_component	extracellular region	GO:0005576	23	gene981(GO:0005576);gene5693(GO:0005576);gene1581(GO:0005576);gene7642(GO:0005615);gene5576(GO:0005615);gene4165(GO:0005576);gene7663(GO:0005578);gene2276(GO:0005576);gene44(GO:0005576);gene4556(GO:0005576);gene4332(GO:0005576);gene944(GO:0005615);gene12042(GO:0005576);gene577(GO:0005576);gene4471(GO:0005578);gene11044(GO:0005576);gene12041(GO:0005576);gene8700(GO:0005576);gene10794(GO:0005576);g…
cellular_component	synapse	GO:0045202	7	gene6238(GO:0045202);gene382(GO:0045202);gene200(GO:0045211);gene11101(GO:0045211);gene385(GO:0045202);gene4955(GO:0045202);gene3021(GO:0045211)
cellular_component	cell junction	GO:0030054	9	gene6238(GO:0030054);gene200(GO:0030054);gene385(GO:0030054);gene4955(GO:0030054);gene11828(GO:0005923);gene382(GO:0030054);gene8242(GO:0005921);gene11101(GO:0030054);gene3021(GO:0030054)
cellular_component	membrane	GO:0016020	134	gene9302(GO:0016020);gene3527(GO:0016021);gene4457(GO:0016020);gene10383(GO:0001518);gene11545(GO:0016021);gene11828(GO:0016021);gene8936(GO:0016020);gene5778(GO:0016020);gene6160(GO:0016020);gene8242(GO:0016021);gene5169(GO:0016020);gene7270(GO:0016021);gene11691(GO:0016021);gene10006(GO:0001518);gene9532(GO:0016021);gene2143(GO:0016021);gene9163(GO:0016021);gene3254(GO:0016020);gene1070(GO:0008…
cellular_component	macromolecular complex	GO:0032991	67	gene11752(GO:0005667);gene7139(GO:0005952);gene6475(GO:0001518);gene10383(GO:0001518);gene1400(GO:0005874);gene10977(GO:0005667);gene3566(GO:0005874);gene6630(GO:0005667);gene10158(GO:0005875);gene5514(GO:0005667);gene10006(GO:0001518);gene1271(GO:0005874);gene8748(GO:0034464);gene1070(GO:0008250);gene2764(GO:0015934);gene6816(GO:0005667);gene9009(GO:0016459);gene9682(GO:0005667);gene124(GO:00056…
cellular_component	cell	GO:0005623	129	gene11752(GO:0005667);gene11555(GO:0005634);gene10383(GO:0001518);gene1400(GO:0005874);gene10977(GO:0005634,GO:0005667);gene3237(GO:0005737);gene6630(GO:0005634,GO:0005667);gene10158(GO:0005875);gene10006(GO:0001518);gene9163(GO:0000785);gene1070(GO:0008250);gene2764(GO:0015934);gene6816(GO:0005634,GO:0005667);gene5646(GO:0005737);gene385(GO:0005886);gene382(GO:0005886);gene10113(GO:0005634);gene…
cellular_component	organelle part	GO:0044422	25	gene1070(GO:0008250);gene2764(GO:0015934);gene9009(GO:0016459);gene1718(GO:0045298,GO:0005874,GO:0005871);gene11272(GO:0005874);gene4867(GO:0030286,GO:0005874);gene1400(GO:0005874);gene5056(GO:0030286,GO:0005874);gene5934(GO:0005665,GO:0005730);gene2296(GO:0000139);gene4644(GO:0042765);gene4016(GO:0070772);gene1569(GO:0045298,GO:0005874,GO:0005871);gene4090(GO:0031901);gene3566(GO:0005874);gene81…
biological_process	reproduction	GO:0000003	1	gene5894(GO:0048477)
biological_process	multi-organism process	GO:0051704	2	gene5894(GO:0048477);gene11044(GO:0042742)
biological_process	developmental process	GO:0032502	12	gene2802(GO:0007275);gene973(GO:0007349);gene4471(GO:0007275);gene7894(GO:0007275);gene7893(GO:0007275);gene5894(GO:0048477);gene10218(GO:0007275);gene8700(GO:0048067,GO:0007593);gene2842(GO:0007275);gene8591(GO:0040034,GO:0035282);gene3447(GO:0035282);gene8748(GO:0035058)
biological_process	positive regulation of biological process	GO:0048518	5	gene6216(GO:0043410,GO:0032008);gene11056(GO:0045893);gene2290(GO:0032786);gene11057(GO:0045893);gene9748(GO:0051781)
biological_process	multicellular organismal process	GO:0032501	22	gene2802(GO:0007275);gene2440(GO:0050911);gene7894(GO:0007275);gene4365(GO:0050911);gene7893(GO:0007275);gene967(GO:0007608);gene7834(GO:0050911);gene8591(GO:0035282);gene7835(GO:0050911);gene4471(GO:0007275);gene973(GO:0007349);gene11044(GO:0042381);gene11056(GO:0007613);gene5894(GO:0048477);gene10218(GO:0007275);gene9563(GO:0050909);gene11057(GO:0007613);gene8700(GO:0048067,GO:0007593);gene2842…
biological_process	cellular process	GO:0009987	270	gene7642(GO:0007217,GO:0007268,GO:0007218);gene11555(GO:0071901,GO:0007050);gene10307(GO:0006468,GO:0009069,GO:0035556);gene7138(GO:0007186);gene4220(GO:0006544,GO:0006566,GO:0006563);gene5811(GO:0005977,GO:0042967);gene9532(GO:0007186);gene3625(GO:0006096,GO:0018874);gene2143(GO:0055085);gene1905(GO:0019752);gene8748(GO:0035058);gene5908(GO:0071805);gene385(GO:0034220,GO:0007214);gene4365(GO:000…
biological_process	single-organism process	GO:0044699	253	gene9302(GO:0006631);gene8579(GO:0007165);gene7642(GO:0007217,GO:0007268,GO:0007218,GO:0006836);gene3527(GO:0055114);gene11555(GO:0007050);gene4457(GO:0006814);gene10307(GO:0009069,GO:0035556);gene10383(GO:0035725,GO:0034765);gene1400(GO:0007018,GO:0006200);gene7138(GO:0007186);gene8242(GO:0006811);gene5169(GO:0006200);gene7270(GO:0038170,GO:0007268,GO:0007187);gene11691(GO:0007186);gene231(GO:00…
biological_process	growth	GO:0040007	3	gene4165(GO:0040007);gene9748(GO:0040007);gene2276(GO:0040007)
biological_process	signaling	GO:0023052	88	gene8579(GO:0007165);gene962(GO:0038032,GO:0035556);gene7642(GO:0007217,GO:0007268,GO:0007218);gene1380(GO:0007188);gene10307(GO:0035556);gene2276(GO:0007165);gene7138(GO:0007186);gene6446(GO:0007165);gene11101(GO:0007165);gene7996(GO:0007264);gene7270(GO:0038170,GO:0007268,GO:0007187);gene11691(GO:0007186);gene9748(GO:0007165);gene10006(GO:0035556);gene4666(GO:0007165);gene11926(GO:0035556);gene…
biological_process	negative regulation of biological process	GO:0048519	6	gene4604(GO:0016480);gene1908(GO:0007094);gene962(GO:0038032);gene1802(GO:0009968);gene7139(GO:0071901);gene11555(GO:0071901,GO:0007050)
biological_process	metabolic process	GO:0008152	240	gene11752(GO:0006355);gene9302(GO:0006631);gene3969(GO:0032259);gene3527(GO:0055114);gene11555(GO:0071901);gene10307(GO:0006468,GO:0009069,GO:0050790);gene1400(GO:0006200);gene10977(GO:0006355);gene3237(GO:0006457);gene359(GO:0008152);gene12005(GO:0008152);gene602(GO:0008152);gene5169(GO:0006200);gene6630(GO:0006355);gene231(GO:0006200);gene4220(GO:0006544,GO:0055114,GO:0006066,GO:0006566,GO:0006…
biological_process	biological regulation	GO:0065007	150	gene11752(GO:0006355);gene8579(GO:0007165);gene7642(GO:0007217,GO:0007218);gene11555(GO:0071901,GO:0007050);gene10307(GO:0035556,GO:0050790);gene10383(GO:0034765);gene10977(GO:0006355);gene7138(GO:0007186);gene7270(GO:0038170,GO:0007187);gene11691(GO:0007186);gene6630(GO:0006355);gene7445(GO:0032851);gene10006(GO:0034765,GO:0035556);gene4666(GO:0007165);gene11926(GO:0035556);gene12041(GO:0010466)…
biological_process	reproductive process	GO:0022414	1	gene5894(GO:0048477)
biological_process	immune system process	GO:0002376	1	gene11044(GO:0042381)
biological_process	regulation of biological process	GO:0050789	147	gene11752(GO:0006355);gene8579(GO:0007165);gene7642(GO:0007217,GO:0007218);gene11555(GO:0071901,GO:0007050);gene10307(GO:0035556,GO:0050790);gene10383(GO:0034765);gene10977(GO:0006355);gene7138(GO:0007186);gene7270(GO:0038170,GO:0007187);gene11691(GO:0007186);gene6630(GO:0006355);gene7445(GO:0032851);gene10006(GO:0034765,GO:0035556);gene4666(GO:0007165);gene11926(GO:0035556);gene12041(GO:0010466)…
biological_process	establishment of localization	GO:0051234	78	gene3576(GO:0006811);gene7642(GO:0006836);gene4457(GO:0006814);gene4401(GO:0055085,GO:0006812,GO:0006836);gene6475(GO:0035725,GO:0034765);gene7663(GO:0006886);gene10383(GO:0035725,GO:0034765);gene11545(GO:0016192);gene11101(GO:0034220,GO:0006812);gene8242(GO:0006811);gene2882(GO:0006810);gene8367(GO:0006810);gene10835(GO:0055085);gene5725(GO:0006810);gene6041(GO:0006869);gene5197(GO:0055085);gene…
biological_process	cellular component organization or biogenesis	GO:0071840	21	gene1771(GO:0009252);gene10027(GO:0030036);gene2764(GO:0042254);gene930(GO:0016568);gene11272(GO:0051258);gene10914(GO:0030036);gene8465(GO:0051260);gene2296(GO:0048280);gene1772(GO:0009252);gene1908(GO:0007094);gene8466(GO:0051260);gene3566(GO:0051258);gene8468(GO:0009252);gene11230(GO:0042254);gene1151(GO:0051258);gene6216(GO:0007040);gene5231(GO:0007010);gene4666(GO:0007010);gene9255(GO:004398…
biological_process	response to stimulus	GO:0050896	103	gene8579(GO:0007165);gene962(GO:0038032,GO:0035556);gene10407(GO:0071630);gene7642(GO:0007610,GO:0007217,GO:0007218);gene3527(GO:0006979);gene1380(GO:0007188);gene10307(GO:0035556);gene2276(GO:0007165);gene7138(GO:0007186);gene6446(GO:0007165);gene11101(GO:0007165);gene7996(GO:0007264);gene7270(GO:0038170,GO:0007187);gene11691(GO:0007186);gene5680(GO:0006950);gene9748(GO:0007165);gene10006(GO:003…
biological_process	biological adhesion	GO:0022610	5	gene973(GO:0007155);gene5537(GO:0007155);gene717(GO:0007155);gene10105(GO:0007155);gene2039(GO:0007155)
biological_process	localization	GO:0051179	80	gene3576(GO:0006811);gene10407(GO:0031144);gene7642(GO:0006836);gene4457(GO:0006814);gene4401(GO:0055085,GO:0006812,GO:0006836);gene6475(GO:0035725,GO:0034765);gene7663(GO:0006886);gene10383(GO:0035725,GO:0034765);gene11545(GO:0016192);gene11101(GO:0034220,GO:0006812);gene8242(GO:0006811);gene2882(GO:0006810);gene8367(GO:0006810);gene10835(GO:0055085);gene5725(GO:0006810);gene6041(GO:0006869);gen…

## Sheet: Sheet3
Supplementary Table S5 c. Down regulated genes of differentially expressed genes.
molecular_function	electron carrier activity	GO:0009055	6	gene9908(GO:0009055);gene4026(GO:0004129);gene9471(GO:0004129);gene2064(GO:0009055);gene5255(GO:0009055);gene7378(GO:0004129)
molecular_function	binding	GO:0005488	178	gene8104(GO:0046872,GO:0005524);gene4322(GO:0000166);gene9231(GO:0005524);gene8542(GO:0003676);gene7749(GO:0046872);gene3195(GO:0046872);gene10408(GO:0003677,GO:0046982);gene3575(GO:0050660);gene91(GO:0043565);gene3113(GO:0046872,GO:0005524,GO:0003676);gene1310(GO:0003677,GO:0046982);gene9391(GO:0043565);gene12059(GO:0003689,GO:0005524);gene3305(GO:0043169);gene1340(GO:0030246);gene1308(GO:000367…
molecular_function	transporter activity	GO:0005215	40	gene11702(GO:0044769,GO:0019829,GO:0015078);gene3719(GO:0015078);gene405(GO:0005215);gene3218(GO:0022857);gene9640(GO:0005328);gene543(GO:0015171);gene1889(GO:0015116);gene917(GO:0005319);gene8065(GO:0008308);gene5882(GO:0005215);gene11308(GO:0046961,GO:0046933);gene9618(GO:0005215);gene9471(GO:0004129);gene1838(GO:0022891);gene1188(GO:0015078);gene7748(GO:0015171);gene9866(GO:0005249);gene2480(G…
molecular_function	catalytic activity	GO:0003824	218	gene8104(GO:0003989,GO:0004075,GO:0004197);gene4322(GO:0004672);gene2375(GO:0003824);gene9231(GO:0017111);gene8542(GO:0016788);gene7749(GO:0016757);gene11702(GO:0044769,GO:0019829);gene4173(GO:0016773,GO:0004001);gene9304(GO:0016740);gene9311(GO:0003954);gene3575(GO:0008812);gene8567(GO:0004152);gene3113(GO:0004386);gene12059(GO:0003689);gene3305(GO:0032450);gene1340(GO:0004553);gene1308(GO:00084…
molecular_function	guanyl-nucleotide exchange factor activity	GO:0005085	1	gene9199(GO:0005086)
molecular_function	nutrient reservoir activity	GO:0045735	1	gene917(GO:0045735)
molecular_function	enzyme regulator activity	GO:0030234	2	gene10995(GO:0008601);gene1726(GO:0005097)
molecular_function	molecular transducer activity	GO:0060089	10	gene7538(GO:0004871);gene6121(GO:0004984,GO:0004930);gene819(GO:0016500);gene9176(GO:0003707);gene11931(GO:0003707);gene2928(GO:0004984);gene1570(GO:0004871);gene11930(GO:0003707);gene5425(GO:0004930);gene9893(GO:0008158)
molecular_function	structural molecule activity	GO:0005198	9	gene4701(GO:0042302);gene4152(GO:0003735);gene7491(GO:0042302);gene7495(GO:0042302);gene9246(GO:0003735);gene904(GO:0003735);gene7496(GO:0042302);gene773(GO:0003735);gene11322(GO:0003735)
molecular_function	receptor activity	GO:0004872	9	gene6121(GO:0004984,GO:0004930);gene819(GO:0016500);gene9176(GO:0003707);gene11931(GO:0003707);gene2928(GO:0004984);gene4545(GO:0004872);gene11930(GO:0003707);gene5425(GO:0004930);gene9893(GO:0008158)
molecular_function	nucleic acid binding transcription factor activity	GO:0001071	10	gene9391(GO:0003700);gene9176(GO:0004879);gene11385(GO:0003700);gene1195(GO:0003700);gene6233(GO:0003700);gene11931(GO:0004879,GO:0001078);gene4794(GO:0003700);gene91(GO:0003700);gene7196(GO:0003700);gene11930(GO:0004879)
molecular_function	antioxidant activity	GO:0016209	1	gene5047(GO:0016209)
cellular_component	virion part	GO:0044423	1	gene3892(GO:0019028)
cellular_component	organelle	GO:0043226	73	gene11088(GO:0005763);gene3195(GO:0005739);gene9246(GO:0005840);gene7675(GO:0005634);gene11931(GO:0005634);gene10408(GO:0005634,GO:0000786);gene1345(GO:0005634,GO:0000786);gene91(GO:0005634);gene1310(GO:0005634,GO:0000786);gene6586(GO:0045298,GO:0005874,GO:0005871);gene8065(GO:0005741);gene9391(GO:0005634);gene11544(GO:0005783);gene12059(GO:0005663);gene1308(GO:0005634,GO:0032580,GO:0000786);gene…
cellular_component	cell part	GO:0044464	107	gene8104(GO:0009343);gene11088(GO:0005763);gene9908(GO:0045281);gene8542(GO:0016442);gene7927(GO:0005737);gene3195(GO:0005739);gene1693(GO:0045252);gene9246(GO:0005840);gene7675(GO:0005634,GO:0030529);gene11931(GO:0005634,GO:0005737);gene10408(GO:0005634,GO:0000786);gene1345(GO:0005634,GO:0000786);gene91(GO:0005634,GO:0005667);gene1310(GO:0005634,GO:0000786);gene8065(GO:0005741);gene6586(GO:00452…
cellular_component	membrane-enclosed lumen	GO:0031974	4	gene10964(GO:0005665);gene12022(GO:0031429);gene11088(GO:0005763);gene4847(GO:0005761)
cellular_component	virion	GO:0019012	1	gene3892(GO:0019028)
cellular_component	membrane part	GO:0044425	69	gene9908(GO:0045281);gene8716(GO:0016021);gene3719(GO:0033179,GO:0016021);gene6202(GO:0016021);gene9304(GO:0016021);gene9640(GO:0016021);gene1889(GO:0016021);gene11544(GO:0016021);gene1308(GO:0016021);gene9471(GO:0045277);gene1838(GO:0016021);gene1188(GO:0045263,GO:0016021);gene7748(GO:0016021);gene11412(GO:0016021);gene10964(GO:0016021,GO:0005789);gene2480(GO:0070469);gene2676(GO:0016021);gene81…
cellular_component	extracellular region	GO:0005576	6	gene16(GO:0005576);gene10732(GO:0005576);gene4629(GO:0005576);gene10814(GO:0005576);gene11624(GO:0005576);gene917(GO:0005576)
cellular_component	cell junction	GO:0030054	1	gene8245(GO:0005921)
cellular_component	membrane	GO:0016020	97	gene9908(GO:0045281);gene8716(GO:0016021);gene3719(GO:0033179,GO:0016021);gene11645(GO:0016020);gene212(GO:0016020);gene6202(GO:0016021);gene9304(GO:0016021);gene9640(GO:0016021);gene10408(GO:0016020);gene1889(GO:0016021);gene1310(GO:0016020);gene8065(GO:0005741);gene11544(GO:0016021);gene1308(GO:0032580,GO:0016021);gene9471(GO:0045277);gene4629(GO:0016020);gene1838(GO:0016021);gene11400(GO:00160…
cellular_component	macromolecular complex	GO:0032991	68	gene8104(GO:0009343);gene11088(GO:0005763);gene9908(GO:0045281);gene8542(GO:0016442);gene1693(GO:0045252);gene3719(GO:0033179);gene9246(GO:0005840);gene7675(GO:0030529);gene10408(GO:0000786);gene1345(GO:0000786);gene91(GO:0005667);gene1310(GO:0000786);gene6586(GO:0045298,GO:0005874,GO:0005871);gene9391(GO:0005667);gene12059(GO:0005663,GO:0042575);gene1308(GO:0000786);gene527(GO:0005840);gene9471(…
cellular_component	cell	GO:0005623	107	gene8104(GO:0009343);gene11088(GO:0005763);gene9908(GO:0045281);gene8542(GO:0016442);gene7927(GO:0005737);gene3195(GO:0005739);gene1693(GO:0045252);gene9246(GO:0005840);gene7675(GO:0005634,GO:0030529);gene11931(GO:0005634,GO:0005737);gene10408(GO:0005634,GO:0000786);gene1345(GO:0005634,GO:0000786);gene91(GO:0005634,GO:0005667);gene1310(GO:0005634,GO:0000786);gene8065(GO:0005741);gene6586(GO:00452…
cellular_component	organelle part	GO:0044422	37	gene11088(GO:0005763);gene8969(GO:0016459);gene3181(GO:0005861);gene10522(GO:0008250);gene4847(GO:0005761);gene10408(GO:0000786);gene1345(GO:0000786);gene1349(GO:0000786);gene8967(GO:0016459);gene1310(GO:0000786);gene6586(GO:0045298,GO:0005874,GO:0005871);gene8065(GO:0005741);gene12059(GO:0005663);gene8968(GO:0016459);gene1308(GO:0032580,GO:0000786);gene9471(GO:0005740);gene8187(GO:0045298);gene4…
biological_process	regulation of biological process	GO:0050789	45	gene8542(GO:0031047);gene3181(GO:0006937);gene11931(GO:0030522,GO:0006355,GO:0043401);gene8862(GO:0007096);gene4847(GO:0007264);gene9354(GO:0045454);gene91(GO:0006355);gene11930(GO:0030522,GO:0006355,GO:0043401);gene2668(GO:0007165,GO:0032956);gene9229(GO:0006355);gene8065(GO:0044070);gene9391(GO:0006355);gene9176(GO:0030522,GO:0006355,GO:0043401);gene527(GO:0006448);gene1570(GO:0007166,GO:002305…
biological_process	establishment of localization	GO:0051234	65	gene11702(GO:0015992);gene3195(GO:0015031);gene3719(GO:0015991);gene6202(GO:0055085);gene9640(GO:0055085,GO:0006812,GO:0006836);gene1889(GO:1902358);gene917(GO:0006869);gene8065(GO:0055085,GO:0044070);gene11544(GO:0006886);gene9471(GO:1902600);gene1838(GO:0055085);gene1188(GO:0015986,GO:0015991);gene7748(GO:0003333);gene10964(GO:0072488);gene2480(GO:1902600);gene2676(GO:0055085);gene7185(GO:00068…
biological_process	cellular component organization or biogenesis	GO:0071840	25	gene1344(GO:0006334);gene2685(GO:0045039);gene9246(GO:0042254);gene904(GO:0042254);gene773(GO:0042254);gene8862(GO:0007096);gene10408(GO:0006334);gene1345(GO:0006334);gene1349(GO:0006334);gene2668(GO:0046847,GO:0032956);gene7695(GO:0006449);gene4152(GO:0042254);gene1310(GO:0006334);gene7319(GO:0048312);gene12022(GO:0042254);gene1309(GO:0006334);gene1308(GO:0006334);gene3137(GO:0046847,GO:0032956)…
biological_process	developmental process	GO:0032502	2	gene11931(GO:0007464,GO:0007510,GO:0007503,GO:0007465,GO:0061331,GO:0021782,GO:0007419,GO:0007462,GO:0001700);gene4545(GO:0007275)
biological_process	multicellular organismal process	GO:0032501	5	gene3181(GO:0006937);gene6121(GO:0050911);gene11931(GO:0007464,GO:0007510,GO:0007503,GO:0007465,GO:0061331,GO:0021782,GO:0007419,GO:0007462,GO:0001700);gene2928(GO:0050911);gene4545(GO:0007275)
biological_process	cellular process	GO:0009987	212	gene8104(GO:0006090,GO:0006633,GO:0006915);gene4322(GO:0006796);gene4307(GO:0006464);gene8542(GO:0031047);gene7749(GO:0006400);gene4173(GO:0006167,GO:0006166,GO:0006144);gene6202(GO:0055085);gene9304(GO:0006633);gene10408(GO:0006334);gene3575(GO:0006544,GO:0006566,GO:0006563);gene8567(GO:0072528,GO:0006206);gene91(GO:0006355);gene1310(GO:0006334);gene9391(GO:0006355);gene12059(GO:0006260,GO:00062…
biological_process	response to stimulus	GO:0050896	27	gene819(GO:0007187);gene8835(GO:0019497);gene5425(GO:0007186);gene11666(GO:0006281);gene7538(GO:0007165);gene9645(GO:0019497);gene5423(GO:0006281);gene11931(GO:0030522,GO:0042331,GO:0043401);gene2928(GO:0050911,GO:0007187);gene4847(GO:0007264);gene2280(GO:0019497);gene11930(GO:0030522,GO:0043401);gene2668(GO:0007165);gene9893(GO:0007165);gene6121(GO:0050911,GO:0007187);gene10302(GO:0006979);gene9…
biological_process	biological adhesion	GO:0022610	4	gene3074(GO:0007155);gene11412(GO:0007155);gene4545(GO:0007155);gene8840(GO:0007155)
biological_process	single-organism process	GO:0044699	198	gene8104(GO:0006090,GO:0006633,GO:0006915);gene8542(GO:0031047);gene11702(GO:0015992);gene4173(GO:0006167,GO:0006166,GO:0006144);gene6202(GO:0055085);gene9304(GO:0006633);gene3575(GO:0006544,GO:0055114,GO:0006066,GO:0006566,GO:0006563);gene8567(GO:0044711,GO:0006206);gene12059(GO:0006200);gene1308(GO:0006486,GO:0036065);gene6740(GO:0019478);gene9471(GO:1902600,GO:0006123);gene11254(GO:0007264);ge…
biological_process	signaling	GO:0023052	19	gene819(GO:0007187);gene5425(GO:0007186);gene7538(GO:0007165);gene11931(GO:0030522,GO:0043401,GO:0007270);gene2928(GO:0007187);gene4847(GO:0007264);gene11930(GO:0030522,GO:0043401);gene2668(GO:0007165);gene9893(GO:0007165);gene6121(GO:0007187);gene9176(GO:0030522,GO:0043401);gene8549(GO:0007264);gene3137(GO:0007165);gene1570(GO:0007166,GO:0023051);gene4545(GO:0007229);gene10995(GO:0007165);gene11…
biological_process	negative regulation of biological process	GO:0048519	1	gene8542(GO:0031047)
biological_process	locomotion	GO:0040011	1	gene11931(GO:0042331)
biological_process	localization	GO:0051179	67	gene11702(GO:0015992);gene3195(GO:0015031);gene3719(GO:0015991);gene6202(GO:0055085);gene9640(GO:0055085,GO:0006812,GO:0006836);gene1889(GO:1902358);gene917(GO:0006869);gene8065(GO:0055085,GO:0044070);gene11544(GO:0006886);gene9471(GO:1902600);gene1838(GO:0055085);gene1188(GO:0015986,GO:0015991);gene7748(GO:0003333);gene10964(GO:0072488);gene2480(GO:1902600);gene2676(GO:0055085);gene7185(GO:00068…
biological_process	metabolic process	GO:0008152	259	gene4322(GO:0006796);gene4307(GO:0006464,GO:0032259);gene7749(GO:0006400);gene9304(GO:0006633);gene10408(GO:0006334);gene3575(GO:0006544,GO:0055114,GO:0006066,GO:0006566,GO:0006563);gene8567(GO:0072528,GO:0044711,GO:0006206);gene91(GO:0006355);gene12059(GO:0006260,GO:0006200);gene1308(GO:0006486,GO:0006334,GO:0036065);gene4629(GO:0006508);gene9014(GO:0055114);gene6959(GO:0008152);gene9901(GO:0009…
biological_process	biological regulation	GO:0065007	45	gene8542(GO:0031047);gene3181(GO:0006937);gene11931(GO:0030522,GO:0006355,GO:0043401);gene8862(GO:0007096);gene4847(GO:0007264);gene9354(GO:0045454);gene91(GO:0006355);gene11930(GO:0030522,GO:0006355,GO:0043401);gene2668(GO:0007165,GO:0032956);gene9229(GO:0006355);gene8065(GO:0044070);gene9391(GO:0006355);gene9176(GO:0030522,GO:0006355,GO:0043401);gene527(GO:0006448);gene1570(GO:0007166,GO:002305…

## Sheet: Sheet4
Supplementary Table S5 c. The seq id to NR hit name.
seq_id	NR_Hit-Name
gene0	XP_006560807.1
gene1	_
gene10	XP_006560812.1
gene100	XP_006621008.1
gene1000	EFN83986.1
gene10000	XP_003691025.1
gene10001	XP_006614892.1
gene10002	XP_003690942.1
gene10003	XP_006614904.1
gene10004	XP_003251443.1
gene10005	_
gene10006	XP_006569910.1
gene10007	_
gene10008	XP_006614885.1
gene10009	_
gene1001	XP_006608208.1
gene10010	XP_003690946.1
gene10011	XP_003251445.1
gene10012	EGI61058.1
gene10013	XP_396321.3
gene10014	XP_396320.3
gene10015	XP_006614873.1
gene10016	XP_003690949.1
gene10017	XP_006614877.1
gene10018	XP_392257.1
gene10019	XP_006614876.1
gene1002	XP_006608207.1
gene10020	_
gene10021	XP_006614867.1
gene10022	XP_003691033.1
gene10023	XP_392259.4
gene10024	XP_003690954.1
gene10025	XP_394383.1
gene10026	XP_394382.2
gene10027	EFN72674.1
gene10028	XP_003251447.1
gene10029	XP_006569936.1
gene1003	XP_006608290.1
gene10030	XP_006614862.1
gene10031	XP_003692001.1
gene10032	_
gene10033	XP_006609858.1
gene10034	XP_006614555.1
gene10035	XP_006570793.1
gene10036	XP_006570792.1
gene10037	XP_006622971.1
gene10038	XP_393712.2
gene10039	XP_395763.3
gene1004	XP_006608214.1
gene10040	XP_006562848.1
gene10041	XP_006559430.1
gene10042	XP_391853.3
gene10043	XP_624526.2
gene10044	XP_003693470.1
gene10045	XP_008212499.1
gene10046	_
gene10047	XP_006562865.1
gene10048	XP_003691656.1
gene10049	EHJ70696.1
gene1005	XP_397181.1
gene10050	XP_006562866.1
gene10051	XP_006613894.1
gene10052	XP_003250185.1
gene10053	AFV74913.1
gene10054	XP_006562875.1
gene10055	XP_006562874.1
gene10056	XP_006562877.1
gene10057	XP_003691638.1
gene10058	XP_006562879.1
gene10059	XP_006613949.1
gene1006	XP_006608219.1
gene10060	XP_003691654.1
gene10061	XP_396202.3
gene10062	XP_003691655.1
gene10063	XP_006562884.1
gene10064	XP_623216.3
gene10065	XP_006562883.1
gene10066	XP_003398227.1
gene10067	XP_003691641.1
gene10068	XP_006562891.1
gene10069	XP_006616058.1
gene1007	XP_006563600.1
gene10070	XP_006616054.1
gene10071	XP_006562893.1
gene10072	XP_003398236.1
gene10073	XP_006616051.1
gene10074	XP_006562899.1
gene10075	XP_006562904.1
gene10076	XP_003691667.1
gene10077	XP_393720.4
gene10078	XP_003250168.1
gene10079	_
gene1008	XP_001121410.2
gene10080	XP_391852.2
gene10081	XP_003691672.1
gene10082	XP_006616099.1
gene10083	XP_006616075.1
gene10084	_
gene10085	XP_006562916.1
gene10086	_
gene10087	XP_003250169.1
gene10088	XP_006616079.1
gene10089	XP_395767.4
gene1009	XP_006563595.1
gene10090	XP_006616083.1
gene10091	XP_003691677.1
gene10092	XP_006616078.1
gene10093	XP_006616084.1
gene10094	XP_006562922.1
gene10095	XP_006616088.1
gene10096	_
gene10097	XP_006562930.1
gene10098	XP_001121369.1
gene10099	XP_006562970.1
gene101	XP_006621009.1
gene1010	XP_006563787.1
gene10100	XP_006616090.1
gene10101	XP_006616095.1
gene10102	XP_003691611.1
gene10103	XP_006616098.1
gene10104	XP_006610003.1
gene10105	XP_006562933.1
gene10106	XP_003250171.1
gene10107	XP_006609956.1
gene10108	XP_006562939.1
gene10109	XP_003691619.1
gene1011	XP_003692177.1
gene10110	XP_006609969.1
gene10111	_
gene10112	XP_006562936.1
gene10113	XP_006609964.1
gene10114	XP_001121113.1
gene10115	XP_006562945.1
gene10116	XP_393365.3
gene10117	XP_003693005.1
gene10118	XP_003251227.1
gene10119	XP_003695807.1
gene1012	XP_003692184.1
gene10120	EFN82316.1
gene10121	XP_001123012.2
gene10122	XP_001123012.2
gene10123	XP_625157.2
gene10124	XP_003693755.1
gene10125	XP_003693733.1
gene10126	XP_006572347.1
gene10127	XP_003251921.1
gene10128	XP_006572348.1
gene10129	XP_006624873.1
gene1013	XP_003692183.1
gene10130	XP_003693749.1
gene10131	XP_006624305.1
gene10132	XP_006558680.1
gene10133	XP_395880.4
gene10134	XP_006615579.1
gene10135	XP_001123008.3
gene10136	XP_003693726.1
gene10137	XP_392951.3
gene10138	XP_003693710.1
gene10139	XP_003693728.1
gene1014	XP_006563594.1
gene10140	XP_006615583.1
gene10141	XP_006615586.1
gene10142	XP_006572124.1
gene10143	XP_003251870.1
gene10144	_
gene10145	XP_006624547.1
gene10146	_
gene10147	XP_006571978.1
gene10148	XP_003698332.1
gene10149	_
gene1015	XP_006563593.1
gene10150	XP_006619934.1
gene10151	_
gene10152	XP_003689827.1
gene10153	XP_003689860.1
gene10154	XP_003689861.1
gene10155	XP_623739.1
gene10156	XP_396099.3
gene10157	XP_006623695.1
gene10158	XP_003395279.1
gene10159	XP_006571962.1
gene1016	NP_001137351.1
gene10160	XP_623581.2
gene10161	XP_003488683.1
gene10162	XP_624563.2
gene10163	XP_006623688.1
gene10164	XP_392804.4
gene10165	XP_003689875.1
gene10166	XP_001122617.2
gene10167	XP_006564130.1
gene10168	XP_392804.4
gene10169	XP_003689829.1
gene1017	NP_001071284.1
gene10170	XP_006571951.1
gene10171	XP_003689872.1
gene10172	XP_396132.4
gene10173	XP_003251828.1
gene10174	XP_006571948.1
gene10175	XP_006624299.1
gene10176	XP_003689866.1
gene10177	XP_001120019.3
gene10178	XP_003689880.1
gene10179	XP_003689871.1
gene1018	XP_394146.4
gene10180	XP_624256.1
gene10181	XP_006572085.1
gene10182	XP_006624802.1
gene10183	XP_397196.4
gene10184	XP_006624796.1
gene10185	XP_397196.4
gene10186	XP_003689797.1
gene10187	XP_001121263.2
gene10188	XP_001121139.2
gene10189	XP_003251933.1
gene1019	XP_006572620.1
gene10190	XP_006624805.1
gene10191	XP_003689799.1
gene10192	XP_001121139.2
gene10193	XP_006623611.1
gene10194	XP_006623617.1
gene10195	_
gene10196	XP_006572176.1
gene10197	XP_003689837.1
gene10198	XP_006616743.1
gene10199	XP_003689802.1
gene102	XP_001122696.1
gene1020	XP_006608235.1
gene10200	XP_006608625.1
gene10201	XP_006608626.1
gene10202	XP_001120264.1
gene10203	XP_003689804.1
gene10204	XP_003689841.1
gene10205	XP_006608634.1
gene10206	XP_003689806.1
gene10207	XP_006572354.1
gene10208	XP_006608644.1
gene10209	XP_006572339.1
gene1021	XP_006608228.1
gene10210	XP_003693200.1
gene10211	NP_001229396.1
gene10212	XP_001123139.1
gene10213	ADR83584.1
gene10214	XP_003689844.1
gene10215	XP_006572356.1
gene10216	XP_003705189.1
gene10217	XP_006572412.1
gene10218	XP_006572414.1
gene10219	_
gene1022	XP_006563576.1
gene10220	XP_624317.2
gene10221	XP_006557286.1
gene10222	XP_006557284.1
gene10223	XP_006557287.1
gene10224	_
gene10225	XP_006557288.1
gene10226	XP_395899.2
gene10227	XP_006617294.1
gene10228	XP_006557289.1
gene10229	XP_003489212.1
gene1023	XP_003401040.1
gene10230	XP_006557975.1
gene10231	XP_006617367.1
gene10232	XP_006557975.1
gene10233	XP_006557943.1
gene10234	XP_394533.4
gene10235	XP_001120386.3
gene10236	XP_001120449.2
gene10237	XP_001119836.2
gene10238	XP_006557946.1
gene10239	_
gene1024	XP_006608248.1
gene10240	XP_006557952.1
gene10241	XP_006617305.1
gene10242	EFN67547.1
gene10243	XP_006617319.1
gene10244	XP_006617317.1
gene10245	XP_006557953.1
gene10246	_
gene10247	XP_003689822.1
gene10248	XP_006617313.1
gene10249	XP_006617308.1
gene1025	XP_006563575.1
gene10250	XP_003689856.1
gene10251	Q7YWA9.1
gene10252	XP_006557955.1
gene10253	_
gene10254	XP_006557954.1
gene10255	XP_003689824.1
gene10256	XP_006617369.1
gene10257	XP_006617327.1
gene10258	XP_003689858.1
gene10259	XP_001120450.1
gene1026	XP_623436.1
gene10260	AFQ07769.1
gene10261	XP_006557972.1
gene10262	XP_006617332.1
gene10263	XP_006559854.1
gene10264	XP_003249562.1
gene10265	XP_006617344.1
gene10266	_
gene10267	XP_006617345.1
gene10268	XP_006617351.1
gene10269	_
gene1027	XP_006563571.1
gene10270	XP_006617350.1
gene10271	XP_397368.4
gene10272	XP_006617347.1
gene10273	XP_006559843.1
gene10274	XP_006617356.1
gene10275	XP_006617357.1
gene10276	XP_006617361.1
gene10277	XP_006617358.1
gene10278	XP_006617362.1
gene10279	_
gene1028	XP_625185.1
gene10280	XP_006560077.1
gene10281	_
gene10282	XP_003395765.1
gene10283	XP_003691575.1
gene10284	XP_006560079.1
gene10285	XP_003691579.1
gene10286	XP_006623919.1
gene10287	XP_003691572.1
gene10288	XP_006612825.1
gene10289	_
gene1029	XP_003692122.1
gene10290	_
gene10291	_
gene10292	XP_006612828.1
gene10293	XP_396310.3
gene10294	XP_623362.3
gene10295	XP_003249736.1
gene10296	XP_006612821.1
gene10297	XP_006569228.1
gene10298	_
gene10299	XP_006612993.1
gene103	XP_006620998.1
gene1030	NP_001071293.1
gene10300	XP_006569231.1
gene10301	XP_393667.1
gene10302	XP_003251332.1
gene10303	XP_001119958.2
gene10304	_
gene10305	XP_003692851.1
gene10306	_
gene10307	XP_006607977.1
gene10308	XP_006569243.1
gene10309	XP_006607974.1
gene1031	BAH04516.1
gene10310	XP_393671.2
gene10311	XP_391829.3
gene10312	XP_003692740.1
gene10313	XP_006569245.1
gene10314	_
gene10315	XP_006569248.1
gene10316	XP_006624276.1
gene10317	XP_006624278.1
gene10318	_
gene10319	XP_006569250.1
gene1032	XP_006608257.1
gene10320	XP_006569251.1
gene10321	_
gene10322	XP_003692855.1
gene10323	XP_006621352.1
gene10324	XP_003250823.2
gene10325	XP_393673.3
gene10326	XP_003693019.1
gene10327	XP_397488.3
gene10328	XP_006621365.1
gene10329	XP_006621366.1
gene1033	XP_006608256.1
gene10330	XP_006566279.1
gene10331	XP_625252.2
gene10332	XP_001122273.1
gene10333	_
gene10334	XP_006621358.1
gene10335	XP_003692744.1
gene10336	XP_006621367.1
gene10337	XP_003250821.1
gene10338	EGI66484.1
gene10339	XP_003398247.1
gene1034	XP_003692120.1
gene10340	XP_006616806.1
gene10341	XP_003692750.1
gene10342	XP_006616808.1
gene10343	XP_006566270.1
gene10344	_
gene10345	XP_003250819.1
gene10346	XP_006566267.1
gene10347	XP_003692863.1
gene10348	XP_006566267.1
gene10349	XP_006566264.1
gene1035	XP_003250277.1
gene10350	XP_006566265.1
gene10351	_
gene10352	_
gene10353	_
gene10354	XP_006616812.1
gene10355	_
gene10356	XP_003692753.1
gene10357	XP_006616813.1
gene10358	XP_003692754.1
gene10359	XP_001122025.2
gene1036	XP_006608261.1
gene10360	XP_006566253.1
gene10361	XP_006616823.1
gene10362	XP_006566251.1
gene10363	_
gene10364	XP_006616818.1
gene10365	_
gene10366	XP_003692756.1
gene10367	_
gene10368	_
gene10369	XP_006566247.1
gene1037	XP_393612.2
gene10370	XP_006566238.1
gene10371	XP_006566238.1
gene10372	_
gene10373	EGI69368.1
gene10374	XP_006566235.1
gene10375	_
gene10376	XP_006566230.1
gene10377	XP_006616835.1
gene10378	XP_003487469.1
gene10379	XP_006566221.1
gene1038	XP_003692119.1
gene10380	XP_006616830.1
gene10381	XP_006616841.1
gene10382	XP_392356.4
gene10383	XP_006561602.1
gene10384	XP_006615721.1
gene10385	XP_001121325.1
gene10386	XP_394663.3
gene10387	XP_394662.5
gene10388	XP_003487043.1
gene10389	XP_003487044.1
gene1039	XP_006563383.1
gene10390	XP_006615426.1
gene10391	_
gene10392	XP_006568606.1
gene10393	XP_006568606.1
gene10394	XP_006568592.1
gene10395	XP_006608733.1
gene10396	XP_003693370.1
gene10397	XP_006610421.1
gene10398	XP_003251245.1
gene10399	XP_003693225.1
gene104	XP_006620996.1
gene1040	XP_006563560.1
gene10400	_
gene10401	XP_003693373.1
gene10402	XP_003693336.1
gene10403	XP_006569008.1
gene10404	XP_006608761.1
gene10405	XP_003693968.1
gene10406	XP_006622533.1
gene10407	XP_003251883.1
gene10408	XP_003251626.1
gene10409	XP_003695209.1
gene1041	XP_006608273.1
gene10410	XP_393651.2
gene10411	XP_393798.4
gene10412	EFN74016.1
gene10413	XP_006564520.1
gene10414	XP_003689595.1
gene10415	XP_003689597.1
gene10416	XP_003689594.1
gene10417	XP_006564519.1
gene10418	XP_006562855.1
gene10419	XP_006613909.1
gene1042	_
gene10420	XP_006613954.1
gene10421	XP_001122201.2
gene10422	XP_001122185.1
gene10423	XP_006613952.1
gene10424	_
gene10425	XP_393204.1
gene10426	XP_006621037.1
gene10427	XP_003694962.1
gene10428	_
gene10429	_
gene1043	XP_006613362.1
gene10430	_
gene10431	XP_006621034.1
gene10432	XP_006625154.1
gene10433	XP_001120660.2
gene10434	XP_393202.3
gene10435	_
gene10436	XP_001120738.2
gene10437	_
gene10438	XP_003693128.1
gene10439	XP_006621025.1
gene1044	XP_003250092.1
gene10440	XP_006621404.1
gene10441	XP_006621409.1
gene10442	XP_006621410.1
gene10443	XP_003487109.1
gene10444	XP_006612535.1
gene10445	XP_393236.2
gene10446	XP_006612538.1
gene10447	XP_396686.2
gene10448	XP_003693612.1
gene10449	XP_006612542.1
gene1045	XP_003693927.1
gene10450	XP_003251487.1
gene10451	XP_006612635.1
gene10452	XP_006570182.1
gene10453	XP_006612544.1
gene10454	CAB62280.1
gene10455	XP_003251486.1
gene10456	XP_003693682.1
gene10457	XP_003693610.1
gene10458	XP_006570176.1
gene10459	XP_624609.3
gene1046	_
gene10460	XP_006612550.1
gene10461	XP_001121064.2
gene10462	XP_006612552.1
gene10463	XP_624548.2
gene10464	XP_392780.2
gene10465	XP_397552.4
gene10466	XP_392780.2
gene10467	XP_624477.3
gene10468	XP_393215.4
gene10469	XP_006612557.1
gene1047	XP_006608880.1
gene10470	XP_006612564.1
gene10471	XP_006570160.1
gene10472	XP_006570161.1
gene10473	XP_006570162.1
gene10474	XP_006612561.1
gene10475	NP_001137388.1
gene10476	XP_006570154.1
gene10477	XP_003693597.1
gene10478	XP_006570152.1
gene10479	XP_006612581.1
gene1048	_
gene10480	XP_006612579.1
gene10481	XP_006570143.1
gene10482	_
gene10483	XP_397545.2
gene10484	XP_006612588.1
gene10485	XP_003693592.1
gene10486	XP_397439.4
gene10487	XP_003491695.1
gene10488	XP_624121.2
gene10489	XP_006612591.1
gene1049	_
gene10490	XP_006570132.1
gene10491	XP_003693586.1
gene10492	XP_624097.2
gene10493	XP_003693585.1
gene10494	_
gene10495	XP_003251494.2
gene10496	XP_003693581.1
gene10497	XP_006570106.1
gene10498	XP_006612623.1
gene10499	XP_006624366.1
gene105	XP_001122724.2
gene1050	XP_006608860.1
gene10500	XP_393520.4
gene10501	XP_393520.4
gene10502	_
gene10503	_
gene10504	XP_392990.2
gene10505	XP_006624375.1
gene10506	XP_006624363.1
gene10507	XP_006570208.1
gene10508	XP_006624354.1
gene10509	XP_006569330.1
gene1051	XP_006608858.1
gene10510	XP_003697473.1
gene10511	AAG43568.1
gene10512	AAG43568.1
gene10513	XP_006607651.1
gene10514	_
gene10515	XP_392767.4
gene10516	XP_006564596.1
gene10517	XP_395066.3
gene10518	XP_006564585.1
gene10519	XP_006607642.1
gene1052	XP_008190398.1
gene10520	XP_003250507.1
gene10521	XP_006607637.1
gene10522	XP_624433.2
gene10523	XP_006564578.1
gene10524	XP_006607634.1
gene10525	XP_006607631.1
gene10526	_
gene10527	XP_001122245.1
gene10528	XP_006607630.1
gene10529	XP_006607621.1
gene1053	_
gene10530	XP_624895.1
gene10531	XP_395147.3
gene10532	XP_006564569.1
gene10533	XP_624931.3
gene10534	XP_006564568.1
gene10535	XP_396906.3
gene10536	XP_003694156.1
gene10537	XP_396904.3
gene10538	XP_006607620.1
gene10539	XP_003250338.1
gene1054	XP_006564184.1
gene10540	XP_006607601.1
gene10541	_
gene10542	XP_006607599.1
gene10543	XP_006563931.1
gene10544	_
gene10545	_
gene10546	_
gene10547	XP_003691160.1
gene10548	XP_006563931.1
gene10549	XP_006607595.1
gene1055	XP_006608852.1
gene10550	XP_006607594.1
gene10551	XP_001122084.2
gene10552	XP_003694170.1
gene10553	XP_006607590.1
gene10554	XP_003694172.1
gene10555	XP_393480.4
gene10556	XP_006563825.1
gene10557	XP_006563827.1
gene10558	XP_393479.3
gene10559	XP_006607580.1
gene1056	XP_006564183.1
gene10560	_
gene10561	XP_003694167.1
gene10562	XP_006563832.1
gene10563	_
gene10564	XP_003694173.1
gene10565	XP_003694179.1
gene10566	_
gene10567	XP_006563836.1
gene10568	XP_006607568.1
gene10569	XP_624109.1
gene1057	XP_006608902.1
gene10570	XP_006563841.1
gene10571	XP_006607573.1
gene10572	XP_396287.4
gene10573	XP_396287.4
gene10574	XP_003694186.1
gene10575	XP_003694187.1
gene10576	XP_006563842.1
gene10577	XP_001121695.2
gene10578	_
gene10579	_
gene1058	XP_395437.4
gene10580	ACH96421.1
gene10581	XP_003251944.1
gene10582	XP_006615569.1
gene10583	XP_003698816.1
gene10584	XP_392917.5
gene10585	XP_006614224.1
gene10586	XP_397256.3
gene10587	XP_003249615.1
gene10588	XP_392530.3
gene10589	ETY74767.1
gene1059	XP_003395982.1
gene10590	XP_003692220.1
gene10591	XP_006623071.1
gene10592	_
gene10593	XP_003693647.1
gene10594	XP_003484606.1
gene10595	XP_396476.2
gene10596	_
gene10597	_
gene10598	XP_003693498.1
gene10599	XP_624522.1
gene106	XP_006621022.1
gene1060	XP_395437.4
gene10600	XP_003693500.1
gene10601	XP_624501.1
gene10602	XP_006623083.1
gene10603	XP_006569684.1
gene10604	XP_006569683.1
gene10605	XP_625277.1
gene10606	XP_006624575.1
gene10607	XP_006624574.1
gene10608	XP_006569676.1
gene10609	XP_394201.2
gene1061	XP_006608843.1
gene10610	_
gene10611	XP_006569673.1
gene10612	XP_006569675.1
gene10613	_
gene10614	XP_003693512.1
gene10615	XP_006569667.1
gene10616	XP_006569665.1
gene10617	XP_006569663.1
gene10618	XP_006624586.1
gene10619	_
gene1062	XP_003693933.1
gene10620	XP_006569658.1
gene10621	XP_006624583.1
gene10622	XP_006569661.1
gene10623	XP_006624592.1
gene10624	XP_624751.3
gene10625	_
gene10626	_
gene10627	_
gene10628	_
gene10629	_
gene1063	XP_001121495.2
gene10630	XP_003251416.1
gene10631	XP_006624600.1
gene10632	XP_003693521.1
gene10633	XP_623754.1
gene10634	XP_003693523.1
gene10635	XP_006624604.1
gene10636	XP_006569637.1
gene10637	XP_006569626.1
gene10638	XP_624062.3
gene10639	XP_006569635.1
gene1064	XP_001121426.2
gene10640	XP_003693652.1
gene10641	XP_006624612.1
gene10642	XP_006569625.1
gene10643	XP_006569623.1
gene10644	XP_006624608.1
gene10645	XP_006624607.1
gene10646	XP_003693532.1
gene10647	XP_006624635.1
gene10648	XP_006624631.1
gene10649	XP_624748.2
gene1065	XP_006608834.1
gene10650	XP_003693535.1
gene10651	XP_006624640.1
gene10652	XP_006624641.1
gene10653	XP_006569610.1
gene10654	XP_006624651.1
gene10655	XP_006624647.1
gene10656	XP_006569601.1
gene10657	XP_003693544.1
gene10658	XP_006624652.1
gene10659	XP_001120014.1
gene1066	XP_006608826.1
gene10660	XP_001119899.1
gene10661	XP_003693548.1
gene10662	XP_001122019.2
gene10663	XP_006569590.1
gene10664	XP_006624671.1
gene10665	XP_003693554.1
gene10666	XP_396091.3
gene10667	XP_006624673.1
gene10668	XP_003251482.1
gene10669	XP_006624675.1
gene1067	XP_003693936.1
gene10670	XP_006570058.1
gene10671	XP_001122415.1
gene10672	XP_006624373.1
gene10673	XP_393350.4
gene10674	XP_006570066.1
gene10675	XP_003693563.1
gene10676	XP_003693560.1
gene10677	XP_003693564.1
gene10678	XP_003693663.1
gene10679	XP_006624335.1
gene1068	XP_003250418.1
gene10680	XP_006624337.1
gene10681	XP_392626.3
gene10682	XP_006624339.1
gene10683	XP_623803.3
gene10684	XP_395686.2
gene10685	XP_006624492.1
gene10686	XP_006571647.1
gene10687	XP_393567.3
gene10688	XP_006570971.1
gene10689	XP_006570970.1
gene1069	XP_006608822.1
gene10690	XP_003493783.1
gene10691	XP_006568452.1
gene10692	XP_003402357.1
gene10693	ETN62747.1
gene10694	XP_003493788.1
gene10695	XP_001120447.2
gene10696	XP_623935.2
gene10697	XP_006568482.1
gene10698	XP_006612160.1
gene10699	XP_003690899.1
gene107	XP_006620994.1
gene1070	XP_003250417.1
gene10700	XP_006568497.1
gene10701	XP_006612116.1
gene10702	_
gene10703	NP_001106142.2
gene10704	ABV58878.1
gene10705	NP_001128300.1
gene10706	XP_006612123.1
gene10707	XP_006613523.1
gene10708	XP_003690906.1
gene10709	XP_006613522.1
gene1071	XP_393300.2
gene10710	XP_006568499.1
gene10711	XP_006568513.1
gene10712	_
gene10713	XP_006568514.1
gene10714	_
gene10715	XP_003486145.1
gene10716	XP_006568516.1
gene10717	_
gene10718	_
gene10719	_
gene1072	XP_003693946.1
gene10720	XP_001121255.1
gene10721	XP_006613527.1
gene10722	XP_394396.1
gene10723	XP_003690910.1
gene10724	XP_003691001.1
gene10725	XP_003690913.1
gene10726	XP_006613540.1
gene10727	XP_006568537.1
gene10728	XP_006614190.1
gene10729	EZA58832.1
gene1073	XP_006564162.1
gene10730	XP_006614184.1
gene10731	XP_006614183.1
gene10732	NP_001165850.1
gene10733	XP_003251344.1
gene10734	_
gene10735	XP_006569319.1
gene10736	XP_006569323.1
gene10737	XP_003251343.1
gene10738	_
gene10739	NP_001165860.1
gene1074	XP_393301.3
gene10740	XP_006614198.1
gene10741	XP_006569325.1
gene10742	XP_003251354.1
gene10743	XP_625180.1
gene10744	XP_003394136.1
gene10745	XP_003690924.1
gene10746	XP_003690923.1
gene10747	XP_003251353.1
gene10748	XP_001121893.2
gene10749	XP_003701674.1
gene1075	XP_006608811.1
gene10750	XP_003690922.1
gene10751	XP_006614218.1
gene10752	XP_003394145.1
gene10753	XP_006569309.1
gene10754	XP_006569308.1
gene10755	XP_006569306.1
gene10756	XP_001119921.1
gene10757	XP_006569305.1
gene10758	_
gene10759	_
gene1076	XP_003689821.1
gene10760	_
gene10761	XP_003693241.1
gene10762	XP_003693264.1
gene10763	XP_001120790.2
gene10764	XP_003695758.1
gene10765	XP_006623828.1
gene10766	_
gene10767	XP_003695740.1
gene10768	XP_006623831.1
gene10769	XP_003695746.1
gene1077	XP_006561967.1
gene10770	XP_001123277.1
gene10771	XP_623706.1
gene10772	XP_392802.4
gene10773	XP_003401760.1
gene10774	_
gene10775	XP_006625164.1
gene10776	XP_003695754.1
gene10777	NP_001136109.1
gene10778	XP_007290114.1
gene10779	_
gene1078	XP_394432.3
gene10780	_
gene10781	XP_006572400.1
gene10782	XP_006621042.1
gene10783	XP_003487134.1
gene10784	XP_003693639.1
gene10785	XP_003693638.1
gene10786	XP_003698234.1
gene10787	XP_397281.4
gene10788	XP_003250597.1
gene10789	XP_003251791.1
gene1079	XP_006567930.1
gene10790	XP_003251782.1
gene10791	XP_006608352.1
gene10792	XP_006608302.1
gene10793	XP_006608303.1
gene10794	XP_003251779.1
gene10795	_
gene10796	NP_001032395.1
gene10797	XP_006608312.1
gene10798	XP_003695658.1
gene10799	XP_003695660.1
gene108	XP_006620995.1
gene1080	XP_006567932.1
gene10800	XP_006571750.1
gene10801	XP_006571749.1
gene10802	XP_006608319.1
gene10803	XP_006608354.1
gene10804	XP_003695662.1
gene10805	XP_006608321.1
gene10806	XP_006608355.1
gene10807	XP_006571763.1
gene10808	XP_003393330.1
gene10809	XP_006571763.1
gene1081	XP_394482.4
gene10810	XP_006608331.1
gene10811	XP_006608327.1
gene10812	XP_003695462.1
gene10813	XP_006608323.1
gene10814	XP_006571732.1
gene10815	XP_006608333.1
gene10816	XP_003251771.1
gene10817	XP_006571728.1
gene10818	XP_006608337.1
gene10819	XP_006571709.1
gene1082	XP_006621957.1
gene10820	XP_394252.2
gene10821	XP_394252.2
gene10822	XP_003695468.1
gene10823	XP_394253.4
gene10824	EFN71516.1
gene10825	XP_624449.2
gene10826	XP_006616119.1
gene10827	XP_006571698.1
gene10828	XP_006571697.1
gene10829	XP_003393252.1
gene1083	XP_006621953.1
gene10830	XP_006571762.1
gene10831	XP_395017.2
gene10832	XP_006571695.1
gene10833	CCU75745.1
gene10834	XP_393536.2
gene10835	XP_003494002.1
gene10836	XP_001119904.2
gene10837	XP_003692330.1
gene10838	XP_006571693.1
gene10839	XP_001119891.2
gene1084	XP_006567287.1
gene10840	XP_006616137.1
gene10841	XP_006571692.1
gene10842	XP_396967.3
gene10843	XP_003695622.1
gene10844	XP_006616143.1
gene10845	XP_003695486.1
gene10846	XP_003695624.1
gene10847	XP_392753.2
gene10848	XP_006571527.1
gene10849	XP_003695490.1
gene1085	XP_006567278.1
gene10850	XP_003695487.1
gene10851	XP_006616156.1
gene10852	XP_003695494.1
gene10853	XP_006571529.1
gene10854	XP_623429.3
gene10855	XP_624653.3
gene10856	XP_006616158.1
gene10857	XP_003695495.1
gene10858	XP_003392860.1
gene10859	XP_006616158.1
gene1086	XP_006567280.1
gene10860	XP_006616162.1
gene10861	XP_624749.3
gene10862	XP_003695628.1
gene10863	XP_005710221.1
gene10864	XP_003695504.1
gene10865	XP_006616174.1
gene10866	XP_006571537.1
gene10867	XP_003695504.1
gene10868	XP_001120360.1
gene10869	EMC82916.1
gene1087	XP_006621949.1
gene10870	XP_006571680.1
gene10871	XP_006571680.1
gene10872	XP_393012.2
gene10873	XP_003392908.1
gene10874	XP_006571541.1
gene10875	XP_392808.2
gene10876	_
gene10877	XP_006616180.1
gene10878	XP_003489915.1
gene10879	XP_392174.1
gene1088	XP_003690026.1
gene10880	XP_001122093.1
gene10881	EZA57801.1
gene10882	XP_006571554.1
gene10883	XP_003695523.1
gene10884	XP_006571558.1
gene10885	XP_003251750.1
gene10886	XP_003695529.1
gene10887	XP_001121935.2
gene10888	XP_006571573.1
gene10889	XP_006607175.1
gene1089	XP_394479.4
gene10890	XP_006607176.1
gene10891	XP_006607168.1
gene10892	XP_003695528.1
gene10893	XP_006624899.1
gene10894	NP_001265264.1
gene10895	_
gene10896	XP_006614908.1
gene10897	XP_003695534.1
gene10898	XP_006614913.1
gene10899	XP_006571598.1
gene109	XP_396217.2
gene1090	XP_006567371.1
gene10900	XP_392181.4
gene10901	XP_006571610.1
gene10902	XP_006571615.1
gene10903	XP_006614925.1
gene10904	XP_006614921.1
gene10905	XP_006571622.1
gene10906	XP_003695540.1
gene10907	XP_006614932.1
gene10908	XP_006614934.1
gene10909	XP_006571634.1
gene1091	XP_006621960.1
gene10910	XP_003251756.1
gene10911	XP_006571521.1
gene10912	XP_006614944.1
gene10913	XP_006614942.1
gene10914	XP_006614947.1
gene10915	XP_003393333.1
gene10916	_
gene10917	XP_624278.2
gene10918	XP_006571684.1
gene10919	XP_003695536.1
gene1092	XP_003708404.1
gene10920	XP_003695548.1
gene10921	XP_003251758.1
gene10922	XP_003695555.1
gene10923	XP_008212601.1
gene10924	XP_003703772.1
gene10925	XP_006612836.1
gene10926	XP_392652.2
gene10927	XP_392651.2
gene10928	XP_006571668.1
gene10929	XP_003695559.1
gene1093	XP_625214.3
gene10930	XP_006612913.1
gene10931	XP_006571673.1
gene10932	XP_394261.3
gene10933	XP_006612861.1
gene10934	XP_006612862.1
gene10935	XP_006571479.1
gene10936	XP_006612865.1
gene10937	XP_394264.3
gene10938	XP_006571496.1
gene10939	_
gene1094	XP_006621959.1
gene10940	XP_006571491.1
gene10941	XP_006612889.1
gene10942	XP_003492201.1
gene10943	NP_001265267.1
gene10944	XP_003492185.1
gene10945	XP_003695568.1
gene10946	XP_006612881.1
gene10947	XP_003695565.1
gene10948	XP_006612877.1
gene10949	XP_006571499.1
gene1095	XP_003690067.1
gene10950	XP_006612874.1
gene10951	XP_006612867.1
gene10952	XP_001120347.2
gene10953	XP_003695571.1
gene10954	_
gene10955	XP_001120991.2
gene10956	XP_001120991.2
gene10957	XP_006612904.1
gene10958	XP_006571382.1
gene10959	XP_003425288.1
gene1096	XP_003690066.1
gene10960	XP_006571384.1
gene10961	XP_006612910.1
gene10962	XP_006612911.1
gene10963	XP_623980.2
gene10964	XP_003695581.1
gene10965	XP_003251725.1
gene10966	XP_003695576.1
gene10967	XP_003393004.1
gene10968	XP_003251726.2
gene10969	XP_003251738.1
gene1097	NP_001157184.1
gene10970	XP_006571390.1
gene10971	XP_003695583.1
gene10972	XP_006571388.1
gene10973	XP_397510.4
gene10974	XP_001120088.2
gene10975	XP_001120032.3
gene10976	XP_001119966.1
gene10977	XP_006571400.1
gene10978	XP_006624095.1
gene10979	XP_003393011.1
gene1098	XP_006621924.1
gene10980	XP_006571403.1
gene10981	XP_006623911.1
gene10982	XP_001121733.1
gene10983	XP_003695592.1
gene10984	XP_003251728.1
gene10985	XP_392112.3
gene10986	XP_006571407.1
gene10987	XP_006612984.1
gene10988	XP_006612984.1
gene10989	_
gene1099	_
gene10990	XP_003698261.1
gene10991	_
gene10992	XP_006612985.1
gene10993	XP_006612986.1
gene10994	XP_006569221.1
gene10995	XP_006613010.1
gene10996	XP_006569219.1
gene10997	XP_006612983.1
gene10998	XP_006612981.1
gene10999	EFN86558.1
gene11	_
gene110	XP_006561724.1
gene1100	XP_006621923.1
gene11000	XP_003692897.1
gene11001	XP_003692898.1
gene11002	XP_006612973.1
gene11003	XP_006612972.1
gene11004	XP_003394640.1
gene11005	XP_006612976.1
gene11006	XP_006569199.1
gene11007	XP_006569197.1
gene11008	XP_006612979.1
gene11009	XP_006612980.1
gene1101	XP_392318.4
gene11010	XP_003692845.1
gene11011	XP_003692892.1
gene11012	XP_006572362.1
gene11013	XP_006625053.1
gene11014	XP_006625054.1
gene11015	XP_006624865.1
gene11016	XP_006624867.1
gene11017	XP_003692842.1
gene11018	XP_006624866.1
gene11019	XP_006569708.1
gene1102	XP_001120012.2
gene11020	XP_006569709.1
gene11021	XP_006569712.1
gene11022	XP_006612399.1
gene11023	XP_623981.1
gene11024	XP_003251423.2
gene11025	XP_006612392.1
gene11026	XP_003692808.1
gene11027	XP_006612389.1
gene11028	XP_623816.1
gene11029	XP_003402341.1
gene1103	XP_006567117.1
gene11030	XP_003692785.1
gene11031	XP_006612379.1
gene11032	XP_006612377.1
gene11033	XP_003692766.1
gene11034	XP_006569703.1
gene11035	XP_006612374.1
gene11036	XP_397567.2
gene11037	XP_006612370.1
gene11038	XP_006569738.1
gene11039	XP_003692903.1
gene1104	XP_392640.1
gene11040	XP_006569744.1
gene11041	XP_006569749.1
gene11042	XP_391818.2
gene11043	_
gene11044	XP_006615891.1
gene11045	_
gene11046	XP_397461.3
gene11047	XP_006564601.1
gene11048	XP_395559.4
gene11049	XP_006619301.1
gene1105	XP_006617483.1
gene11050	XP_006560280.1
gene11051	XP_001601035.1
gene11052	XP_006563554.1
gene11053	XP_003401079.1
gene11054	XP_006563552.1
gene11055	XP_392065.2
gene11056	XP_006563388.1
gene11057	NP_001011629.1
gene11058	XP_006563550.1
gene11059	XP_394080.3
gene1106	XP_006567369.1
gene11060	XP_003696137.1
gene11061	XP_006614622.1
gene11062	XP_003250321.2
gene11063	XP_006563549.1
gene11064	XP_003250270.1
gene11065	XP_001121061.1
gene11066	XP_006614651.1
gene11067	_
gene11068	XP_006614634.1
gene11069	XP_394082.3
gene1107	XP_006617478.1
gene11070	XP_003250269.2
gene11071	XP_006614648.1
gene11072	XP_006563533.1
gene11073	XP_394084.5
gene11074	XP_006614646.1
gene11075	XP_006614644.1
gene11076	XP_394084.5
gene11077	XP_396447.3
gene11078	XP_006614642.1
gene11079	XP_003695891.1
gene1108	XP_392642.2
gene11080	XP_006563530.1
gene11081	_
gene11082	XP_003250264.1
gene11083	XP_003250263.1
gene11084	XP_003696118.1
gene11085	XP_006563527.1
gene11086	XP_006617047.1
gene11087	XP_625224.3
gene11088	XP_001122452.2
gene11089	XP_003250260.1
gene1109	XP_395052.1
gene11090	XP_003250259.1
gene11091	XP_006563510.1
gene11092	XP_003695886.1
gene11093	XP_003695885.1
gene11094	XP_006617067.1
gene11095	XP_006617066.1
gene11096	XP_006617065.1
gene11097	XP_006563505.1
gene11098	XP_006617174.1
gene11099	XP_394087.5
gene111	XP_001122103.1
gene1110	XP_006567256.1
gene11100	XP_394088.3
gene11101	XP_392070.3
gene11102	XP_006563501.1
gene11103	XP_392071.2
gene11104	XP_006617077.1
gene11105	_
gene11106	XP_006617074.1
gene11107	_
gene11108	XP_003695882.1
gene11109	XP_003695881.1
gene1111	XP_006617474.1
gene11110	XP_006617081.1
gene11111	XP_003694196.1
gene11112	XP_625246.2
gene11113	XP_003250344.1
gene11114	XP_003698493.1
gene11115	XP_396618.2
gene11116	XP_006618341.1
gene11117	XP_006560209.1
gene11118	XP_003249196.1
gene11119	XP_006561752.1
gene1112	XP_006567248.1
gene11120	XP_003492339.1
gene11121	XP_003249917.1
gene11122	XP_006571050.1
gene11123	XP_003691134.1
gene11124	XP_006564081.1
gene11125	XP_006608026.1
gene11126	XP_006608025.1
gene11127	XP_006564092.1
gene11128	XP_006608022.1
gene11129	XP_006564091.1
gene1113	XP_006567246.1
gene11130	XP_003691138.1
gene11131	XP_003691138.1
gene11132	XP_003691124.1
gene11133	XP_003691125.1
gene11134	XP_006564093.1
gene11135	XP_006608033.1
gene11136	XP_006608032.1
gene11137	XP_006564096.1
gene11138	XP_003691130.1
gene11139	XP_003691131.1
gene1114	XP_006567243.1
gene11140	XP_003691132.1
gene11141	XP_006608045.1
gene11142	XP_003691133.1
gene11143	XP_006564101.1
gene11144	_
gene11145	XP_006608049.1
gene11146	XP_006608052.1
gene11147	XP_006608053.1
gene11148	_
gene11149	_
gene1115	XP_006617457.1
gene11150	XP_006564303.1
gene11151	XP_006565726.1
gene11152	XP_006558819.1
gene11153	XP_006568253.1
gene11154	XP_006607675.1
gene11155	EFZ17178.1
gene11156	XP_003698129.1
gene11157	XP_003698128.1
gene11158	XP_006562102.1
gene11159	XP_006618325.1
gene1116	XP_003488628.1
gene11160	XP_393124.4
gene11161	XP_003399198.1
gene11162	XP_006618315.1
gene11163	XP_003698158.1
gene11164	XP_003698158.1
gene11165	XP_006571905.1
gene11166	XP_393332.1
gene11167	XP_006571912.1
gene11168	XP_003698124.1
gene11169	XP_003251814.1
gene1117	XP_001121520.2
gene11170	XP_003698157.1
gene11171	XP_003698119.1
gene11172	XP_003698156.1
gene11173	NP_001257746.1
gene11174	XP_006624271.1
gene11175	NP_001257748.1
gene11176	XP_003698117.1
gene11177	XP_006571898.1
gene11178	XP_001120606.1
gene11179	XP_006624266.1
gene1118	XP_006617456.1
gene11180	XP_003705559.1
gene11181	XP_006571897.1
gene11182	XP_003698155.1
gene11183	XP_003698154.1
gene11184	NP_001265256.1
gene11185	XP_006624256.1
gene11186	NP_001265257.1
gene11187	XP_624060.3
gene11188	XP_006624964.1
gene11189	XP_006624820.1
gene1119	_
gene11190	XP_396002.1
gene11191	XP_001121316.2
gene11192	_
gene11193	XP_003698756.1
gene11194	XP_006560519.1
gene11195	EZA49797.1
gene11196	XP_006571413.1
gene11197	_
gene11198	XP_006615723.1
gene11199	_
gene112	XP_396215.1
gene1120	XP_006617448.1
gene11200	XP_006571410.1
gene11201	XP_397511.4
gene11202	XP_001121501.2
gene11203	XP_003689792.1
gene11204	XP_006622839.1
gene11205	XP_394146.4
gene11206	XP_006622841.1
gene11207	XP_003251741.1
gene11208	XP_624300.1
gene11209	XP_006622850.1
gene1121	_
gene11210	XP_624282.1
gene11211	XP_006622853.1
gene11212	XP_006571428.1
gene11213	XP_006571434.1
gene11214	XP_001121112.1
gene11215	XP_006622862.1
gene11216	XP_006571438.1
gene11217	XP_006616411.1
gene11218	_
gene11219	_
gene1122	XP_006567241.1
gene11220	XP_625179.1
gene11221	XP_003249224.2
gene11222	XP_006611349.1
gene11223	XP_624007.3
gene11224	XP_003694465.1
gene11225	XP_393500.1
gene11226	XP_006611352.1
gene11227	XP_006611358.1
gene11228	_
gene11229	XP_006611343.1
gene1123	XP_006617450.1
gene11230	XP_003694473.1
gene11231	XP_623797.1
gene11232	XP_006611338.1
gene11233	XP_003694471.1
gene11234	XP_006558158.1
gene11235	_
gene11236	_
gene11237	XP_006607700.1
gene11238	XP_006607711.1
gene11239	XP_006607710.1
gene1124	XP_006617452.1
gene11240	XP_003249456.1
gene11241	XP_006607705.1
gene11242	XP_003249456.1
gene11243	XP_006607701.1
gene11244	XP_006559233.1
gene11245	XP_392607.3
gene11246	XP_006559231.1
gene11247	XP_006559230.1
gene11248	XP_001120363.1
gene11249	XP_392865.2
gene1125	XP_006617453.1
gene11250	XP_623749.2
gene11251	XP_006559222.1
gene11252	XP_003249454.1
gene11253	XP_395735.4
gene11254	XP_006607731.1
gene11255	XP_003249454.1
gene11256	XP_006607776.1
gene11257	NP_001229449.1
gene11258	XP_397270.3
gene11259	XP_006607736.1
gene1126	XP_006567238.1
gene11260	XP_001122957.2
gene11261	XP_006559218.1
gene11262	XP_003698993.1
gene11263	XP_006607777.1
gene11264	XP_006559241.1
gene11265	XP_006559213.1
gene11266	XP_623654.2
gene11267	XP_003698978.1
gene11268	XP_006607764.1
gene11269	XP_396855.2
gene1127	XP_006617432.1
gene11270	XP_001120054.2
gene11271	XP_006617088.1
gene11272	XP_394092.3
gene11273	XP_006624132.1
gene11274	XP_624023.2
gene11275	XP_006620062.1
gene11276	_
gene11277	XP_392838.4
gene11278	_
gene11279	XP_006623889.1
gene1128	XP_006567231.1
gene11280	XP_003487118.1
gene11281	_
gene11282	_
gene11283	_
gene11284	XP_396097.3
gene11285	NP_001265260.1
gene11286	XP_396015.2
gene11287	XP_006572214.1
gene11288	XP_003695286.1
gene11289	AFU83095.1
gene1129	XP_003690056.1
gene11290	XP_006572216.1
gene11291	_
gene11292	XP_006624520.1
gene11293	XP_624814.3
gene11294	_
gene11295	XP_006568873.1
gene11296	_
gene11297	XP_395810.4
gene11298	XP_001122030.2
gene11299	XP_006614026.1
gene113	XP_006620988.1
gene1130	XP_006567229.1
gene11300	XP_624407.2
gene11301	XP_006620577.1
gene11302	XP_395867.4
gene11303	XP_001122977.1
gene11304	XP_623942.2
gene11305	XP_003251188.1
gene11306	XP_395043.3
gene11307	XP_006568191.1
gene11308	XP_392639.1
gene11309	XP_006613180.1
gene1131	XP_006617439.1
gene11310	XP_006613198.1
gene11311	XP_006613193.1
gene11312	XP_006613182.1
gene11313	XP_006568182.1
gene11314	XP_001122217.2
gene11315	XP_006613201.1
gene11316	_
gene11317	XP_003251185.1
gene11318	XP_396802.3
gene11319	XP_006613215.1
gene1132	XP_392315.1
gene11320	_
gene11321	XP_006613213.1
gene11322	AET36533.1
gene11323	XP_006613212.1
gene11324	XP_393416.2
gene11325	XP_003697564.1
gene11326	XP_396914.2
gene11327	XP_006568168.1
gene11328	EZA54631.1
gene11329	_
gene1133	XP_394474.4
gene11330	XP_003251184.1
gene11331	XP_396912.1
gene11332	XP_006613234.1
gene11333	XP_393109.2
gene11334	XP_393110.1
gene11335	XP_006613226.1
gene11336	_
gene11337	_
gene11338	XP_006568206.1
gene11339	XP_006568146.1
gene1134	XP_003250869.1
gene11340	_
gene11341	XP_006613245.1
gene11342	XP_001121147.2
gene11343	_
gene11344	XP_003694479.1
gene11345	XP_006622437.1
gene11346	XP_006620886.1
gene11347	_
gene11348	XP_006568693.1
gene11349	XP_006610417.1
gene1135	XP_006616630.1
gene11350	XP_001121804.1
gene11351	XP_003693339.1
gene11352	XP_006610416.1
gene11353	NP_001229360.1
gene11354	XP_006610390.1
gene11355	XP_003693340.1
gene11356	XP_006568334.1
gene11357	XP_006568334.1
gene11358	XP_006568329.1
gene11359	XP_001121640.3
gene1136	XP_006557603.1
gene11360	XP_001120418.1
gene11361	XP_006568331.1
gene11362	XP_006568332.1
gene11363	XP_003702739.1
gene11364	XP_003693343.1
gene11365	XP_003491847.1
gene11366	XP_006568335.1
gene11367	XP_006572393.1
gene11368	XP_003691932.1
gene11369	XP_006564520.1
gene1137	XP_003691176.1
gene11370	XP_006564520.1
gene11371	XP_006608075.1
gene11372	XP_006567705.1
gene11373	XP_003690385.1
gene11374	XP_006622113.1
gene11375	XP_006617373.1
gene11376	XP_006885972.1
gene11377	XP_003249169.1
gene11378	XP_006617378.1
gene11379	XP_006557869.1
gene1138	_
gene11380	XP_003400159.1
gene11381	XP_006617395.1
gene11382	XP_006617393.1
gene11383	XP_006557875.1
gene11384	_
gene11385	XP_001122113.1
gene11386	XP_006617399.1
gene11387	XP_393883.3
gene11388	XP_003695146.1
gene11389	XP_006557880.1
gene1139	XP_003696159.1
gene11390	XP_003695111.1
gene11391	XP_006617402.1
gene11392	XP_006557887.1
gene11393	XP_006617408.1
gene11394	XP_006617404.1
gene11395	XP_006617403.1
gene11396	XP_006617409.1
gene11397	XP_001122324.3
gene11398	XP_006557861.1
gene11399	XP_623899.3
gene114	XP_003690373.1
gene1140	_
gene11400	XP_006607667.1
gene11401	XP_003494384.1
gene11402	XP_003249184.2
gene11403	XP_001122391.1
gene11404	XP_001122399.1
gene11405	XP_003695105.1
gene11406	XP_006616451.1
gene11407	XP_006616450.1
gene11408	XP_006557898.1
gene11409	XP_391949.4
gene1141	XP_391920.3
gene11410	XP_393890.1
gene11411	XP_006557906.1
gene11412	XP_006557904.1
gene11413	XP_006616459.1
gene11414	XP_006616457.1
gene11415	_
gene11416	XP_624210.1
gene11417	XP_003695135.1
gene11418	XP_624284.2
gene11419	_
gene1142	XP_003696157.1
gene11420	_
gene11421	_
gene11422	_
gene11423	XP_003400200.1
gene11424	XP_001122556.2
gene11425	XP_006616493.1
gene11426	XP_393336.2
gene11427	XP_006616478.1
gene11428	XP_006616476.1
gene11429	XP_003249178.1
gene1143	XP_006618947.1
gene11430	XP_006616482.1
gene11431	XP_006616481.1
gene11432	XP_006557925.1
gene11433	XP_624150.2
gene11434	XP_624150.2
gene11435	XP_397241.4
gene11436	XP_003691214.1
gene11437	XP_006611623.1
gene11438	XP_395035.4
gene11439	XP_006568231.1
gene1144	XP_391919.2
gene11440	XP_006568225.1
gene11441	XP_006568226.1
gene11442	XP_003697008.1
gene11443	XP_623875.1
gene11444	XP_003696981.1
gene11445	XP_006622427.1
gene11446	XP_006568216.1
gene11447	XP_003696988.1
gene11448	XP_006568215.1
gene11449	XP_006569163.1
gene1145	XP_393834.2
gene11450	_
gene11451	XP_006622420.1
gene11452	XP_001119981.2
gene11453	XP_006622422.1
gene11454	XP_006622407.1
gene11455	XP_001606028.1
gene11456	XP_006569143.1
gene11457	XP_003697056.1
gene11458	XP_394324.2
gene11459	XP_006569149.1
gene1146	XP_006559298.1
gene11460	XP_006622410.1
gene11461	XP_003393984.1
gene11462	XP_001120497.1
gene11463	XP_001120540.2
gene11464	XP_003696810.1
gene11465	XP_006622401.1
gene11466	XP_001120674.2
gene11467	XP_624507.1
gene11468	XP_006622380.1
gene11469	XP_006569119.1
gene1147	XP_006618931.1
gene11470	XP_006569122.1
gene11471	XP_006569120.1
gene11472	XP_006622373.1
gene11473	XP_001120007.2
gene11474	XP_001120954.1
gene11475	_
gene11476	_
gene11477	XP_003251317.2
gene11478	XP_006622370.1
gene11479	XP_392218.2
gene1148	XP_006559299.1
gene11480	XP_006569108.1
gene11481	XP_003251300.1
gene11482	XP_006622365.1
gene11483	_
gene11484	XP_006569079.1
gene11485	XP_003251299.1
gene11486	XP_006569068.1
gene11487	XP_006622354.1
gene11488	XP_624080.4
gene11489	XP_006622352.1
gene1149	_
gene11490	XP_001121513.2
gene11491	XP_624080.4
gene11492	XP_006569061.1
gene11493	_
gene11494	XP_003696825.1
gene11495	XP_392760.2
gene11496	XP_003696826.1
gene11497	XP_006622343.1
gene11498	XP_006622341.1
gene11499	XP_006569052.1
gene115	_
gene1150	XP_006572674.1
gene11500	XP_395496.2
gene11501	XP_001121718.2
gene11502	XP_003696830.1
gene11503	XP_623731.1
gene11504	XP_623690.3
gene11505	XP_006569049.1
gene11506	XP_003490693.1
gene11507	_
gene11508	XP_006569045.1
gene11509	XP_006569195.1
gene1151	XP_003696152.1
gene11510	XP_006569047.1
gene11511	XP_003696836.1
gene11512	XP_006569041.1
gene11513	XP_006569040.1
gene11514	XP_003696835.1
gene11515	XP_006622323.1
gene11516	XP_006622322.1
gene11517	XP_006622490.1
gene11518	XP_006569036.1
gene11519	XP_006622321.1
gene1152	_
gene11520	XP_005199874.1
gene11521	XP_003696842.1
gene11522	XP_006622315.1
gene11523	_
gene11524	XP_623061.2
gene11525	XP_006569026.1
gene11526	XP_003251315.1
gene11527	XP_006569020.1
gene11528	XP_006622302.1
gene11529	XP_006569025.1
gene1153	XP_395612.3
gene11530	XP_006622303.1
gene11531	XP_006569005.1
gene11532	XP_006622305.1
gene11533	XP_001120443.1
gene11534	XP_006622310.1
gene11535	XP_003696849.1
gene11536	XP_006622313.1
gene11537	XP_001119842.1
gene11538	XP_006568996.1
gene11539	XP_006622293.1
gene1154	_
gene11540	XP_003251294.1
gene11541	XP_624698.2
gene11542	XP_003251314.1
gene11543	XP_006623375.1
gene11544	XP_006568985.1
gene11545	NP_001229456.1
gene11546	XP_006623365.1
gene11547	XP_003251293.1
gene11548	EFN80313.1
gene11549	XP_006568974.1
gene1155	XP_003695900.1
gene11550	XP_006568755.1
gene11551	XP_006568972.1
gene11552	XP_006568971.1
gene11553	XP_006620022.1
gene11554	XP_006568962.1
gene11555	XP_006568963.1
gene11556	XP_006620030.1
gene11557	XP_003251287.2
gene11558	XP_006620036.1
gene11559	XP_006568956.1
gene1156	XP_003695899.1
gene11560	XP_003251823.1
gene11561	XP_003699168.1
gene11562	XP_003251286.1
gene11563	XP_006568943.1
gene11564	EGI57337.1
gene11565	XP_006620066.1
gene11566	XP_006620064.1
gene11567	XP_007555083.1
gene11568	XP_392209.1
gene11569	XP_006620075.1
gene1157	_
gene11570	XP_006568936.1
gene11571	XP_392210.1
gene11572	XP_006612438.1
gene11573	NP_001233596.1
gene11574	XP_006568759.1
gene11575	XP_006568926.1
gene11576	XP_392212.2
gene11577	XP_006612434.1
gene11578	XP_006568919.1
gene11579	XP_392214.2
gene1158	XP_395280.4
gene11580	AEZ65021.1
gene11581	XP_006568910.1
gene11582	XP_006569191.1
gene11583	XP_006612441.1
gene11584	XP_394313.1
gene11585	XP_394314.2
gene11586	_
gene11587	XP_003696880.1
gene11588	XP_003696880.1
gene11589	XP_397517.2
gene1159	_
gene11590	XP_625125.2
gene11591	XP_001121987.3
gene11592	XP_394316.3
gene11593	XP_003490706.1
gene11594	_
gene11595	_
gene11596	XP_006612418.1
gene11597	XP_003490703.1
gene11598	XP_006568896.1
gene11599	XP_395231.3
gene116	_
gene1160	XP_006559308.1
gene11600	XP_006568887.1
gene11601	XP_003696888.1
gene11602	XP_006569188.1
gene11603	XP_003697030.1
gene11604	XP_006622882.1
gene11605	XP_006622883.1
gene11606	XP_006622888.1
gene11607	XP_006622887.1
gene11608	XP_006622887.1
gene11609	XP_003697033.1
gene1161	_
gene11610	XP_003696885.1
gene11611	XP_624564.1
gene11612	XP_623170.1
gene11613	XP_003696891.1
gene11614	XP_006568874.1
gene11615	XP_003696898.1
gene11616	XP_003696892.1
gene11617	XP_392943.3
gene11618	XP_006622279.1
gene11619	_
gene1162	XP_006559323.1
gene11620	XP_006620707.1
gene11621	XP_003697035.1
gene11622	XP_006568870.1
gene11623	XP_006568869.1
gene11624	XP_006620698.1
gene11625	XP_006568867.1
gene11626	XP_006620701.1
gene11627	XP_003697037.1
gene11628	XP_001122316.2
gene11629	XP_001122298.3
gene1163	XP_006559268.1
gene11630	XP_006568863.1
gene11631	XP_006568861.1
gene11632	XP_006568859.1
gene11633	XP_003402634.1
gene11634	XP_624420.3
gene11635	XP_003696920.1
gene11636	XP_006568855.1
gene11637	XP_006620675.1
gene11638	XP_392612.2
gene11639	XP_392613.2
gene1164	EFA04854.1
gene11640	XP_006568852.1
gene11641	XP_624280.2
gene11642	XP_001120626.2
gene11643	XP_006620658.1
gene11644	XP_397515.3
gene11645	XP_006568843.1
gene11646	XP_006620666.1
gene11647	XP_003493522.1
gene11648	XP_001120955.2
gene11649	XP_001120980.3
gene1165	XP_394482.4
gene11650	XP_003696927.1
gene11651	XP_006568836.1
gene11652	XP_006618303.1
gene11653	XP_006618303.1
gene11654	XP_006618284.1
gene11655	XP_623958.2
gene11656	XP_006618288.1
gene11657	XP_003251267.2
gene11658	XP_003696931.1
gene11659	XP_003696931.1
gene1166	XP_006612850.1
gene11660	XP_624971.1
gene11661	XP_003697043.1
gene11662	XP_006618282.1
gene11663	XP_003251266.1
gene11664	XP_006568827.1
gene11665	XP_003697045.1
gene11666	XP_623196.3
gene11667	XP_394284.2
gene11668	XP_006618277.1
gene11669	XP_003693553.1
gene1167	XP_006571312.1
gene11670	XP_006568623.1
gene11671	XP_006619976.1
gene11672	XP_006619976.1
gene11673	_
gene11674	_
gene11675	_
gene11676	XP_003693545.1
gene11677	XP_003693534.1
gene11678	_
gene11679	XP_001121399.2
gene1168	XP_006571303.1
gene11680	XP_006608005.1
gene11681	XP_006608006.1
gene11682	XP_623676.2
gene11683	XP_006608008.1
gene11684	XP_006608009.1
gene11685	XP_006608015.1
gene11686	XP_008553755.1
gene11687	XP_001121146.2
gene11688	XP_003396248.1
gene11689	XP_006622508.1
gene1169	XP_006559491.1
gene11690	_
gene11691	NP_001137393.1
gene11692	XP_006621962.1
gene11693	_
gene11694	XP_006621963.1
gene11695	_
gene11696	XP_006562644.1
gene11697	XP_003693751.1
gene11698	XP_393686.2
gene11699	_
gene117	_
gene1170	XP_003249529.1
gene11700	XP_006623892.1
gene11701	XP_006625035.1
gene11702	XP_006625012.1
gene11703	XP_006566114.1
gene11704	XP_006566118.1
gene11705	XP_625037.1
gene11706	XP_003692888.1
gene11707	XP_006625021.1
gene11708	XP_391838.3
gene11709	XP_624995.4
gene1171	XP_006607432.1
gene11710	XP_003692818.1
gene11711	XP_006625010.1
gene11712	XP_006566135.1
gene11713	_
gene11714	NP_001077099.1
gene11715	XP_006566136.1
gene11716	_
gene11717	_
gene11718	XP_006620493.1
gene11719	XP_006566138.1
gene1172	NP_001167614.1
gene11720	XP_006566137.1
gene11721	XP_006620490.1
gene11722	XP_006566145.1
gene11723	XP_006620480.1
gene11724	XP_006620480.1
gene11725	XP_006620479.1
gene11726	XP_006620478.1
gene11727	XP_001119823.1
gene11728	XP_006620471.1
gene11729	XP_006566153.1
gene1173	XP_003692588.1
gene11730	XP_006620466.1
gene11731	XP_003692803.1
gene11732	XP_006620476.1
gene11733	XP_393684.4
gene11734	XP_003250799.1
gene11735	XP_003250800.1
gene11736	XP_006620446.1
gene11737	XP_006620444.1
gene11738	ENN72713.1
gene11739	_
gene1174	XP_392719.1
gene11740	_
gene11741	_
gene11742	XP_006566165.1
gene11743	AGQ03796.1
gene11744	XP_006620449.1
gene11745	XP_006620450.1
gene11746	XP_006566172.1
gene11747	XP_006620439.1
gene11748	XP_003692883.1
gene11749	XP_006620443.1
gene1175	XP_006559494.1
gene11750	XP_006566169.1
gene11751	XP_006620501.1
gene11752	XP_001121210.2
gene11753	_
gene11754	XP_001121244.2
gene11755	_
gene11756	XP_006566175.1
gene11757	XP_391836.2
gene11758	XP_006607966.1
gene11759	XP_006607965.1
gene1176	XP_395238.2
gene11760	XP_006607957.1
gene11761	XP_003692781.1
gene11762	XP_006566298.1
gene11763	XP_623770.2
gene11764	XP_006623672.1
gene11765	XP_003692878.1
gene11766	XP_394840.2
gene11767	XP_006623669.1
gene11768	XP_006623678.1
gene11769	XP_006623667.1
gene1177	XP_003249515.1
gene11770	XP_001121538.2
gene11771	XP_006623679.1
gene11772	XP_003692777.1
gene11773	XP_006566303.1
gene11774	XP_006616871.1
gene11775	XP_006616868.1
gene11776	XP_006566195.1
gene11777	XP_006566196.1
gene11778	XP_006616866.1
gene11779	XP_003692773.1
gene1178	XP_003249515.1
gene11780	NP_001172073.1
gene11781	XP_001121736.2
gene11782	XP_006566210.1
gene11783	_
gene11784	_
gene11785	XP_006616841.1
gene11786	_
gene11787	_
gene11788	_
gene11789	XP_001120045.2
gene1179	XP_006559495.1
gene11790	XP_003698365.1
gene11791	XP_006624013.1
gene11792	XP_624095.2
gene11793	XP_003698050.1
gene11794	XP_006566766.1
gene11795	XP_395866.2
[truncated: 10,140 more rows]
