# Supplementary material for: Transcriptome Profiling Reveals a Novel Mechanism of Antiviral Immunity Upon Sacbrood Virus Infection in Honey Bee Larvae (Apis cerana)
Source: Front Microbiol. 2021 Jun 2;12:615893. doi: 10.3389/fmicb.2021.615893 (PMC8208235; doi:10.3389/fmicb.2021.615893)
Supplement: Supplementary Table 6 — KEGG enrichment of host differentially expressed genes. [file Table_6.XLSX]

## Sheet: Sheet1
Supplementary Table S6 a.KEGG enrichment of host differentially expressed genes.
Term	Database	Id	Sample number	Background number	P-Value	Corrected P-Value	Genes	Hyperlink	typeII	typeI
Carbon metabolism	KEGG PATHWAY	ko01200	51	102	3.34483e-07	9.09795e-05	gene2274|gene10698|gene4359|gene11376|gene3948|gene5480|gene5764|gene7166|gene10499|gene9245|gene3947|gene3589|gene4547|gene3808|gene3809|gene4322|gene3354|gene5547|gene1704|gene5304|gene8623|gene11966|gene11730|gene10358|gene9697|gene3980|gene9908|gene6158|gene3340|gene5765|gene4303|gene1693|gene4084|gene4357|gene8000|gene5025|gene9354|gene1175|gene7536|gene6907|gene7534|gene1268|gene6655|gene11…	http://www.genome.jp/kegg-bin/show_pathway?ko01200/K00850%09red/K01689%09red/K11517%09red/K00615%09red/K01623%09red/K00605%09red/K00830%09red/K01810%09red/K19269%09red/K00873%09red/K00627%09red/K01647%09red/K00134%09red/K00058%09red/K14454%09red/K01958%09red/K01834%09red/K00036%09red/K00029%09red/K01895%09red/K00033%09red/K00030%09red/K00031%09red/K01754%09red/K00382%09red/K00844%09red/K01679%09r…	Global and overview maps	Metabolism
Glycolysis / Gluconeogenesis	KEGG PATHWAY	ko00010	28	48	1.84034e-05	0.00250287	gene7168|gene2274|gene11376|gene10387|gene2115|gene11966|gene9245|gene9362|gene6620|gene4547|gene3808|gene3809|gene3354|gene5547|gene11730|gene10358|gene9697|gene3340|gene3343|gene8846|gene4359|gene892|gene4357|gene8000|gene9354|gene1268|gene2984|gene4292	http://www.genome.jp/kegg-bin/show_pathway?ko00010/K00850%09red/K01689%09red/K01623%09red/K01810%09red/K00873%09red/K03103%09red/K00134%09red/K01835%09red/K01834%09red/K00627%09red/K01895%09red/K00016%09red/K00844%09red/K01596%09red/K00927%09red/K01803%09red/K00161%09red/K00162%09red/K00128%09red/K01785%09red/K00382%09red/K00121%09red	Carbohydrate metabolism	Metabolism
Biosynthesis of amino acids	KEGG PATHWAY	ko01230	26	59	0.00107527	0.0713326	gene11376|gene9245|gene7166|gene11964|gene3948|gene3947|gene7454|gene3589|gene3809|gene5547|gene1704|gene5304|gene11730|gene10358|gene9697|gene8806|gene3340|gene4303|gene4359|gene4357|gene8000|gene5025|gene1175|gene7534|gene1888|gene11666	http://www.genome.jp/kegg-bin/show_pathway?ko01230/K01754%09red/K00134%09red/K00058%09red/K14454%09red/K01958%09red/K01689%09red/K01834%09red/K01803%09red/K01940%09red/K00927%09red/K00850%09red/K01623%09red/K00814%09red/K00815%09red/K00615%09red/K00873%09red/K00616%09red/K00826%09red/K01647%09red/K00030%09red/K00031%09red	Global and overview maps	Metabolism
Parkinson's disease	KEGG PATHWAY	ko05012	39	106	0.0012475	0.0713326	gene5819|gene11702|gene10698|gene772|gene1805|gene9220|gene2480|gene9471|gene1188|gene6555|gene8744|gene6751|gene6769|gene1604|gene6580|gene9742|gene9916|gene9908|gene8549|gene5967|gene748|gene8491|gene651|gene522|gene11308|gene4401|gene1380|gene5815|gene8065|gene9311|gene2064|gene7378|gene9464|gene4026|gene8551|gene8048|gene1226|gene11495|gene6020	http://www.genome.jp/kegg-bin/show_pathway?ko05012/K02133%09red/K02270%09red/K02132%09red/K02134%09red/K02137%09red/K02136%09red/K03949%09red/K08045%09red/K03968%09red/K05863%09red/K02264%09red/K00501%09red/K00236%09red/K03963%09red/K05036%09red/K02084%09red/K02128%09red/K09565%09red/K02265%09red/K02127%09red/K02266%09red/K04345%09red/K00416%09red/K00413%09red/K03954%09red/K03955%09red/K15040%09r…	Neurodegenerative diseases	Human Diseases
Starch and sucrose metabolism	KEGG PATHWAY	ko00500	16	28	0.00131126	0.0713326	gene3902|gene4754|gene167|gene7168|gene6957|gene6956|gene3305|gene3304|gene4965|gene5556|gene1100|gene892|gene9284|gene2662|gene4292|gene9060	http://www.genome.jp/kegg-bin/show_pathway?ko00500/K01196%09red/K01187%09red/K00963%09red/K01835%09red/K00844%09red/K00700%09red/K00688%09red/K00699%09red/K01810%09red/K00693%09red	Carbohydrate metabolism	Metabolism
Pyruvate metabolism	KEGG PATHWAY	ko00620	19	39	0.00202535	0.0792098	gene10387|gene2274|gene3808|gene9354|gene4547|gene3354|gene1704|gene5480|gene8846|gene1158|gene3625|gene8623|gene2984|gene11966|gene5547|gene9362|gene6620|gene8104|gene3867	http://www.genome.jp/kegg-bin/show_pathway?ko00620/K01596%09red/K11262%09red/K01958%09red/K01679%09red/K01512%09red/K00161%09red/K00162%09red/K00128%09red/K00029%09red/K00382%09red/K00025%09red/K00873%09red/K01895%09red/K00026%09red/K00627%09red/K00016%09red	Carbohydrate metabolism	Metabolism
Methane metabolism	KEGG PATHWAY	ko00680	12	18	0.00203849	0.0792098	gene3808|gene3809|gene11376|gene3354|gene1268|gene11730|gene10499|gene1888|gene4359|gene4357|gene9697|gene8000	http://www.genome.jp/kegg-bin/show_pathway?ko00680/K00058%09red/K01689%09red/K01834%09red/K00850%09red/K01623%09red/K00830%09red/K00121%09red/K01895%09red	Energy metabolism	Metabolism
Galactose metabolism	KEGG PATHWAY	ko00052	13	22	0.00293691	0.0848592	gene3902|gene3343|gene7168|gene5666|gene3305|gene3304|gene5662|gene4754|gene892|gene11730|gene9759|gene9060|gene8000	http://www.genome.jp/kegg-bin/show_pathway?ko00052/K00850%09red/K01187%09red/K00963%09red/K01835%09red/K00844%09red/K01785%09red/K01784%09red/K00011%09red	Carbohydrate metabolism	Metabolism
Pentose phosphate pathway	KEGG PATHWAY	ko00030	13	22	0.00293691	0.0848592	gene7168|gene4303|gene11730|gene7536|gene5765|gene5764|gene11666|gene4359|gene4268|gene4357|gene8000|gene4292|gene6158	http://www.genome.jp/kegg-bin/show_pathway?ko00030/K00850%09red/K01835%09red/K01810%09red/K01053%09red/K00036%09red/K01623%09red/K00616%09red/K00615%09red/K00115%09red/K00033%09red	Carbohydrate metabolism	Metabolism
Protein digestion and absorption	KEGG PATHWAY	ko04974	18	38	0.00331966	0.0848592	gene9659|gene5540|gene8805|gene10018|gene4629|gene10019|gene3587|gene3212|gene2068|gene8634|gene10128|gene5174|gene4903|gene3860|gene10022|gene10129|gene2067|gene7748	http://www.genome.jp/kegg-bin/show_pathway?ko04974/K19719%09red/K01539%09red/K08131%09red/K01540%09red/K14206%09red/K13868%09red/K12040%09red/K19721%09red/K06237%09red/K01312%09red/K01278%09red	Digestive system	Organismal Systems
Neuroactive ligand-receptor interaction	KEGG PATHWAY	ko04080	25	62	0.0034318	0.0848592	gene382|gene385|gene3254|gene3212|gene884|gene2938|gene5425|gene5526|gene7323|gene4320|gene1087|gene9740|gene5036|gene11833|gene7012|gene5822|gene2068|gene5519|gene2067|gene9425|gene9566|gene6735|gene3834|gene8634|gene10432	http://www.genome.jp/kegg-bin/show_pathway?ko04080/K05181%09red/K04615%09red/K05202%09red/K01312%09red/K05175%09red/K04233%09red/K04239%09red/K04196%09red/K08375%09red/K04578%09red/K04608%09red/K04306%09red/K04307%09red/K04605%09red/K04153%09red/K04585%09red/K05770%09red	Signaling molecules and interaction	Environmental Information Processing
Fructose and mannose metabolism	KEGG PATHWAY	ko00051	12	21	0.00514036	0.116515	gene9118|gene5666|gene5300|gene5662|gene6786|gene11730|gene4359|gene9245|gene4357|gene892|gene5019|gene8000	http://www.genome.jp/kegg-bin/show_pathway?ko00051/K01809%09red/K00966%09red/K18334%09red/K00844%09red/K01803%09red/K00850%09red/K01623%09red/K00011%09red/K17497%09red	Carbohydrate metabolism	Metabolism
Citrate cycle (TCA cycle)	KEGG PATHWAY	ko00020	18	41	0.0061522	0.116837	gene8623|gene2274|gene10698|gene4547|gene1704|gene7534|gene5480|gene9618|gene5304|gene6620|gene2984|gene11966|gene1693|gene9354|gene3980|gene9908|gene3589|gene3867	http://www.genome.jp/kegg-bin/show_pathway?ko00020/K01958%09red/K00382%09red/K00658%09red/K01679%09red/K00161%09red/K00162%09red/K01596%09red/K01648%09red/K00234%09red/K00236%09red/K00025%09red/K00026%09red/K00627%09red/K01647%09red/K00030%09red/K00031%09red	Carbohydrate metabolism	Metabolism
Carbon fixation in photosynthetic organisms	KEGG PATHWAY	ko00710	11	19	0.00677513	0.116837	gene1175|gene5480|gene1158|gene7166|gene11666|gene4359|gene9245|gene4357|gene10358|gene3867|gene3340	http://www.genome.jp/kegg-bin/show_pathway?ko00710/K00134%09red/K14454%09red/K01803%09red/K00927%09red/K01623%09red/K00814%09red/K00615%09red/K00025%09red/K00029%09red/K00026%09red	Energy metabolism	Metabolism
Pentose and glucuronate interconversions	KEGG PATHWAY	ko00040	11	19	0.00677513	0.116837	gene5001|gene6957|gene6956|gene5666|gene5662|gene6482|gene5556|gene1100|gene5092|gene9362|gene9060	http://www.genome.jp/kegg-bin/show_pathway?ko00040/K00854%09red/K00963%09red/K03331%09red/K00128%09red/K00699%09red/K00011%09red/K13247%09red	Carbohydrate metabolism	Metabolism
Insulin secretion	KEGG PATHWAY	ko04911	21	52	0.00687279	0.116837	gene11370|gene10413|gene4687|gene2759|gene4697|gene8539|gene1604|gene1083|gene7015|gene5819|gene10018|gene10019|gene4794|gene7814|gene10022|gene5967|gene4903|gene4126|gene6751|gene447|gene5815	http://www.genome.jp/kegg-bin/show_pathway?ko04911/K05325%09red/K01539%09red/K09048%09red/K08045%09red/K04345%09red/K08048%09red/K01540%09red/K04936%09red/K07299%09red/K15297%09red/K13504%09red/K05858%09red	Endocrine system	Organismal Systems
Alzheimer's disease	KEGG PATHWAY	ko05010	36	111	0.00966332	0.154613	gene11702|gene10698|gene4697|gene11099|gene772|gene1805|gene942|gene9220|gene2480|gene9471|gene1188|gene6555|gene8744|gene6769|gene3826|gene6580|gene9742|gene1083|gene9916|gene9908|gene748|gene651|gene522|gene7293|gene11308|gene935|gene6509|gene10358|gene9311|gene2064|gene7378|gene4026|gene8048|gene1226|gene11495|gene6020	http://www.genome.jp/kegg-bin/show_pathway?ko05010/K02133%09red/K02270%09red/K02132%09red/K02134%09red/K02137%09red/K02136%09red/K03949%09red/K00134%09red/K03968%09red/K02264%09red/K11716%09red/K05858%09red/K06704%09red/K08683%09red/K00236%09red/K03963%09red/K02084%09red/K02128%09red/K06172%09red/K02265%09red/K02127%09red/K02266%09red/K00416%09red/K00413%09red/K03954%09red/K03955%09red/K03952%09r…	Neurodegenerative diseases	Human Diseases
Cocaine addiction	KEGG PATHWAY	ko05030	14	32	0.0150771	0.221707	gene5967|gene5819|gene4794|gene1604|gene8551|gene6558|gene7293|gene4401|gene1380|gene6816|gene5815|gene8549|gene6751|gene5425	http://www.genome.jp/kegg-bin/show_pathway?ko05030/K04345%09red/K04448%09red/K09048%09red/K08045%09red/K05036%09red/K04630%09red/K01593%09red/K11716%09red/K04605%09red/K00501%09red	Substance dependence	Human Diseases
Ascorbate and aldarate metabolism	KEGG PATHWAY	ko00053	8	13	0.0156502	0.221707	gene2270|gene6957|gene6956|gene5765|gene5764|gene5556|gene1100|gene9362	http://www.genome.jp/kegg-bin/show_pathway?ko00053/K00128%09red/K01053%09red/K00699%09red/K00469%09red	Carbohydrate metabolism	Metabolism
ECM-receptor interaction	KEGG PATHWAY	ko04512	13	29	0.016302	0.221707	gene10126|gene5540|gene8805|gene9659|gene6939|gene627|gene10815|gene5088|gene6274|gene1754|gene7159|gene2039|gene4545	http://www.genome.jp/kegg-bin/show_pathway?ko04512/K19719%09red/K05719%09red/K05637%09red/K05636%09red/K06584%09red/K06258%09red/K06237%09red/K08131%09red/K06240%09red	Signaling molecules and interaction	Environmental Information Processing
Salivary secretion	KEGG PATHWAY	ko04970	17	44	0.0194133	0.235209	gene2759|gene5967|gene5819|gene6562|gene4697|gene1604|gene1083|gene10018|gene10019|gene7814|gene10022|gene4903|gene4126|gene6751|gene447|gene5815|gene1706	http://www.genome.jp/kegg-bin/show_pathway?ko04970/K04345%09red/K08045%09red/K01539%09red/K08048%09red/K10951%09red/K07376%09red/K01540%09red/K04936%09red/K13504%09red/K05858%09red	Digestive system	Organismal Systems
Drug metabolism - other enzymes	KEGG PATHWAY	ko00983	10	20	0.0198105	0.235209	gene1495|gene6957|gene6956|gene7927|gene2882|gene5556|gene1100|gene2379|gene8567|gene6050	http://www.genome.jp/kegg-bin/show_pathway?ko00983/K01519%09red/K01464%09red/K00106%09red/K00207%09red/K00699%09red/K01431%09red/K00757%09red	Xenobiotics biodegradation and metabolism	Metabolism
Bile secretion	KEGG PATHWAY	ko04976	13	30	0.019889	0.235209	gene2759|gene5967|gene5819|gene8539|gene1604|gene6751|gene10018|gene10019|gene5815|gene4903|gene5174|gene10022|gene5192	http://www.genome.jp/kegg-bin/show_pathway?ko04976/K04345%09red/K05673%09red/K08045%09red/K01539%09red/K08048%09red/K01540%09red/K12040%09red/K07299%09red	Digestive system	Organismal Systems
Proximal tubule bicarbonate reclamation	KEGG PATHWAY	ko04964	8	14	0.0210726	0.238823	gene6705|gene5480|gene10018|gene10019|gene10022|gene5174|gene4903|gene6620	http://www.genome.jp/kegg-bin/show_pathway?ko04964/K01539%09red/K01540%09red/K01596%09red/K13577%09red/K12040%09red/K00025%09red	Excretory system	Organismal Systems
Oxidative phosphorylation	KEGG PATHWAY	ko00190	30	95	0.0223337	0.242991	gene11702|gene10698|gene772|gene1805|gene9220|gene2480|gene9471|gene1188|gene6555|gene1270|gene8744|gene6769|gene6580|gene9742|gene9916|gene9908|gene748|gene3719|gene651|gene522|gene11308|gene5670|gene6916|gene9311|gene2064|gene7378|gene4026|gene8048|gene1226|gene11495	http://www.genome.jp/kegg-bin/show_pathway?ko00190/K02133%09red/K02270%09red/K02132%09red/K02134%09red/K02137%09red/K02136%09red/K03949%09red/K03968%09red/K02264%09red/K00236%09red/K03963%09red/K02128%09red/K02129%09red/K02148%09red/K02155%09red/K02265%09red/K02127%09red/K02266%09red/K00416%09red/K00413%09red/K03954%09red/K03955%09red/K03952%09red/K11726%09red/K00234%09red/K03938%09red/K03934%09r…	Energy metabolism	Metabolism
Carbon fixation pathways in prokaryotes	KEGG PATHWAY	ko00720	7	12	0.0282281	0.29531	gene3808|gene3354|gene1704|gene7533|gene9618|gene8623|gene5304	http://www.genome.jp/kegg-bin/show_pathway?ko00720/K01958%09red/K00297%09red/K01679%09red/K01648%09red/K01895%09red/K00031%09red	Energy metabolism	Metabolism
Cardiac muscle contraction	KEGG PATHWAY	ko04260	13	33	0.0341902	0.344434	gene7378|gene2480|gene9471|gene4026|gene522|gene8969|gene10018|gene10019|gene6580|gene9742|gene10022|gene4903|gene2064	http://www.genome.jp/kegg-bin/show_pathway?ko04260/K01539%09red/K00416%09red/K00413%09red/K17751%09red/K01540%09red/K02270%09red/K02265%09red/K02264%09red/K02266%09red	Circulatory system	Organismal Systems
GABAergic synapse	KEGG PATHWAY	ko04727	15	41	0.0378832	0.368009	gene2759|gene5967|gene5819|gene382|gene8656|gene4320|gene1176|gene1604|gene10920|gene1380|gene5815|gene9740|gene385|gene6751|gene7423	http://www.genome.jp/kegg-bin/show_pathway?ko04727/K13524%09red/K04345%09red/K05181%09red/K08045%09red/K05175%09red/K08048%09red/K05034%09red/K01580%09red/K04630%09red/K15376%09red/K04615%09red	Nervous system	Organismal Systems
Valine, leucine and isoleucine degradation	KEGG PATHWAY	ko00280	13	34	0.040281	0.377808	gene9119|gene9354|gene11706|gene10528|gene8565|gene6655|gene8881|gene11964|gene6509|gene9362|gene3968|gene1796|gene7423	http://www.genome.jp/kegg-bin/show_pathway?ko00280/K13524%09red/K01027%09red/K08683%09red/K05607%09red/K05605%09red/K07508%09red/K00128%09red/K00826%09red/K00382%09red/K00253%09red/K01641%09red/K01969%09red/K01968%09red	Amino acid metabolism	Metabolism
Systemic lupus erythematosus	KEGG PATHWAY	ko05322	11	27	0.0418295	0.379255	gene1349|gene1348|gene1310|gene1312|gene10408|gene1346|gene1309|gene1308|gene584|gene1345|gene1344	http://www.genome.jp/kegg-bin/show_pathway?ko05322/K05699%09red/K11251%09red/K11252%09red/K11253%09red	Immune diseases	Human Diseases
Renin secretion	KEGG PATHWAY	ko04924	12	31	0.0447827	0.392932	gene5967|gene5819|gene4697|gene990|gene5684|gene5815|gene1380|gene1604|gene1083|gene4126|gene6751|gene447	http://www.genome.jp/kegg-bin/show_pathway?ko04924/K04345%09red/K08045%09red/K12323%09red/K04936%09red/K04630%09red/K01283%09red/K05858%09red	_	_
Retinol metabolism	KEGG PATHWAY	ko00830	7	14	0.0481797	0.402943	gene4541|gene4544|gene6957|gene6956|gene1268|gene5556|gene1100	http://www.genome.jp/kegg-bin/show_pathway?ko00830/K00121%09red/K00699%09red/K15734%09red	Metabolism of cofactors and vitamins	Metabolism
Morphine addiction	KEGG PATHWAY	ko05032	14	39	0.0488865	0.402943	gene4326|gene10401|gene5819|gene382|gene385|gene4320|gene5815|gene1380|gene1604|gene9740|gene5967|gene2048|gene2759|gene6751	http://www.genome.jp/kegg-bin/show_pathway?ko05032/K04345%09red/K05181%09red/K08045%09red/K05175%09red/K08048%09red/K13293%09red/K04630%09red/K04615%09red	Substance dependence	Human Diseases
Huntington's disease	KEGG PATHWAY	ko05016	41	152	0.0569943	0.455954	gene11702|gene10698|gene4697|gene4794|gene772|gene1805|gene2113|gene5056|gene1253|gene9220|gene2480|gene9471|gene1188|gene6555|gene8744|gene8065|gene6769|gene9006|gene6580|gene9742|gene7798|gene1083|gene9916|gene9908|gene748|gene10158|gene8491|gene651|gene522|gene11308|gene1936|gene855|gene9311|gene2064|gene7378|gene9464|gene4026|gene8048|gene1226|gene11495|gene6020	http://www.genome.jp/kegg-bin/show_pathway?ko05016/K02133%09red/K11143%09red/K02270%09red/K02132%09red/K02134%09red/K02137%09red/K02136%09red/K03949%09red/K03968%09red/K05863%09red/K02264%09red/K04564%09red/K10408%09red/K10409%09red/K09048%09red/K00236%09red/K03963%09red/K02084%09red/K02128%09red/K05858%09red/K09565%09red/K02265%09red/K02127%09red/K02266%09red/K00416%09red/K00413%09red/K03954%09r…	Neurodegenerative diseases	Human Diseases
Drug metabolism - cytochrome P450	KEGG PATHWAY	ko00982	7	15	0.0608297	0.472733	gene6678|gene6957|gene6956|gene1268|gene11584|gene5556|gene1100	http://www.genome.jp/kegg-bin/show_pathway?ko00982/K00121%09red/K00699%09red/K00799%09red	Xenobiotics biodegradation and metabolism	Metabolism
Amino sugar and nucleotide sugar metabolism	KEGG PATHWAY	ko00520	15	45	0.0651536	0.48216	gene7168|gene9118|gene10918|gene5298|gene5019|gene5300|gene7206|gene241|gene11967|gene892|gene8186|gene1072|gene4292|gene9759|gene9060	http://www.genome.jp/kegg-bin/show_pathway?ko00520/K00972%09red/K01183%09red/K00326%09red/K00963%09red/K01835%09red/K00844%09red/K00966%09red/K12373%09red/K00884%09red/K00698%09red/K01784%09red/K01639%09red/K01810%09red/K01809%09red/K17497%09red	Carbohydrate metabolism	Metabolism
Dilated cardiomyopathy	KEGG PATHWAY	ko05414	10	26	0.0655879	0.48216	gene2759|gene5967|gene5819|gene4545|gene6939|gene5815|gene1604|gene1754|gene6751|gene2039	http://www.genome.jp/kegg-bin/show_pathway?ko05414/K06584%09red/K04345%09red/K08048%09red/K05719%09red/K08045%09red	Cardiovascular diseases	Human Diseases
cGMP-PKG signaling pathway	KEGG PATHWAY	ko04022	22	74	0.0705147	0.49609	gene5967|gene5819|gene4697|gene4794|gene5815|gene4126|gene8491|gene6882|gene1604|gene1083|gene11752|gene447|gene2759|gene10018|gene10019|gene4903|gene1380|gene8065|gene6562|gene9464|gene990|gene10022	http://www.genome.jp/kegg-bin/show_pathway?ko04022/K01539%09red/K09048%09red/K08045%09red/K18050%09red/K09183%09red/K08048%09red/K15040%09red/K07376%09red/K05863%09red/K01540%09red/K12323%09red/K04936%09red/K09565%09red/K04630%09red/K05858%09red	Signal transduction	Environmental Information Processing
Metabolism of xenobiotics by cytochrome P450	KEGG PATHWAY	ko00980	7	16	0.0753238	0.49609	gene6678|gene6957|gene6956|gene1268|gene11584|gene5556|gene1100	http://www.genome.jp/kegg-bin/show_pathway?ko00980/K00121%09red/K00699%09red/K00799%09red	Xenobiotics biodegradation and metabolism	Metabolism
Glutathione metabolism	KEGG PATHWAY	ko00480	11	31	0.0795212	0.49609	gene3577|gene791|gene5646|gene1730|gene6678|gene4408|gene7536|gene11584|gene2765|gene5304|gene6158	http://www.genome.jp/kegg-bin/show_pathway?ko00480/K01255%09red/K18592%09red/K11140%09red/K00797%09red/K00799%09red/K00036%09red/K11205%09red/K11204%09red/K00033%09red/K00031%09red	Metabolism of other amino acids	Metabolism
Alcoholism	KEGG PATHWAY	ko05034	20	67	0.0796076	0.49609	gene5967|gene1349|gene1348|gene1310|gene1345|gene1312|gene1346|gene8551|gene10408|gene6558|gene5819|gene1309|gene1308|gene4794|gene1604|gene4401|gene1380|gene1344|gene5815|gene8549	http://www.genome.jp/kegg-bin/show_pathway?ko05034/K08045%09red/K09048%09red/K11251%09red/K11252%09red/K11253%09red/K05036%09red/K01593%09red/K04630%09red/K00501%09red	Substance dependence	Human Diseases
Glycine, serine and threonine metabolism	KEGG PATHWAY	ko00260	12	35	0.0811876	0.49609	gene7626|gene5025|gene9354|gene439|gene4084|gene10499|gene1888|gene3948|gene3947|gene5364|gene9697|gene2375	http://www.genome.jp/kegg-bin/show_pathway?ko00260/K01754%09red/K00058%09red/K00108%09red/K00382%09red/K01834%09red/K15788%09red/K00827%09red/K00605%09red/K00639%09red/K00830%09red	Amino acid metabolism	Metabolism
beta-Alanine metabolism	KEGG PATHWAY	ko00410	8	20	0.0819897	0.49609	gene1495|gene1176|gene6050|gene6655|gene1730|gene8567|gene9362|gene7423	http://www.genome.jp/kegg-bin/show_pathway?ko00410/K13524%09red/K05605%09red/K01464%09red/K00128%09red/K00797%09red/K00207%09red/K01580%09red/K01431%09red	Metabolism of other amino acids	Metabolism
Thyroid hormone synthesis	KEGG PATHWAY	ko04918	14	43	0.0826842	0.49609	gene2759|gene5967|gene5819|gene4794|gene4697|gene1604|gene1083|gene10018|gene10019|gene1634|gene5815|gene4903|gene10022|gene6751	http://www.genome.jp/kegg-bin/show_pathway?ko04918/K04345%09red/K09487%09red/K09048%09red/K08045%09red/K01539%09red/K08048%09red/K01540%09red/K05858%09red	Endocrine system	Organismal Systems
cAMP signaling pathway	KEGG PATHWAY	ko04024	25	89	0.0871788	0.49609	gene2759|gene5819|gene4794|gene5815|gene4075|gene4326|gene1604|gene9866|gene9740|gene5967|gene5192|gene10401|gene10018|gene10019|gene6816|gene4903|gene245|gene2048|gene1380|gene6751|gene990|gene6735|gene10022|gene246|gene8590	http://www.genome.jp/kegg-bin/show_pathway?ko04024/K04955%09red/K01539%09red/K04615%09red/K05673%09red/K08045%09red/K04345%09red/K08048%09red/K13293%09red/K01540%09red/K12323%09red/K07188%09red/K04630%09red/K09048%09red/K04448%09red/K11265%09red/K04153%09red	_	_
Regulation of lipolysis in adipocytes	KEGG PATHWAY	ko04923	10	28	0.0895499	0.49609	gene2759|gene5967|gene5819|gene6562|gene990|gene5815|gene1380|gene1604|gene6751|gene4075	http://www.genome.jp/kegg-bin/show_pathway?ko04923/K04345%09red/K08045%09red/K08048%09red/K07376%09red/K12323%09red/K07188%09red/K04630%09red	_	_
Pancreatic secretion	KEGG PATHWAY	ko04972	18	60	0.0900355	0.49609	gene2759|gene5967|gene5819|gene4697|gene1604|gene1083|gene10018|gene10019|gene3212|gene2068|gene8634|gene5815|gene4903|gene10022|gene4126|gene2067|gene447|gene1706	http://www.genome.jp/kegg-bin/show_pathway?ko04972/K01539%09red/K08045%09red/K08048%09red/K10951%09red/K01540%09red/K04936%09red/K01312%09red/K05858%09red	Digestive system	Organismal Systems
Cell adhesion molecules (CAMs)	KEGG PATHWAY	ko04514	7	17	0.0916641	0.49609	gene6939|gene4545|gene269|gene7912|gene7913|gene1754|gene2039	http://www.genome.jp/kegg-bin/show_pathway?ko04514/K06584%09red/K07378%09red/K05719%09red	Signaling molecules and interaction	Environmental Information Processing
Chemical carcinogenesis	KEGG PATHWAY	ko05204	7	17	0.0916641	0.49609	gene6678|gene6957|gene6956|gene1268|gene11584|gene5556|gene1100	http://www.genome.jp/kegg-bin/show_pathway?ko05204/K00121%09red/K00699%09red/K00799%09red	Cancers: Overview	Human Diseases
Mineral absorption	KEGG PATHWAY	ko04978	7	17	0.0916641	0.49609	gene9609|gene10018|gene10019|gene5174|gene10022|gene9163|gene4903	http://www.genome.jp/kegg-bin/show_pathway?ko04978/K12347%09red/K01539%09red/K05011%09red/K12040%09red/K01540%09red	Digestive system	Organismal Systems
Gastric acid secretion	KEGG PATHWAY	ko04971	13	40	0.0930168	0.49609	gene2759|gene5967|gene5819|gene4697|gene1604|gene1083|gene10018|gene10019|gene5815|gene4903|gene10022|gene1380|gene6751	http://www.genome.jp/kegg-bin/show_pathway?ko04971/K04345%09red/K08045%09red/K01539%09red/K08048%09red/K01540%09red/K04630%09red/K05858%09red	Digestive system	Organismal Systems
Circadian entrainment	KEGG PATHWAY	ko04713	15	49	0.103192	0.539775	gene2759|gene5967|gene5819|gene6562|gene4697|gene7538|gene1083|gene5815|gene1380|gene1604|gene4804|gene245|gene246|gene6751|gene8590	http://www.genome.jp/kegg-bin/show_pathway?ko04713/K04345%09red/K08045%09red/K08048%09red/K07376%09red/K02633%09red/K04445%09red/K04630%09red/K11265%09red/K05858%09red	Environmental adaptation	Organismal Systems
Tyrosine metabolism	KEGG PATHWAY	ko00350	7	18	0.109819	0.551494	gene8806|gene8551|gene6558|gene1268|gene7166|gene7328|gene8549	http://www.genome.jp/kegg-bin/show_pathway?ko00350/K14454%09red/K01593%09red/K00503%09red/K00121%09red/K00501%09red/K00815%09red	Amino acid metabolism	Metabolism
Isoquinoline alkaloid biosynthesis	KEGG PATHWAY	ko00950	5	11	0.113927	0.551494	gene8551|gene8806|gene8549|gene6558|gene7166	http://www.genome.jp/kegg-bin/show_pathway?ko00950/K00501%09red/K14454%09red/K01593%09red/K00815%09red	Biosynthesis of other secondary metabolites	Metabolism
Protein processing in endoplasmic reticulum	KEGG PATHWAY	ko04141	34	132	0.114526	0.551494	gene2721|gene5936|gene5766|gene2722|gene5446|gene10964|gene5388|gene5448|gene6885|gene5443|gene5445|gene5680|gene5447|gene9827|gene8001|gene1525|gene9519|gene10522|gene190|gene3639|gene9964|gene1384|gene11590|gene11729|gene6837|gene5226|gene7314|gene1361|gene11018|gene3282|gene1340|gene1195|gene9521|gene1634	http://www.genome.jp/kegg-bin/show_pathway?ko04141/K12670%09red/K09486%09red/K09487%09red/K09481%09red/K10956%09red/K07151%09red/K05546%09red/K13250%09red/K13251%09red/K14006%09red/K08288%09red/K14004%09red/K12666%09red/K12667%09red/K08056%09red/K09580%09red/K09507%09red/K08057%09red/K09542%09red/K07342%09red/K13249%09red/K14010%09red/K03283%09red	Folding, sorting and degradation	Genetic Information Processing
Glyoxylate and dicarboxylate metabolism	KEGG PATHWAY	ko00630	9	26	0.116886	0.551494	gene4322|gene439|gene7534|gene6907|gene5480|gene10499|gene4084|gene9354|gene3867	http://www.genome.jp/kegg-bin/show_pathway?ko00630/K00382%09red/K11517%09red/K15788%09red/K00025%09red/K00605%09red/K00830%09red/K19269%09red/K00026%09red/K01647%09red	Carbohydrate metabolism	Metabolism
Adrenergic signaling in cardiomyocytes	KEGG PATHWAY	ko04261	17	59	0.121785	0.551494	gene2759|gene5967|gene5819|gene4794|gene4697|gene1604|gene2845|gene4804|gene8969|gene10018|gene10019|gene5815|gene4903|gene10022|gene1380|gene6751|gene1083	http://www.genome.jp/kegg-bin/show_pathway?ko04261/K04345%09red/K09048%09red/K08045%09red/K01539%09red/K08048%09red/K17751%09red/K01540%09red/K04445%09red/K04630%09red/K11583%09red/K05858%09red	Circulatory system	Organismal Systems
Phagosome	KEGG PATHWAY	ko04145	17	59	0.121785	0.551494	gene6939|gene2277|gene3719|gene1271|gene1151|gene11272|gene5766|gene1195|gene6916|gene4545|gene1400|gene8367|gene9519|gene9270|gene2039|gene7314|gene3566	http://www.genome.jp/kegg-bin/show_pathway?ko04145/K08057%09red/K09481%09red/K01365%09red/K10956%09red/K08488%09red/K07374%09red/K07375%09red/K07342%09red/K10413%09red/K02148%09red/K02155%09red/K05719%09red	Transport and catabolism	Cellular Processes
2-Oxocarboxylic acid metabolism	KEGG PATHWAY	ko01210	6	15	0.124033	0.551494	gene1175|gene7534|gene5304|gene11964|gene7166|gene3589	http://www.genome.jp/kegg-bin/show_pathway?ko01210/K14454%09red/K00826%09red/K00814%09red/K01647%09red/K00030%09red/K00031%09red	Global and overview maps	Metabolism
Ovarian steroidogenesis	KEGG PATHWAY	ko04913	6	15	0.124033	0.551494	gene2759|gene5967|gene5819|gene1604|gene5815|gene6751	http://www.genome.jp/kegg-bin/show_pathway?ko04913/K04345%09red/K08048%09red/K08045%09red	Endocrine system	Organismal Systems
Antigen processing and presentation	KEGG PATHWAY	ko04612	6	15	0.124033	0.551494	gene2277|gene1384|gene5680|gene1195|gene1570|gene9270	http://www.genome.jp/kegg-bin/show_pathway?ko04612/K01365%09red/K08056%09red/K08057%09red/K08059%09red/K03283%09red	Immune system	Organismal Systems
Fatty acid biosynthesis	KEGG PATHWAY	ko00061	4	8	0.125708	0.551494	gene57|gene8104|gene9546|gene10980	http://www.genome.jp/kegg-bin/show_pathway?ko00061/K01897%09red/K15013%09red/K00665%09red/K11262%09red	Lipid metabolism	Metabolism
Endocrine and other factor-regulated calcium reabsorption	KEGG PATHWAY	ko04961	10	31	0.134089	0.575182	gene4697|gene9566|gene7012|gene5822|gene10018|gene10019|gene10022|gene4903|gene6751|gene1083	http://www.genome.jp/kegg-bin/show_pathway?ko04961/K04345%09red/K01539%09red/K04585%09red/K01540%09red/K05858%09red	Excretory system	Organismal Systems
Lipoic acid metabolism	KEGG PATHWAY	ko00785	3	5	0.135337	0.575182	gene10866|gene10863|gene7407	http://www.genome.jp/kegg-bin/show_pathway?ko00785/K03644%09red/K10105%09red	Metabolism of cofactors and vitamins	Metabolism
Aldosterone synthesis and secretion	KEGG PATHWAY	ko04925	13	44	0.144613	0.605148	gene2759|gene5967|gene5819|gene6882|gene4697|gene990|gene4794|gene5815|gene1604|gene1083|gene6751|gene9176|gene4075	http://www.genome.jp/kegg-bin/show_pathway?ko04925/K04345%09red/K09048%09red/K08558%09red/K08045%09red/K08048%09red/K18050%09red/K12323%09red/K07188%09red/K05858%09red	_	_
Retrograde endocannabinoid signaling	KEGG PATHWAY	ko04723	12	40	0.147124	0.606329	gene2759|gene5967|gene5819|gene382|gene385|gene4697|gene4320|gene5815|gene1380|gene1604|gene1083|gene6751	http://www.genome.jp/kegg-bin/show_pathway?ko04723/K04345%09red/K05181%09red/K08045%09red/K05175%09red/K08048%09red/K04630%09red/K05858%09red	Nervous system	Organismal Systems
Streptomycin biosynthesis	KEGG PATHWAY	ko00521	4	9	0.158732	0.625726	gene7168|gene5638|gene5637|gene892	http://www.genome.jp/kegg-bin/show_pathway?ko00521/K01835%09red/K01092%09red/K00844%09red	Biosynthesis of other secondary metabolites	Metabolism
Pantothenate and CoA biosynthesis	KEGG PATHWAY	ko00770	4	9	0.158732	0.625726	gene11964|gene6050|gene1495|gene8567	http://www.genome.jp/kegg-bin/show_pathway?ko00770/K01431%09red/K00207%09red/K00826%09red/K01464%09red	Metabolism of cofactors and vitamins	Metabolism
Glycosphingolipid biosynthesis - globo series	KEGG PATHWAY	ko00603	4	9	0.158732	0.625726	gene5732|gene823|gene10139|gene241	http://www.genome.jp/kegg-bin/show_pathway?ko00603/K01988%09red/K12373%09red/K01204%09red/K00718%09red	Glycan biosynthesis and metabolism	Metabolism
Serotonergic synapse	KEGG PATHWAY	ko04726	12	41	0.16296	0.633217	gene5967|gene5819|gene382|gene4697|gene1604|gene12124|gene6558|gene6735|gene1380|gene5815|gene1083|gene6751	http://www.genome.jp/kegg-bin/show_pathway?ko04726/K04345%09red/K05181%09red/K08045%09red/K04630%09red/K01593%09red/K00502%09red/K04153%09red/K05858%09red	Nervous system	Organismal Systems
Purine metabolism	KEGG PATHWAY	ko00230	33	134	0.166887	0.638508	gene2759|gene5819|gene7168|gene5815|gene5423|gene4326|gene9579|gene6450|gene1604|gene5882|gene9901|gene9902|gene5967|gene11994|gene10401|gene11300|gene1816|gene2048|gene6178|gene4173|gene5547|gene2772|gene990|gene7927|gene5575|gene8590|gene719|gene3469|gene2379|gene245|gene246|gene3877|gene3876	http://www.genome.jp/kegg-bin/show_pathway?ko00230/K00856%09red/K19572%09red/K01587%09red/K00939%09red/K00873%09red/K11265%09red/K08045%09red/K01835%09red/K08048%09red/K13293%09red/K12323%09red/K12322%09red/K01081%09red/K01519%09red/K01514%09red/K13811%09red/K00759%09red/K00942%09red/K03018%09red/K00944%09red/K18533%09red/K00106%09red/K01487%09red	Nucleotide metabolism	Metabolism
Folate biosynthesis	KEGG PATHWAY	ko00790	5	13	0.169017	0.638508	gene8110|gene6426|gene6141|gene9882|gene2280	http://www.genome.jp/kegg-bin/show_pathway?ko00790/K00072%09red/K01930%09red/K01495%09red/K01077%09red	Metabolism of cofactors and vitamins	Metabolism
Estrogen signaling pathway	KEGG PATHWAY	ko04915	14	51	0.186229	0.687883	gene2759|gene5967|gene5819|gene4794|gene4697|gene5680|gene1083|gene5815|gene1380|gene6816|gene1634|gene1604|gene9740|gene6751	http://www.genome.jp/kegg-bin/show_pathway?ko04915/K04345%09red/K09487%09red/K09048%09red/K08045%09red/K08048%09red/K03283%09red/K04615%09red/K04630%09red/K04448%09red/K05858%09red	Endocrine system	Organismal Systems
Central carbon metabolism in cancer	KEGG PATHWAY	ko05230	9	30	0.192337	0.687883	gene2274|gene5547|gene8539|gene2984|gene892|gene11730|gene9697|gene8000|gene6158	http://www.genome.jp/kegg-bin/show_pathway?ko05230/K00850%09red/K00844%09red/K01834%09red/K00161%09red/K00162%09red/K07299%09red/K00036%09red/K00873%09red	_	_
Steroid hormone biosynthesis	KEGG PATHWAY	ko00140	4	10	0.194501	0.687883	gene6957|gene5556|gene1100|gene6956	http://www.genome.jp/kegg-bin/show_pathway?ko00140/K00699%09red	Lipid metabolism	Metabolism
Alanine, aspartate and glutamate metabolism	KEGG PATHWAY	ko00250	8	26	0.195972	0.687883	gene1175|gene1176|gene11401|gene7166|gene10499|gene5364|gene7454|gene7423	http://www.genome.jp/kegg-bin/show_pathway?ko00250/K13524%09red/K14454%09red/K01940%09red/K00827%09red/K00814%09red/K01580%09red/K00830%09red/K11540%09red	Amino acid metabolism	Metabolism
Cysteine and methionine metabolism	KEGG PATHWAY	ko00270	12	43	0.197038	0.687883	gene8806|gene1730|gene10387|gene4408|gene5480|gene8846|gene7166|gene11964|gene2765|gene5364|gene4601|gene3867	http://www.genome.jp/kegg-bin/show_pathway?ko00270/K11204%09red/K14454%09red/K01251%09red/K00797%09red/K00827%09red/K00826%09red/K00815%09red/K00025%09red/K11205%09red/K00026%09red/K00016%09red	Amino acid metabolism	Metabolism
Nitrogen metabolism	KEGG PATHWAY	ko00910	5	14	0.19979	0.687883	gene5038|gene6648|gene6646|gene2919|gene5944	http://www.genome.jp/kegg-bin/show_pathway?ko00910/K01672%09red	Energy metabolism	Metabolism
Carbohydrate digestion and absorption	KEGG PATHWAY	ko04973	5	14	0.19979	0.687883	gene4903|gene892|gene10022|gene10018|gene10019	http://www.genome.jp/kegg-bin/show_pathway?ko04973/K01539%09red/K00844%09red/K01540%09red	Digestive system	Organismal Systems
Gap junction	KEGG PATHWAY	ko04540	14	52	0.202331	0.687924	gene2759|gene5967|gene5819|gene6562|gene4697|gene1271|gene1151|gene11272|gene5815|gene1380|gene1604|gene1083|gene6751|gene3566	http://www.genome.jp/kegg-bin/show_pathway?ko04540/K04345%09red/K08045%09red/K08048%09red/K07374%09red/K07375%09red/K07376%09red/K04630%09red/K05858%09red	Cell communication	Cellular Processes
Glucagon signaling pathway	KEGG PATHWAY	ko04922	15	57	0.212077	0.712161	gene10387|gene2274|gene4794|gene8539|gene167|gene9284|gene8846|gene2984|gene1083|gene9697|gene5547|gene6751|gene6620|gene8104|gene4697	http://www.genome.jp/kegg-bin/show_pathway?ko04922/K04345%09red/K09048%09red/K01834%09red/K00161%09red/K00162%09red/K01596%09red/K00688%09red/K07299%09red/K00873%09red/K00693%09red/K11262%09red/K00016%09red/K05858%09red	_	_
Lysosome	KEGG PATHWAY	ko04142	20	80	0.221364	0.734282	gene5535|gene5537|gene2277|gene6980|gene3318|gene9609|gene5538|gene3162|gene11943|gene2524|gene823|gene9893|gene6802|gene8992|gene3669|gene3719|gene6345|gene241|gene11978|gene9270	http://www.genome.jp/kegg-bin/show_pathway?ko04142/K12385%09red/K01365%09red/K06497%09red/K01205%09red/K12373%09red/K01158%09red/K14410%09red/K12347%09red/K01052%09red/K01201%09red/K01204%09red/K01137%09red/K02155%09red/K13444%09red/K12311%09red	Transport and catabolism	Cellular Processes
Nicotinate and nicotinamide metabolism	KEGG PATHWAY	ko00760	5	15	0.232266	0.743776	gene2772|gene9886|gene9901|gene9548|gene9902	http://www.genome.jp/kegg-bin/show_pathway?ko00760/K01081%09red/K00858%09red/K10524%09red	Metabolism of cofactors and vitamins	Metabolism
Pertussis	KEGG PATHWAY	ko05133	5	15	0.232266	0.743776	gene6816|gene6939|gene1380|gene2039|gene4545	http://www.genome.jp/kegg-bin/show_pathway?ko05133/K04630%09red/K04448%09red/K05719%09red	Infectious diseases: Bacterial	Human Diseases
Insect hormone biosynthesis	KEGG PATHWAY	ko00981	4	11	0.23243	0.743776	gene10186|gene162|gene3054|gene1082	http://www.genome.jp/kegg-bin/show_pathway?ko00981/K10718%09red/K10719%09red/K14938%09red/K15890%09red	Metabolism of terpenoids and polyketides	Metabolism
Amphetamine addiction	KEGG PATHWAY	ko05031	11	41	0.242076	0.765635	gene5967|gene5819|gene4794|gene1604|gene8551|gene6558|gene4401|gene6816|gene5815|gene6751|gene8549	http://www.genome.jp/kegg-bin/show_pathway?ko05031/K04345%09red/K04448%09red/K09048%09red/K08045%09red/K05036%09red/K01593%09red/K00501%09red	Substance dependence	Human Diseases
Platelet activation	KEGG PATHWAY	ko04611	14	55	0.254107	0.794449	gene2759|gene5967|gene5819|gene6562|gene4697|gene4545|gene6939|gene1474|gene5815|gene1380|gene1604|gene1083|gene6751|gene2039	http://www.genome.jp/kegg-bin/show_pathway?ko04611/K04345%09red/K05719%09red/K08045%09red/K08048%09red/K07376%09red/K17704%09red/K04630%09red/K05858%09red	Immune system	Organismal Systems
Amoebiasis	KEGG PATHWAY	ko05146	9	33	0.259558	0.802272	gene10126|gene8805|gene4697|gene10815|gene584|gene6274|gene1083|gene7159|gene6751	http://www.genome.jp/kegg-bin/show_pathway?ko05146/K05699%09red/K04345%09red/K05637%09red/K05636%09red/K06240%09red/K06237%09red/K05858%09red	Infectious diseases: Parasitic	Human Diseases
Fatty acid metabolism	KEGG PATHWAY	ko01212	11	42	0.262796	0.803153	gene5939|gene8104|gene9546|gene57|gene9085|gene8565|gene1841|gene9078|gene9087|gene10980|gene9081	http://www.genome.jp/kegg-bin/show_pathway?ko01212/K07508%09red/K15013%09red/K00665%09red/K10258%09red/K01897%09red/K07512%09red/K11262%09red/K00507%09red	Global and overview maps	Metabolism
Toxoplasmosis	KEGG PATHWAY	ko05145	10	38	0.272777	0.819352	gene10126|gene6939|gene9464|gene4545|gene10815|gene5680|gene1380|gene6274|gene7159|gene2039	http://www.genome.jp/kegg-bin/show_pathway?ko05145/K05719%09red/K05637%09red/K05636%09red/K09565%09red/K04630%09red/K03283%09red/K06240%09red	Infectious diseases: Parasitic	Human Diseases
Mucin type O-Glycan biosynthesis	KEGG PATHWAY	ko00512	3	8	0.274121	0.819352	gene1285|gene3693|gene2314	http://www.genome.jp/kegg-bin/show_pathway?ko00512/K00731%09red/K00710%09red	Glycan biosynthesis and metabolism	Metabolism
Dopaminergic synapse	KEGG PATHWAY	ko04728	15	61	0.280383	0.82896	gene5967|gene5819|gene4794|gene4697|gene1604|gene8551|gene6751|gene6558|gene4401|gene1380|gene5815|gene4535|gene1083|gene2845|gene8549	http://www.genome.jp/kegg-bin/show_pathway?ko04728/K04345%09red/K00501%09red/K09048%09red/K08045%09red/K05036%09red/K01593%09red/K02223%09red/K04630%09red/K11583%09red/K05858%09red	Nervous system	Organismal Systems
Glutamatergic synapse	KEGG PATHWAY	ko04724	13	53	0.302493	0.863074	gene2759|gene5526|gene5819|gene4697|gene3254|gene5815|gene1380|gene1604|gene884|gene1083|gene5967|gene6751|gene5425	http://www.genome.jp/kegg-bin/show_pathway?ko04724/K04345%09red/K05202%09red/K08045%09red/K08048%09red/K04630%09red/K04608%09red/K04605%09red/K05858%09red	Nervous system	Organismal Systems
Small cell lung cancer	KEGG PATHWAY	ko05222	9	35	0.307946	0.863074	gene10126|gene6939|gene8805|gene4545|gene10815|gene6274|gene7159|gene6020|gene2039	http://www.genome.jp/kegg-bin/show_pathway?ko05222/K05719%09red/K05637%09red/K05636%09red/K02084%09red/K06237%09red/K06240%09red	Cancers: Specific types	Human Diseases
PPAR signaling pathway	KEGG PATHWAY	ko03320	9	35	0.307946	0.863074	gene57|gene1353|gene9081|gene2927|gene9085|gene9078|gene9087|gene10980|gene6620	http://www.genome.jp/kegg-bin/show_pathway?ko03320/K00864%09red/K01596%09red/K15013%09red/K06272%09red/K01897%09red/K00507%09red	Endocrine system	Organismal Systems
Leishmaniasis	KEGG PATHWAY	ko05140	4	13	0.312436	0.863074	gene6816|gene6939|gene2039|gene4545	http://www.genome.jp/kegg-bin/show_pathway?ko05140/K04448%09red/K05719%09red	Infectious diseases: Parasitic	Human Diseases
Circadian rhythm	KEGG PATHWAY	ko04710	4	13	0.312436	0.863074	gene7538|gene5717|gene4535|gene11714	http://www.genome.jp/kegg-bin/show_pathway?ko04710/K03362%09red/K02295%09red/K02223%09red/K02633%09red	Environmental adaptation	Organismal Systems
Melanogenesis	KEGG PATHWAY	ko04916	12	49	0.314757	0.863074	gene2759|gene5967|gene5819|gene4794|gene4697|gene4471|gene5815|gene1380|gene1604|gene1083|gene3113|gene6751	http://www.genome.jp/kegg-bin/show_pathway?ko04916/K04345%09red/K09048%09red/K08045%09red/K08048%09red/K09455%09red/K04630%09red/K00444%09red/K05858%09red	Endocrine system	Organismal Systems
Propanoate metabolism	KEGG PATHWAY	ko00640	8	31	0.321483	0.863074	gene10387|gene8104|gene3808|gene9354|gene3354|gene6655|gene8846|gene7423	http://www.genome.jp/kegg-bin/show_pathway?ko00640/K13524%09red/K05605%09red/K00382%09red/K01895%09red/K11262%09red/K00016%09red	Carbohydrate metabolism	Metabolism
Circadian rhythm - fly	KEGG PATHWAY	ko04711	3	9	0.323593	0.863074	gene4537|gene7538|gene4535	http://www.genome.jp/kegg-bin/show_pathway?ko04711/K02633%09red/K02223%09red/K12114%09red	Environmental adaptation	Organismal Systems
Synthesis and degradation of ketone bodies	KEGG PATHWAY	ko00072	2	5	0.331028	0.863074	gene10528|gene3968	http://www.genome.jp/kegg-bin/show_pathway?ko00072/K01027%09red/K01641%09red	Lipid metabolism	Metabolism
Caprolactam degradation	KEGG PATHWAY	ko00930	2	5	0.331028	0.863074	gene5765|gene5764	http://www.genome.jp/kegg-bin/show_pathway?ko00930/K01053%09red	Xenobiotics biodegradation and metabolism	Metabolism
Type I diabetes mellitus	KEGG PATHWAY	ko04940	2	5	0.331028	0.863074	gene9249|gene1176	http://www.genome.jp/kegg-bin/show_pathway?ko04940/K04077%09red/K01580%09red	Endocrine and metabolic diseases	Human Diseases
Phenylalanine, tyrosine and tryptophan biosynthesis	KEGG PATHWAY	ko00400	2	5	0.331028	0.863074	gene8806|gene7166	http://www.genome.jp/kegg-bin/show_pathway?ko00400/K14454%09red/K00815%09red	Amino acid metabolism	Metabolism
Legionellosis	KEGG PATHWAY	ko05134	5	18	0.336345	0.863074	gene5260|gene12017|gene6020|gene5680|gene9249	http://www.genome.jp/kegg-bin/show_pathway?ko05134/K03231%09red/K02084%09red/K03233%09red/K03283%09red/K04077%09red	Infectious diseases: Bacterial	Human Diseases
Hypertrophic cardiomyopathy (HCM)	KEGG PATHWAY	ko05410	5	18	0.336345	0.863074	gene1754|gene6939|gene5684|gene2039|gene4545	http://www.genome.jp/kegg-bin/show_pathway?ko05410/K06584%09red/K01283%09red/K05719%09red	Cardiovascular diseases	Human Diseases
Non-alcoholic fatty liver disease (NAFLD)	KEGG PATHWAY	ko04932	21	93	0.346993	0.877409	gene7378|gene748|gene9220|gene10698|gene772|gene6555|gene2480|gene8744|gene651|gene522|gene1226|gene9311|gene6816|gene1805|gene10865|gene6580|gene4026|gene9742|gene9471|gene9908|gene2064	http://www.genome.jp/kegg-bin/show_pathway?ko04932/K00416%09red/K07197%09red/K03938%09red/K00413%09red/K03954%09red/K03968%09red/K03949%09red/K03952%09red/K02264%09red/K03963%09red/K03935%09red/K00234%09red/K00236%09red/K03955%09red/K02270%09red/K04448%09red/K02265%09red/K03934%09red/K02266%09red	Endocrine and metabolic diseases	Human Diseases
Various types of N-glycan biosynthesis	KEGG PATHWAY	ko00513	8	32	0.348383	0.877409	gene10522|gene190|gene9964|gene9827|gene6837|gene5226|gene8183|gene966	http://www.genome.jp/kegg-bin/show_pathway?ko00513/K12666%09red/K12667%09red/K00736%09red/K07151%09red/K12670%09red/K00753%09red	Glycan biosynthesis and metabolism	Metabolism
Cholinergic synapse	KEGG PATHWAY	ko04725	12	51	0.35747	0.892036	gene2759|gene5967|gene5819|gene4697|gene7608|gene4794|gene5815|gene1380|gene1604|gene1083|gene5188|gene6751	http://www.genome.jp/kegg-bin/show_pathway?ko04725/K04345%09red/K09048%09red/K08045%09red/K08048%09red/K04630%09red/K01049%09red/K05858%09red	Nervous system	Organismal Systems
Rheumatoid arthritis	KEGG PATHWAY	ko05323	5	19	0.372094	0.903656	gene6816|gene2277|gene3719|gene6916|gene9270	http://www.genome.jp/kegg-bin/show_pathway?ko05323/K01365%09red/K02148%09red/K02155%09red/K04448%09red	Immune diseases	Human Diseases
SNARE interactions in vesicular transport	KEGG PATHWAY	ko04130	5	19	0.372094	0.903656	gene7663|gene11545|gene8367|gene7814|gene588	http://www.genome.jp/kegg-bin/show_pathway?ko04130/K08515%09red/K08488%09red/K08501%09red/K08498%09red/K13504%09red	Folding, sorting and degradation	Genetic Information Processing
Arrhythmogenic right ventricular cardiomyopathy (ARVC)	KEGG PATHWAY	ko05412	5	19	0.372094	0.903656	gene1754|gene6939|gene584|gene2039|gene4545	http://www.genome.jp/kegg-bin/show_pathway?ko05412/K05699%09red/K06584%09red/K05719%09red	Cardiovascular diseases	Human Diseases
N-Glycan biosynthesis	KEGG PATHWAY	ko00510	9	38	0.383598	0.919089	gene10522|gene190|gene9964|gene1340|gene3727|gene9827|gene6837|gene5226|gene966	http://www.genome.jp/kegg-bin/show_pathway?ko00510/K01001%09red/K12666%09red/K12670%09red/K00736%09red/K07151%09red/K12667%09red/K05546%09red	Glycan biosynthesis and metabolism	Metabolism
Porphyrin and chlorophyll metabolism	KEGG PATHWAY	ko00860	6	24	0.385206	0.919089	gene2450|gene6957|gene6956|gene9437|gene5556|gene1100	http://www.genome.jp/kegg-bin/show_pathway?ko00860/K00699%09red/K14163%09red/K00228%09red	Metabolism of cofactors and vitamins	Metabolism
Glycerolipid metabolism	KEGG PATHWAY	ko00561	8	34	0.40284	0.952804	gene439|gene5666|gene1353|gene9101|gene5662|gene5713|gene5157|gene9362	http://www.genome.jp/kegg-bin/show_pathway?ko00561/K14457%09red/K15788%09red/K00128%09red/K00629%09red/K13509%09red/K00011%09red/K00864%09red	Lipid metabolism	Metabolism
Biosynthesis of unsaturated fatty acids	KEGG PATHWAY	ko01040	5	20	0.407833	0.956299	gene9078|gene9087|gene9085|gene9081|gene5939	http://www.genome.jp/kegg-bin/show_pathway?ko01040/K00507%09red/K10258%09red	Lipid metabolism	Metabolism
Fatty acid degradation	KEGG PATHWAY	ko00071	6	25	0.417317	0.961747	gene57|gene1268|gene8565|gene5437|gene9362|gene10980	http://www.genome.jp/kegg-bin/show_pathway?ko00071/K01897%09red/K07508%09red/K00128%09red/K15013%09red/K00252%09red/K00121%09red	Lipid metabolism	Metabolism
Arginine biosynthesis	KEGG PATHWAY	ko00220	3	11	0.421746	0.961747	gene7454|gene1175|gene7166	http://www.genome.jp/kegg-bin/show_pathway?ko00220/K00814%09red/K14454%09red/K01940%09red	_	_
Vascular smooth muscle contraction	KEGG PATHWAY	ko04270	13	59	0.426309	0.961747	gene2759|gene5967|gene5819|gene6882|gene6562|gene4697|gene990|gene5815|gene1604|gene1083|gene4126|gene6751|gene447	http://www.genome.jp/kegg-bin/show_pathway?ko04270/K04345%09red/K08045%09red/K08048%09red/K07376%09red/K18050%09red/K12323%09red/K04936%09red/K05858%09red	Circulatory system	Organismal Systems
Inflammatory mediator regulation of TRP channels	KEGG PATHWAY	ko04750	9	40	0.43474	0.961747	gene2759|gene5967|gene5819|gene6882|gene4697|gene5815|gene1604|gene1083|gene6751	http://www.genome.jp/kegg-bin/show_pathway?ko04750/K04345%09red/K08048%09red/K18050%09red/K08045%09red/K05858%09red	Sensory system	Organismal Systems
Two-component system	KEGG PATHWAY	ko02020	4	16	0.434908	0.961747	gene522|gene2280|gene9882|gene2064	http://www.genome.jp/kegg-bin/show_pathway?ko02020/K01077%09red/K00413%09red	Signal transduction	Environmental Information Processing
Fatty acid elongation	KEGG PATHWAY	ko00062	4	16	0.434908	0.961747	gene1841|gene9310|gene8565|gene5939	http://www.genome.jp/kegg-bin/show_pathway?ko00062/K07508%09red/K07512%09red/K10258%09red/K10250%09red	Lipid metabolism	Metabolism
Butanoate metabolism	KEGG PATHWAY	ko00650	4	16	0.434908	0.961747	gene10528|gene3968|gene1176|gene7423	http://www.genome.jp/kegg-bin/show_pathway?ko00650/K13524%09red/K01027%09red/K01641%09red/K01580%09red	Carbohydrate metabolism	Metabolism
Arginine and proline metabolism	KEGG PATHWAY	ko00330	6	26	0.449214	0.981695	gene1730|gene3033|gene9486|gene7166|gene996|gene9362	http://www.genome.jp/kegg-bin/show_pathway?ko00330/K00128%09red/K00819%09red/K00797%09red/K00933%09red/K14454%09red	Amino acid metabolism	Metabolism
Glycosphingolipid biosynthesis - ganglio series	KEGG PATHWAY	ko00604	2	7	0.458365	0.981695	gene11413|gene241	http://www.genome.jp/kegg-bin/show_pathway?ko00604/K12373%09red/K03372%09red	Glycan biosynthesis and metabolism	Metabolism
Taste transduction	KEGG PATHWAY	ko04742	2	7	0.458365	0.981695	gene2759|gene6751	http://www.genome.jp/kegg-bin/show_pathway?ko04742/K04345%09red/K08048%09red	Sensory system	Organismal Systems
Glycosaminoglycan biosynthesis - chondroitin sulfate / dermatan sulfate	KEGG PATHWAY	ko00532	2	7	0.458365	0.981695	gene10071|gene9205	http://www.genome.jp/kegg-bin/show_pathway?ko00532/K01017%09red/K13499%09red	Glycan biosynthesis and metabolism	Metabolism
Renin-angiotensin system	KEGG PATHWAY	ko04614	3	12	0.469075	0.989058	gene3577|gene5684|gene9082	http://www.genome.jp/kegg-bin/show_pathway?ko04614/K11140%09red/K01283%09red/K11141%09red	Endocrine system	Organismal Systems
Phenylalanine metabolism	KEGG PATHWAY	ko00360	3	12	0.469075	0.989058	gene8806|gene6558|gene7166	http://www.genome.jp/kegg-bin/show_pathway?ko00360/K14454%09red/K01593%09red/K00815%09red	Amino acid metabolism	Metabolism
Other glycan degradation	KEGG PATHWAY	ko00511	5	22	0.478178	1	gene11943|gene5535|gene5537|gene5538|gene241	http://www.genome.jp/kegg-bin/show_pathway?ko00511/K01201%09red/K12311%09red/K12373%09red	Glycan biosynthesis and metabolism	Metabolism
Aminoacyl-tRNA biosynthesis	KEGG PATHWAY	ko00970	9	42	0.485443	1	gene2451|gene9586|gene4439|gene9437|gene2341|gene1136|gene1124|gene9909|gene7432	http://www.genome.jp/kegg-bin/show_pathway?ko00970/K01887%09red/K02433%09red/K01870%09red/K04567%09red/K01875%09red/K14163%09red/K01876%09red/K01889%09red/K01869%09red	Translation	Genetic Information Processing
Inositol phosphate metabolism	KEGG PATHWAY	ko00562	10	48	0.510129	1	gene4697|gene2270|gene9245|gene2115|gene5637|gene1083|gene3219|gene5638|gene9975|gene5962	http://www.genome.jp/kegg-bin/show_pathway?ko00562/K01092%09red/K00469%09red/K01803%09red/K01106%09red/K03103%09red/K00889%09red/K05858%09red	Carbohydrate metabolism	Metabolism
Progesterone-mediated oocyte maturation	KEGG PATHWAY	ko04914	10	48	0.510129	1	gene2759|gene5967|gene5819|gene7126|gene5706|gene5815|gene1380|gene1604|gene1257|gene6751	http://www.genome.jp/kegg-bin/show_pathway?ko04914/K04345%09red/K08045%09red/K08048%09red/K02602%09red/K04630%09red/K12456%09red/K03364%09red	Endocrine system	Organismal Systems
Pathogenic Escherichia coli infection	KEGG PATHWAY	ko05130	8	38	0.51071	1	gene6939|gene1271|gene1151|gene11272|gene8606|gene4545|gene2039|gene3566	http://www.genome.jp/kegg-bin/show_pathway?ko05130/K11294%09red/K07374%09red/K05719%09red/K07375%09red	Infectious diseases: Bacterial	Human Diseases
Aminobenzoate degradation	KEGG PATHWAY	ko00627	3	13	0.51457	1	gene3625|gene9882|gene2280	http://www.genome.jp/kegg-bin/show_pathway?ko00627/K01512%09red/K01077%09red	Xenobiotics biodegradation and metabolism	Metabolism
Nicotine addiction	KEGG PATHWAY	ko05033	3	13	0.51457	1	gene382|gene385|gene4320	http://www.genome.jp/kegg-bin/show_pathway?ko05033/K05175%09red/K05181%09red	Substance dependence	Human Diseases
One carbon pool by folate	KEGG PATHWAY	ko00670	3	13	0.51457	1	gene8688|gene7533|gene4084	http://www.genome.jp/kegg-bin/show_pathway?ko00670/K01934%09red/K00297%09red/K00605%09red	Metabolism of cofactors and vitamins	Metabolism
Taurine and hypotaurine metabolism	KEGG PATHWAY	ko00430	2	8	0.516571	1	gene791|gene1176	http://www.genome.jp/kegg-bin/show_pathway?ko00430/K01580%09red/K18592%09red	Metabolism of other amino acids	Metabolism
AMPK signaling pathway	KEGG PATHWAY	ko04152	14	69	0.529117	1	gene8104|gene9546|gene4794|gene6620|gene10865|gene9085|gene11730|gene9078|gene9284|gene9087|gene2845|gene9081|gene8000|gene4075	http://www.genome.jp/kegg-bin/show_pathway?ko04152/K07197%09red/K00850%09red/K09048%09red/K11262%09red/K01596%09red/K00665%09red/K07188%09red/K00693%09red/K11583%09red/K00507%09red	Signal transduction	Environmental Information Processing
GnRH signaling pathway	KEGG PATHWAY	ko04912	10	49	0.533412	1	gene2759|gene5967|gene5819|gene4697|gene5815|gene6816|gene1604|gene1083|gene6751|gene2998	http://www.genome.jp/kegg-bin/show_pathway?ko04912/K07763%09red/K04345%09red/K08045%09red/K08048%09red/K04448%09red/K05858%09red	Endocrine system	Organismal Systems
Protein export	KEGG PATHWAY	ko03060	5	24	0.545479	1	gene4679|gene9674|gene9519|gene7314|gene5766	http://www.genome.jp/kegg-bin/show_pathway?ko03060/K10956%09red/K07342%09red/K03217%09red/K09481%09red/K03108%09red	Folding, sorting and degradation	Genetic Information Processing
Type II diabetes mellitus	KEGG PATHWAY	ko04930	4	19	0.550477	1	gene892|gene6882|gene5547|gene9003	http://www.genome.jp/kegg-bin/show_pathway?ko04930/K18050%09red/K04695%09red/K00873%09red/K00844%09red	Endocrine and metabolic diseases	Human Diseases
Plant-pathogen interaction	KEGG PATHWAY	ko04626	2	9	0.570449	1	gene1353|gene1634	http://www.genome.jp/kegg-bin/show_pathway?ko04626/K09487%09red/K00864%09red	Environmental adaptation	Organismal Systems
Vasopressin-regulated water reabsorption	KEGG PATHWAY	ko04962	5	25	0.577533	1	gene1400|gene4530|gene6751|gene7814|gene4794	http://www.genome.jp/kegg-bin/show_pathway?ko04962/K04345%09red/K10413%09red/K09048%09red/K10417%09red/K13504%09red	Excretory system	Organismal Systems
Focal adhesion	KEGG PATHWAY	ko04510	17	88	0.596223	1	gene2856|gene10126|gene8805|gene5523|gene5540|gene6939|gene10815|gene4825|gene6816|gene9659|gene584|gene2927|gene6274|gene1754|gene7159|gene2039|gene4545	http://www.genome.jp/kegg-bin/show_pathway?ko04510/K05699%09red/K19719%09red/K10151%09red/K05719%09red/K04437%09red/K05637%09red/K04349%09red/K05636%09red/K06584%09red/K06272%09red/K04448%09red/K06237%09red/K08131%09red/K06240%09red	Cell communication	Cellular Processes
HIF-1 signaling pathway	KEGG PATHWAY	ko04066	9	47	0.605582	1	gene2274|gene3809|gene8539|gene11376|gene5461|gene2984|gene892|gene10358|gene10271	http://www.genome.jp/kegg-bin/show_pathway?ko04066/K00134%09red/K00844%09red/K03871%09red/K01689%09red/K00161%09red/K00162%09red/K07299%09red/K09592%09red	Signal transduction	Environmental Information Processing
Vibrio cholerae infection	KEGG PATHWAY	ko05110	8	42	0.611389	1	gene3719|gene1706|gene5766|gene2922|gene6916|gene6751|gene7314|gene9519	http://www.genome.jp/kegg-bin/show_pathway?ko05110/K04345%09red/K10949%09red/K09481%09red/K10956%09red/K10951%09red/K07342%09red/K02148%09red/K02155%09red	Infectious diseases: Bacterial	Human Diseases
Histidine metabolism	KEGG PATHWAY	ko00340	2	10	0.619821	1	gene9362|gene6558	http://www.genome.jp/kegg-bin/show_pathway?ko00340/K00128%09red/K01593%09red	Amino acid metabolism	Metabolism
Sulfur metabolism	KEGG PATHWAY	ko00920	2	10	0.619821	1	gene4882|gene5882	http://www.genome.jp/kegg-bin/show_pathway?ko00920/K13811%09red/K17725%09red	Energy metabolism	Metabolism
African trypanosomiasis	KEGG PATHWAY	ko05143	2	10	0.619821	1	gene4697|gene1083	http://www.genome.jp/kegg-bin/show_pathway?ko05143/K05858%09red	Infectious diseases: Parasitic	Human Diseases
Aldosterone-regulated sodium reabsorption	KEGG PATHWAY	ko04960	4	21	0.620119	1	gene4903|gene10022|gene10018|gene10019	http://www.genome.jp/kegg-bin/show_pathway?ko04960/K01539%09red/K01540%09red	Excretory system	Organismal Systems
Chagas disease (American trypanosomiasis)	KEGG PATHWAY	ko05142	6	32	0.626926	1	gene4697|gene5684|gene1380|gene6816|gene1083|gene1195	http://www.genome.jp/kegg-bin/show_pathway?ko05142/K08057%09red/K01283%09red/K04448%09red/K04630%09red/K05858%09red	Infectious diseases: Parasitic	Human Diseases
Glycosaminoglycan degradation	KEGG PATHWAY	ko00531	3	16	0.637103	1	gene241|gene3318|gene3162	http://www.genome.jp/kegg-bin/show_pathway?ko00531/K01137%09red/K12373%09red/K01205%09red	Glycan biosynthesis and metabolism	Metabolism
Prolactin signaling pathway	KEGG PATHWAY	ko04917	5	27	0.637812	1	gene8551|gene10124|gene9003|gene4825|gene8549	http://www.genome.jp/kegg-bin/show_pathway?ko04917/K00501%09red/K04695%09red/K10151%09red/K04699%09red	Endocrine system	Organismal Systems
PI3K-Akt signaling pathway	KEGG PATHWAY	ko04151	19	101	0.638295	1	gene10126|gene5540|gene8805|gene4794|gene9659|gene6939|gene10815|gene4825|gene6620|gene7753|gene1634|gene6274|gene7755|gene1754|gene7159|gene9284|gene2845|gene2039|gene4545	http://www.genome.jp/kegg-bin/show_pathway?ko04151/K19719%09red/K01596%09red/K09487%09red/K10151%09red/K05719%09red/K09048%09red/K06071%09red/K05637%09red/K05636%09red/K06584%09red/K00693%09red/K11583%09red/K06237%09red/K08131%09red/K06240%09red	Signal transduction	Environmental Information Processing
Adipocytokine signaling pathway	KEGG PATHWAY	ko04920	4	22	0.652272	1	gene57|gene10980|gene6620|gene8539	http://www.genome.jp/kegg-bin/show_pathway?ko04920/K01596%09red/K01897%09red/K07299%09red/K15013%09red	Endocrine system	Organismal Systems
Oxytocin signaling pathway	KEGG PATHWAY	ko04921	11	60	0.656301	1	gene2759|gene5967|gene5819|gene4697|gene990|gene5815|gene1380|gene6816|gene1604|gene1083|gene6751	http://www.genome.jp/kegg-bin/show_pathway?ko04921/K04345%09red/K08045%09red/K08048%09red/K12323%09red/K04630%09red/K04448%09red/K05858%09red	Endocrine system	Organismal Systems
Collecting duct acid secretion	KEGG PATHWAY	ko04966	2	11	0.664688	1	gene3719|gene6916	http://www.genome.jp/kegg-bin/show_pathway?ko04966/K02148%09red/K02155%09red	Excretory system	Organismal Systems
Long-term depression	KEGG PATHWAY	ko04730	5	28	0.665867	1	gene1380|gene3834|gene6562|gene4697|gene1083	http://www.genome.jp/kegg-bin/show_pathway?ko04730/K04630%09red/K04578%09red/K07376%09red/K05858%09red	Nervous system	Organismal Systems
AGE-RAGE signaling pathway in diabetic complications	KEGG PATHWAY	ko04933	6	34	0.678229	1	gene8805|gene6882|gene4697|gene6816|gene5741|gene1083	http://www.genome.jp/kegg-bin/show_pathway?ko04933/K09203%09red/K04448%09red/K18050%09red/K06237%09red/K05858%09red	_	_
Transcriptional misregulation in cancer	KEGG PATHWAY	ko05202	10	56	0.682343	1	gene11286|gene1312|gene11110|gene4825|gene5934|gene1344|gene2057|gene2062|gene2061|gene2165	http://www.genome.jp/kegg-bin/show_pathway?ko05202/K10151%09red/K11253%09red/K00069%09red/K15593%09red/K02211%09red/K11427%09red/K06571%09red	Cancers: Overview	Human Diseases
Ubiquinone and other terpenoid-quinone biosynthesis	KEGG PATHWAY	ko00130	2	12	0.705178	1	gene8806|gene4576	http://www.genome.jp/kegg-bin/show_pathway?ko00130/K05357%09red/K00815%09red	Metabolism of cofactors and vitamins	Metabolism
Prion diseases	KEGG PATHWAY	ko05020	2	12	0.705178	1	gene5741|gene6751	http://www.genome.jp/kegg-bin/show_pathway?ko05020/K09203%09red/K04345%09red	Neurodegenerative diseases	Human Diseases
Tryptophan metabolism	KEGG PATHWAY	ko00380	4	24	0.710923	1	gene5437|gene9362|gene12124|gene6558	http://www.genome.jp/kegg-bin/show_pathway?ko00380/K00502%09red/K00128%09red/K00252%09red/K01593%09red	Amino acid metabolism	Metabolism
Vitamin digestion and absorption	KEGG PATHWAY	ko04977	1	6	0.721694	1	gene2734	http://www.genome.jp/kegg-bin/show_pathway?ko04977/K14610%09red	Digestive system	Organismal Systems
Lysine degradation	KEGG PATHWAY	ko00310	6	36	0.724731	1	gene3980|gene1693|gene5934|gene2924|gene5437|gene9362	http://www.genome.jp/kegg-bin/show_pathway?ko00310/K00128%09red/K00252%09red/K11427%09red/K00658%09red/K14157%09red	Amino acid metabolism	Metabolism
Phospholipase D signaling pathway	KEGG PATHWAY	ko04072	11	64	0.727839	1	gene2759|gene5526|gene5819|gene4697|gene1604|gene5815|gene5157|gene1083|gene5967|gene3219|gene5425	http://www.genome.jp/kegg-bin/show_pathway?ko04072/K08045%09red/K08048%09red/K13509%09red/K04608%09red/K04605%09red/K00889%09red/K05858%09red	_	_
Hedgehog signaling pathway	KEGG PATHWAY	ko04340	4	25	0.737394	1	gene10197|gene5717|gene6751|gene4471	http://www.genome.jp/kegg-bin/show_pathway?ko04340/K06232%09red/K04345%09red/K00444%09red/K03362%09red	Signal transduction	Environmental Information Processing
RIG-I-like receptor signaling pathway	KEGG PATHWAY	ko04622	2	13	0.741502	1	gene8536|gene11820	http://www.genome.jp/kegg-bin/show_pathway?ko04622/K12655%09red/K05410%09red	Immune system	Organismal Systems
Epithelial cell signaling in Helicobacter pylori infection	KEGG PATHWAY	ko05120	6	37	0.746137	1	gene3719|gene11099|gene6816|gene3826|gene6916|gene942	http://www.genome.jp/kegg-bin/show_pathway?ko05120/K02148%09red/K06704%09red/K04448%09red/K02155%09red	Infectious diseases: Bacterial	Human Diseases
p53 signaling pathway	KEGG PATHWAY	ko04115	4	26	0.761988	1	gene9273|gene6020|gene10617|gene4825	http://www.genome.jp/kegg-bin/show_pathway?ko04115/K02084%09red/K10151%09red/K10146%09red/K10144%09red	Cell growth and death	Cellular Processes
Tight junction	KEGG PATHWAY	ko04530	9	55	0.763188	1	gene8967|gene6882|gene8968|gene8969|gene9009|gene584|gene7158|gene1380|gene4910	http://www.genome.jp/kegg-bin/show_pathway?ko04530/K05699%09red/K10352%09red/K04630%09red/K17751%09red/K18050%09red	Cell communication	Cellular Processes
Maturity onset diabetes of the young	KEGG PATHWAY	ko04950	1	7	0.768185	1	gene91	http://www.genome.jp/kegg-bin/show_pathway?ko04950/K08029%09red	Endocrine and metabolic diseases	Human Diseases
Phototransduction - fly	KEGG PATHWAY	ko04745	5	33	0.783962	1	gene5800|gene8579|gene4788|gene4697|gene1083	http://www.genome.jp/kegg-bin/show_pathway?ko04745/K07972%09red/K13805%09red/K13803%09red/K05858%09red	Sensory system	Organismal Systems
Sphingolipid metabolism	KEGG PATHWAY	ko00600	3	21	0.789496	1	gene11943|gene2769|gene5359	http://www.genome.jp/kegg-bin/show_pathway?ko00600/K00654%09red/K01201%09red/K00720%09red	Lipid metabolism	Metabolism
Jak-STAT signaling pathway	KEGG PATHWAY	ko04630	3	21	0.789496	1	gene10124|gene4825|gene9003	http://www.genome.jp/kegg-bin/show_pathway?ko04630/K04695%09red/K10151%09red/K04699%09red	Signal transduction	Environmental Information Processing
TNF signaling pathway	KEGG PATHWAY	ko04668	4	28	0.805741	1	gene6816|gene2998|gene4794|gene4804	http://www.genome.jp/kegg-bin/show_pathway?ko04668/K07763%09red/K04448%09red/K09048%09red/K04445%09red	Signal transduction	Environmental Information Processing
Sulfur relay system	KEGG PATHWAY	ko04122	1	8	0.806912	1	gene5572	http://www.genome.jp/kegg-bin/show_pathway?ko04122/K00566%09red	Folding, sorting and degradation	Genetic Information Processing
Axon guidance	KEGG PATHWAY	ko04360	6	41	0.81964	1	gene6939|gene4545|gene11238|gene1380|gene2802|gene2039	http://www.genome.jp/kegg-bin/show_pathway?ko04360/K04630%09red/K05743%09red/K05719%09red/K06842%09red	Development	Organismal Systems
Renal cell carcinoma	KEGG PATHWAY	ko05211	5	35	0.82105	1	gene6816|gene8623|gene5461|gene8539|gene10271	http://www.genome.jp/kegg-bin/show_pathway?ko05211/K03871%09red/K04448%09red/K09592%09red/K01679%09red/K07299%09red	Cancers: Specific types	Human Diseases
Pyrimidine metabolism	KEGG PATHWAY	ko00240	13	82	0.822398	1	gene11401|gene6450|gene1495|gene3460|gene7927|gene9902|gene11064|gene2882|gene2772|gene9901|gene8567|gene11994|gene6050	http://www.genome.jp/kegg-bin/show_pathway?ko00240/K01519%09red/K18533%09red/K01464%09red/K01493%09red/K00207%09red/K11540%09red/K01431%09red/K01081%09red/K00757%09red/K03018%09red/K00254%09red	Nucleotide metabolism	Metabolism
Ether lipid metabolism	KEGG PATHWAY	ko00565	2	16	0.828219	1	gene8444|gene2543	http://www.genome.jp/kegg-bin/show_pathway?ko00565/K13510%09red/K00803%09red	Lipid metabolism	Metabolism
Olfactory transduction	KEGG PATHWAY	ko04740	2	16	0.828219	1	gene6562|gene6751	http://www.genome.jp/kegg-bin/show_pathway?ko04740/K04345%09red/K07376%09red	Sensory system	Organismal Systems
Arachidonic acid metabolism	KEGG PATHWAY	ko00590	2	16	0.828219	1	gene791|gene4906	http://www.genome.jp/kegg-bin/show_pathway?ko00590/K01830%09red/K18592%09red	Lipid metabolism	Metabolism
Pathways in cancer	KEGG PATHWAY	ko05200	25	150	0.831894	1	gene10126|gene6939|gene5819|gene4697|gene5815|gene6274|gene4471|gene5461|gene2039|gene1604|gene10271|gene8623|gene1083|gene5967|gene2759|gene8805|gene4545|gene10815|gene1380|gene6816|gene7159|gene3113|gene6751|gene8539|gene1634	http://www.genome.jp/kegg-bin/show_pathway?ko05200/K04345%09red/K09487%09red/K05719%09red/K08045%09red/K03871%09red/K08048%09red/K05637%09red/K05636%09red/K06237%09red/K09455%09red/K00444%09red/K07299%09red/K04630%09red/K05858%09red/K04448%09red/K09592%09red/K01679%09red/K06240%09red	Cancers: Overview	Human Diseases
Apoptosis	KEGG PATHWAY	ko04210	3	23	0.833505	1	gene9299|gene6020|gene6751	http://www.genome.jp/kegg-bin/show_pathway?ko04210/K04345%09red/K02311%09red/K02084%09red	Cell growth and death	Cellular Processes
Peroxisome	KEGG PATHWAY	ko04146	9	60	0.835807	1	gene2543|gene57|gene5304|gene10499|gene2379|gene6907|gene1234|gene855|gene3104	http://www.genome.jp/kegg-bin/show_pathway?ko04146/K04564%09red/K11517%09red/K13348%09red/K00106%09red/K00830%09red/K01897%09red/K13343%09red/K00803%09red/K00031%09red	Transport and catabolism	Cellular Processes
Chemokine signaling pathway	KEGG PATHWAY	ko04062	9	60	0.835807	1	gene2759|gene5967|gene5819|gene4697|gene5815|gene1380|gene1604|gene1083|gene6751	http://www.genome.jp/kegg-bin/show_pathway?ko04062/K04630%09red/K04345%09red/K08048%09red/K08045%09red/K05858%09red	Immune system	Organismal Systems
Oocyte meiosis	KEGG PATHWAY	ko04114	9	60	0.835807	1	gene2759|gene5967|gene5819|gene5706|gene5717|gene5815|gene1604|gene1257|gene6751	http://www.genome.jp/kegg-bin/show_pathway?ko04114/K12456%09red/K04345%09red/K08045%09red/K08048%09red/K03362%09red/K02602%09red	Cell growth and death	Cellular Processes
Leukocyte transendothelial migration	KEGG PATHWAY	ko04670	5	36	0.837572	1	gene6939|gene1380|gene584|gene2039|gene4545	http://www.genome.jp/kegg-bin/show_pathway?ko04670/K05699%09red/K04630%09red/K05719%09red	Immune system	Organismal Systems
Non-homologous end-joining	KEGG PATHWAY	ko03450	1	9	0.839172	1	gene224	http://www.genome.jp/kegg-bin/show_pathway?ko03450/K10887%09red	Replication and repair	Genetic Information Processing
Selenocompound metabolism	KEGG PATHWAY	ko00450	1	9	0.839172	1	gene5882	http://www.genome.jp/kegg-bin/show_pathway?ko00450/K13811%09red	Metabolism of other amino acids	Metabolism
Measles	KEGG PATHWAY	ko05162	4	30	0.84271	1	gene8536|gene10617|gene4825|gene5680	http://www.genome.jp/kegg-bin/show_pathway?ko05162/K03283%09red/K05410%09red/K10151%09red/K10144%09red	Infectious diseases: Viral	Human Diseases
Influenza A	KEGG PATHWAY	ko05164	9	61	0.848011	1	gene8536|gene5936|gene5680|gene6816|gene3212|gene2068|gene8634|gene2112|gene2067	http://www.genome.jp/kegg-bin/show_pathway?ko05164/K09507%09red/K05410%09red/K01312%09red/K04448%09red/K01349%09red/K03283%09red	Infectious diseases: Viral	Human Diseases
Terpenoid backbone biosynthesis	KEGG PATHWAY	ko00900	3	24	0.852374	1	gene3054|gene3968|gene1674	http://www.genome.jp/kegg-bin/show_pathway?ko00900/K12504%09red/K15890%09red/K01641%09red	Metabolism of terpenoids and polyketides	Metabolism
Long-term potentiation	KEGG PATHWAY	ko04720	4	31	0.858858	1	gene2759|gene6751|gene4697|gene1083	http://www.genome.jp/kegg-bin/show_pathway?ko04720/K04345%09red/K08048%09red/K05858%09red	Nervous system	Organismal Systems
Insulin resistance	KEGG PATHWAY	ko04931	8	56	0.859617	1	gene6882|gene8539|gene167|gene4794|gene10865|gene6525|gene9284|gene6620	http://www.genome.jp/kegg-bin/show_pathway?ko04931/K09667%09red/K09048%09red/K18050%09red/K01596%09red/K00688%09red/K07299%09red/K00693%09red/K07197%09red	_	_
Glycosylphosphatidylinositol(GPI)-anchor biosynthesis	KEGG PATHWAY	ko00563	3	25	0.869349	1	gene5587|gene11440|gene11441	http://www.genome.jp/kegg-bin/show_pathway?ko00563/K05284%09red/K05283%09red	Glycan biosynthesis and metabolism	Metabolism
Fat digestion and absorption	KEGG PATHWAY	ko04975	2	18	0.870472	1	gene9101|gene5157	http://www.genome.jp/kegg-bin/show_pathway?ko04975/K13509%09red/K14457%09red	Digestive system	Organismal Systems
Rap1 signaling pathway	KEGG PATHWAY	ko04015	13	87	0.872871	1	gene2759|gene5967|gene5819|gene4697|gene3557|gene6939|gene1474|gene4545|gene5815|gene1380|gene1604|gene1083|gene2039	http://www.genome.jp/kegg-bin/show_pathway?ko04015/K05719%09red/K08045%09red/K08048%09red/K17704%09red/K17702%09red/K04630%09red/K05858%09red	Signal transduction	Environmental Information Processing
ABC transporters	KEGG PATHWAY	ko02010	2	19	0.887804	1	gene3491|gene5192	http://www.genome.jp/kegg-bin/show_pathway?ko02010/K05673%09red/K05648%09red	Membrane transport	Environmental Information Processing
Melanoma	KEGG PATHWAY	ko05218	1	11	0.888428	1	gene3113	http://www.genome.jp/kegg-bin/show_pathway?ko05218/K09455%09red	Cancers: Specific types	Human Diseases
Bladder cancer	KEGG PATHWAY	ko05219	1	11	0.888428	1	gene4804	http://www.genome.jp/kegg-bin/show_pathway?ko05219/K04445%09red	Cancers: Specific types	Human Diseases
Other types of O-glycan biosynthesis	KEGG PATHWAY	ko00514	1	11	0.888428	1	gene6525	http://www.genome.jp/kegg-bin/show_pathway?ko00514/K09667%09red	Glycan biosynthesis and metabolism	Metabolism
Wnt signaling pathway	KEGG PATHWAY	ko04310	10	71	0.88905	1	gene288|gene5717|gene4697|gene4029|gene5760|gene1083|gene4825|gene6816|gene4471|gene6751	http://www.genome.jp/kegg-bin/show_pathway?ko04310/K04345%09red/K00444%09red/K10151%09red/K04512%09red/K01691%09red/K04499%09red/K03362%09red/K04448%09red/K05858%09red	Signal transduction	Environmental Information Processing
Viral carcinogenesis	KEGG PATHWAY	ko05203	13	89	0.88956	1	gene10049|gene1349|gene1310|gene5547|gene10408|gene4794|gene4825|gene1346|gene6816|gene584|gene8542|gene1254|gene6751	http://www.genome.jp/kegg-bin/show_pathway?ko05203/K05699%09red/K04345%09red/K09048%09red/K10151%09red/K11252%09red/K16174%09red/K16175%09red/K15979%09red/K00873%09red/K04448%09red	Cancers: Overview	Human Diseases
Osteoclast differentiation	KEGG PATHWAY	ko04380	3	27	0.898195	1	gene6816|gene3113|gene2720	http://www.genome.jp/kegg-bin/show_pathway?ko04380/K14381%09red/K09455%09red/K04448%09red	Development	Organismal Systems
Thyroid hormone signaling pathway	KEGG PATHWAY	ko04919	9	66	0.898598	1	gene4697|gene8539|gene11752|gene1083|gene10018|gene10019|gene4903|gene10022|gene6751	http://www.genome.jp/kegg-bin/show_pathway?ko04919/K04345%09red/K01539%09red/K09183%09red/K01540%09red/K07299%09red/K05858%09red	Endocrine system	Organismal Systems
Salmonella infection	KEGG PATHWAY	ko05132	5	41	0.902354	1	gene6816|gene7753|gene1400|gene5523|gene7755	http://www.genome.jp/kegg-bin/show_pathway?ko05132/K06071%09red/K10413%09red/K04448%09red/K04437%09red	Infectious diseases: Bacterial	Human Diseases
Cytosolic DNA-sensing pathway	KEGG PATHWAY	ko04623	2	20	0.902963	1	gene8536|gene11994	http://www.genome.jp/kegg-bin/show_pathway?ko04623/K03018%09red/K05410%09red	Immune system	Organismal Systems
Fc gamma R-mediated phagocytosis	KEGG PATHWAY	ko04666	5	42	0.912201	1	gene2879|gene3219|gene6882|gene11238|gene4070	http://www.genome.jp/kegg-bin/show_pathway?ko04666/K12562%09red/K12488%09red/K05743%09red/K00889%09red/K18050%09red	Immune system	Organismal Systems
Regulation of mitophagy - yeast	KEGG PATHWAY	ko04139	2	21	0.91619	1	gene3219|gene1320	http://www.genome.jp/kegg-bin/show_pathway?ko04139/K17800%09red/K00889%09red	_	_
Phosphatidylinositol signaling system	KEGG PATHWAY	ko04070	7	56	0.919641	1	gene4697|gene5637|gene1083|gene3219|gene5638|gene9975|gene5962	http://www.genome.jp/kegg-bin/show_pathway?ko04070/K01106%09red/K01092%09red/K00889%09red/K05858%09red	Signal transduction	Environmental Information Processing
Glycosaminoglycan biosynthesis - heparan sulfate / heparin	KEGG PATHWAY	ko00534	1	13	0.922604	1	gene359	http://www.genome.jp/kegg-bin/show_pathway?ko00534/K02577%09red	Glycan biosynthesis and metabolism	Metabolism
Cytokine-cytokine receptor interaction	KEGG PATHWAY	ko04060	1	13	0.922604	1	gene4165	http://www.genome.jp/kegg-bin/show_pathway?ko04060/K04667%09red	Signaling molecules and interaction	Environmental Information Processing
Insulin signaling pathway	KEGG PATHWAY	ko04910	10	76	0.926351	1	gene8104|gene9546|gene167|gene892|gene10865|gene9003|gene9284|gene6751|gene6620|gene4075	http://www.genome.jp/kegg-bin/show_pathway?ko04910/K04345%09red/K04695%09red/K00844%09red/K11262%09red/K01596%09red/K00688%09red/K00665%09red/K07188%09red/K00693%09red/K07197%09red	Endocrine system	Organismal Systems
TGF-beta signaling pathway	KEGG PATHWAY	ko04350	4	37	0.928785	1	gene10500|gene10501|gene4165|gene751	http://www.genome.jp/kegg-bin/show_pathway?ko04350/K04667%09red/K04657%09red/K19383%09red	Signal transduction	Environmental Information Processing
Bacterial invasion of epithelial cells	KEGG PATHWAY	ko05100	5	44	0.929308	1	gene3594|gene6939|gene4545|gene2039|gene2927	http://www.genome.jp/kegg-bin/show_pathway?ko05100/K16942%09red/K06272%09red/K05719%09red	Infectious diseases: Bacterial	Human Diseases
Synaptic vesicle cycle	KEGG PATHWAY	ko04721	3	31	0.939308	1	gene3719|gene7814|gene6916	http://www.genome.jp/kegg-bin/show_pathway?ko04721/K02148%09red/K02155%09red/K13504%09red	Nervous system	Organismal Systems
Calcium signaling pathway	KEGG PATHWAY	ko04020	7	59	0.94	1	gene2759|gene8491|gene4697|gene9464|gene6751|gene1083|gene8065	http://www.genome.jp/kegg-bin/show_pathway?ko04020/K04345%09red/K08048%09red/K05863%09red/K15040%09red/K09565%09red/K05858%09red	Signal transduction	Environmental Information Processing
Shigellosis	KEGG PATHWAY	ko05131	4	39	0.943953	1	gene6939|gene5717|gene2039|gene4545	http://www.genome.jp/kegg-bin/show_pathway?ko05131/K03362%09red/K05719%09red	Infectious diseases: Bacterial	Human Diseases
Sphingolipid signaling pathway	KEGG PATHWAY	ko04071	6	53	0.944142	1	gene6882|gene4697|gene1380|gene1083|gene2769|gene2845	http://www.genome.jp/kegg-bin/show_pathway?ko04071/K04630%09red/K18050%09red/K00654%09red/K11583%09red/K05858%09red	_	_
NOD-like receptor signaling pathway	KEGG PATHWAY	ko04621	1	15	0.946314	1	gene1634	http://www.genome.jp/kegg-bin/show_pathway?ko04621/K09487%09red	Immune system	Organismal Systems
MAPK signaling pathway - yeast	KEGG PATHWAY	ko04011	1	15	0.946314	1	gene4433	http://www.genome.jp/kegg-bin/show_pathway?ko04011/K09448%09red	Signal transduction	Environmental Information Processing
Toll-like receptor signaling pathway	KEGG PATHWAY	ko04620	2	24	0.946402	1	gene6816|gene8536	http://www.genome.jp/kegg-bin/show_pathway?ko04620/K04448%09red/K05410%09red	Immune system	Organismal Systems
NOD-like receptor signaling pathway	KEGG PATHWAY	ko04621	1	15	0.946314	1	gene1634	http://www.genome.jp/kegg-bin/show_pathway?ko04621/K09487%09red	Immune system	Organismal Systems
Tuberculosis	KEGG PATHWAY	ko05152	4	41	0.956112	1	gene9249|gene3719|gene3552|gene6020	http://www.genome.jp/kegg-bin/show_pathway?ko05152/K02084%09red/K02155%09red/K10049%09red/K04077%09red	Infectious diseases: Bacterial	Human Diseases
Regulation of autophagy	KEGG PATHWAY	ko04140	1	17	0.962763	1	gene5424	http://www.genome.jp/kegg-bin/show_pathway?ko04140/K08342%09red	Transport and catabolism	Cellular Processes
Viral myocarditis	KEGG PATHWAY	ko05416	1	17	0.962763	1	gene8969	http://www.genome.jp/kegg-bin/show_pathway?ko05416/K17751%09red	Cardiovascular diseases	Human Diseases
Hepatitis B	KEGG PATHWAY	ko05161	4	43	0.965793	1	gene6816|gene8536|gene6020|gene4794	http://www.genome.jp/kegg-bin/show_pathway?ko05161/K02084%09red/K04448%09red/K09048%09red/K05410%09red	Infectious diseases: Viral	Human Diseases
RNA degradation	KEGG PATHWAY	ko03018	7	65	0.967532	1	gene3809|gene11376|gene8665|gene2757|gene11730|gene9249|gene8000	http://www.genome.jp/kegg-bin/show_pathway?ko03018/K04077%09red/K14443%09red/K00850%09red/K13126%09red/K01689%09red	Folding, sorting and degradation	Genetic Information Processing
Non-small cell lung cancer	KEGG PATHWAY	ko05223	1	18	0.968989	1	gene4864	http://www.genome.jp/kegg-bin/show_pathway?ko05223/K05119%09red	Cancers: Specific types	Human Diseases
MAPK signaling pathway - fly	KEGG PATHWAY	ko04013	1	18	0.968989	1	gene3417	http://www.genome.jp/kegg-bin/show_pathway?ko04013/K12377%09red	Signal transduction	Environmental Information Processing
HTLV-I infection	KEGG PATHWAY	ko05166	15	118	0.96934	1	gene2759|gene5967|gene5819|gene7323|gene8539|gene8491|gene8065|gene4825|gene5815|gene1195|gene6816|gene5741|gene1604|gene4471|gene6751	http://www.genome.jp/kegg-bin/show_pathway?ko05166/K04345%09red/K04448%09red/K10151%09red/K08045%09red/K09203%09red/K08048%09red/K15040%09red/K05863%09red/K08057%09red/K07299%09red/K00444%09red/K05770%09red	Infectious diseases: Viral	Human Diseases
Glycerophospholipid metabolism	KEGG PATHWAY	ko00564	6	59	0.970923	1	gene7608|gene5713|gene1625|gene8444|gene5157|gene5188	http://www.genome.jp/kegg-bin/show_pathway?ko00564/K13510%09red/K00629%09red/K13509%09red/K00111%09red/K01049%09red	Lipid metabolism	Metabolism
Signaling pathways regulating pluripotency of stem cells	KEGG PATHWAY	ko04550	5	52	0.971709	1	gene4165|gene4471|gene735|gene1536|gene2675	http://www.genome.jp/kegg-bin/show_pathway?ko04550/K00444%09red/K04667%09red/K18484%09red/K09326%09red	_	_
Mismatch repair	KEGG PATHWAY	ko03430	1	20	0.978493	1	gene6776	http://www.genome.jp/kegg-bin/show_pathway?ko03430/K10746%09red	Replication and repair	Genetic Information Processing
Ribosome	KEGG PATHWAY	ko03010	14	116	0.978734	1	gene904|gene7161|gene6897|gene7193|gene773|gene9049|gene9246|gene6835|gene11758|gene6247|gene11322|gene4152|gene8180|gene2363	http://www.genome.jp/kegg-bin/show_pathway?ko03010/K02874%09red/K02935%09red/K02888%09red/K02939%09red/K02887%09red/K02886%09red/K02892%09red/K02916%09red/K02963%09red/K02979%09red/K02893%09red/K02989%09red/K02946%09red/K02871%09red	Translation	Genetic Information Processing
B cell receptor signaling pathway	KEGG PATHWAY	ko04662	1	21	0.982089	1	gene6816	http://www.genome.jp/kegg-bin/show_pathway?ko04662/K04448%09red	Immune system	Organismal Systems
Notch signaling pathway	KEGG PATHWAY	ko04330	1	21	0.982089	1	gene935	http://www.genome.jp/kegg-bin/show_pathway?ko04330/K06172%09red	Signal transduction	Environmental Information Processing
MAPK signaling pathway	KEGG PATHWAY	ko04010	10	92	0.983103	1	gene2856|gene4050|gene4034|gene8078|gene6816|gene5680|gene4804|gene5523|gene6751|gene5363	http://www.genome.jp/kegg-bin/show_pathway?ko04010/K04345%09red/K05316%09red/K04437%09red/K04405%09red/K04349%09red/K04445%09red/K04448%09red/K04458%09red/K04459%09red/K03283%09red	Signal transduction	Environmental Information Processing
Herpes simplex infection	KEGG PATHWAY	ko05168	6	64	0.983583	1	gene7538|gene8536|gene6816|gene4535|gene223|gene8006	http://www.genome.jp/kegg-bin/show_pathway?ko05168/K02223%09red/K02633%09red/K15414%09red/K15410%09red/K04448%09red/K05410%09red	Infectious diseases: Viral	Human Diseases
Prostate cancer	KEGG PATHWAY	ko05215	2	33	0.986682	1	gene4794|gene1634	http://www.genome.jp/kegg-bin/show_pathway?ko05215/K09487%09red/K09048%09red	Cancers: Specific types	Human Diseases
Basal cell carcinoma	KEGG PATHWAY	ko05217	1	24	0.989657	1	gene4471	http://www.genome.jp/kegg-bin/show_pathway?ko05217/K00444%09red	Cancers: Specific types	Human Diseases
Amyotrophic lateral sclerosis (ALS)	KEGG PATHWAY	ko05014	1	25	0.991387	1	gene6020	http://www.genome.jp/kegg-bin/show_pathway?ko05014/K02084%09red	Neurodegenerative diseases	Human Diseases
Regulation of actin cytoskeleton	KEGG PATHWAY	ko04810	7	77	0.99141	1	gene6939|gene4545|gene11238|gene584|gene1754|gene3219|gene2039	http://www.genome.jp/kegg-bin/show_pathway?ko04810/K05699%09red/K06584%09red/K05743%09red/K05719%09red/K00889%09red	Cell motility	Cellular Processes
Endometrial cancer	KEGG PATHWAY	ko05213	1	26	0.992828	1	gene2927	http://www.genome.jp/kegg-bin/show_pathway?ko05213/K06272%09red	Cancers: Specific types	Human Diseases
Proteoglycans in cancer	KEGG PATHWAY	ko05205	10	101	0.99326	1	gene6939|gene2242|gene5523|gene4545|gene8992|gene2277|gene4471|gene6751|gene2039|gene9270	http://www.genome.jp/kegg-bin/show_pathway?ko05205/K04345%09red/K05719%09red/K04437%09red/K01365%09red/K06497%09red/K10380%09red/K00444%09red	Cancers: Overview	Human Diseases
Hepatitis C	KEGG PATHWAY	ko05160	1	28	0.995027	1	gene8536	http://www.genome.jp/kegg-bin/show_pathway?ko05160/K05410%09red	Infectious diseases: Viral	Human Diseases
RNA polymerase	KEGG PATHWAY	ko03020	1	29	0.995859	1	gene11994	http://www.genome.jp/kegg-bin/show_pathway?ko03020/K03018%09red	Transcription	Genetic Information Processing
Choline metabolism in cancer	KEGG PATHWAY	ko05231	3	51	0.996445	1	gene6816|gene3219|gene2786	http://www.genome.jp/kegg-bin/show_pathway?ko05231/K04448%09red/K06515%09red/K00889%09red	_	_
Ribosome biogenesis in eukaryotes	KEGG PATHWAY	ko03008	5	70	0.997106	1	gene7460|gene4083|gene10745|gene12022|gene11908	http://www.genome.jp/kegg-bin/show_pathway?ko03008/K11131%09red/K11130%09red/K11128%09red/K14548%09red	Translation	Genetic Information Processing
Neurotrophin signaling pathway	KEGG PATHWAY	ko04722	3	53	0.997366	1	gene6816|gene4886|gene4804	http://www.genome.jp/kegg-bin/show_pathway?ko04722/K04448%09red/K12460%09red/K04445%09red	Nervous system	Organismal Systems
Colorectal cancer	KEGG PATHWAY	ko05210	1	32	0.99761	1	gene6816	http://www.genome.jp/kegg-bin/show_pathway?ko05210/K04448%09red	Cancers: Specific types	Human Diseases
Dorso-ventral axis formation	KEGG PATHWAY	ko04320	1	32	0.99761	1	gene1257	http://www.genome.jp/kegg-bin/show_pathway?ko04320/K02602%09red	Development	Organismal Systems
Ubiquitin mediated proteolysis	KEGG PATHWAY	ko04120	8	96	0.99775	1	gene7126|gene10534|gene5706|gene5717|gene5461|gene10617|gene11334|gene7687	http://www.genome.jp/kegg-bin/show_pathway?ko04120/K10582%09red/K10581%09red/K10144%09red/K03871%09red/K10456%09red/K03362%09red/K12456%09red/K03364%09red	Folding, sorting and degradation	Genetic Information Processing
Hippo signaling pathway	KEGG PATHWAY	ko04390	5	72	0.997786	1	gene4433|gene1254|gene5717|gene4825|gene4471	http://www.genome.jp/kegg-bin/show_pathway?ko04390/K09448%09red/K16175%09red/K00444%09red/K10151%09red/K03362%09red	Signal transduction	Environmental Information Processing
MicroRNAs in cancer	KEGG PATHWAY	ko05206	4	65	0.998253	1	gene6882|gene3584|gene4825|gene4804	http://www.genome.jp/kegg-bin/show_pathway?ko05206/K18050%09red/K17391%09red/K04445%09red/K10151%09red	Cancers: Overview	Human Diseases
Meiosis - yeast	KEGG PATHWAY	ko04113	2	46	0.99837	1	gene6751|gene4631	http://www.genome.jp/kegg-bin/show_pathway?ko04113/K04345%09red/K10878%09red	Cell growth and death	Cellular Processes
mRNA surveillance pathway	KEGG PATHWAY	ko03015	4	66	0.998486	1	gene6189|gene2845|gene2757|gene5382	http://www.genome.jp/kegg-bin/show_pathway?ko03015/K03267%09red/K11583%09red/K14411%09red/K13126%09red	Translation	Genetic Information Processing
T cell receptor signaling pathway	KEGG PATHWAY	ko04660	1	35	0.99862	1	gene6816	http://www.genome.jp/kegg-bin/show_pathway?ko04660/K04448%09red	Immune system	Organismal Systems
Hippo signaling pathway - fly	KEGG PATHWAY	ko04391	4	68	0.998865	1	gene4433|gene1254|gene9610|gene9737	http://www.genome.jp/kegg-bin/show_pathway?ko04391/K09448%09red/K16676%09red/K16507%09red/K16175%09red	Signal transduction	Environmental Information Processing
Cell cycle - yeast	KEGG PATHWAY	ko04111	3	62	0.999334	1	gene2354|gene479|gene7126	http://www.genome.jp/kegg-bin/show_pathway?ko04111/K18669%09red/K03364%09red	Cell growth and death	Cellular Processes
ErbB signaling pathway	KEGG PATHWAY	ko04012	1	41	0.999541	1	gene6816	http://www.genome.jp/kegg-bin/show_pathway?ko04012/K04448%09red	Signal transduction	Environmental Information Processing
Epstein-Barr virus infection	KEGG PATHWAY	ko05169	7	101	0.999557	1	gene11994|gene5680|gene6816|gene1986|gene8542|gene8536|gene6751	http://www.genome.jp/kegg-bin/show_pathway?ko05169/K15979%09red/K04345%09red/K05410%09red/K03028%09red/K04448%09red/K03018%09red/K03283%09red	Infectious diseases: Viral	Human Diseases
Proteasome	KEGG PATHWAY	ko03050	1	42	0.999618	1	gene1986	http://www.genome.jp/kegg-bin/show_pathway?ko03050/K03028%09red	Folding, sorting and degradation	Genetic Information Processing
Endocytosis	KEGG PATHWAY	ko04144	10	127	0.999643	1	gene616|gene5569|gene2247|gene2879|gene2127|gene5680|gene2296|gene8436|gene3219|gene4070	http://www.genome.jp/kegg-bin/show_pathway?ko04144/K11248%09red/K12474%09red/K12488%09red/K12489%09red/K12485%09red/K12484%09red/K12562%09red/K12481%09red/K00889%09red/K03283%09red	Transport and catabolism	Cellular Processes
Cell cycle	KEGG PATHWAY	ko04110	4	76	0.999648	1	gene5706|gene7126|gene1901|gene4825	http://www.genome.jp/kegg-bin/show_pathway?ko04110/K12456%09red/K06632%09red/K10151%09red/K03364%09red	Cell growth and death	Cellular Processes
RNA transport	KEGG PATHWAY	ko03013	10	131	0.99978	1	gene6885|gene5676|gene12017|gene6702|gene2757|gene7698|gene3745|gene10847|gene9040|gene10572	http://www.genome.jp/kegg-bin/show_pathway?ko03013/K13137%09red/K14004%09red/K12880%09red/K03231%09red/K14313%09red/K14305%09red/K13126%09red/K03251%09red/K00784%09red/K14291%09red	Translation	Genetic Information Processing
Ras signaling pathway	KEGG PATHWAY	ko04014	4	84	0.999894	1	gene2856|gene8536|gene4673|gene6751	http://www.genome.jp/kegg-bin/show_pathway?ko04014/K04345%09red/K05410%09red/K04349%09red/K17635%09red	Signal transduction	Environmental Information Processing
Adherens junction	KEGG PATHWAY	ko04520	1	49	0.999894	1	gene584	http://www.genome.jp/kegg-bin/show_pathway?ko04520/K05699%09red	Cell communication	Cellular Processes
Spliceosome	KEGG PATHWAY	ko03040	3	110	1	1	gene3745|gene5680|gene4307	http://www.genome.jp/kegg-bin/show_pathway?ko03040/K12880%09red/K12859%09red/K03283%09red	Transcription	Genetic Information Processing

## Sheet: Sheet2
Supplementary Table S6 b. seq id to NR Hit Name
seq_id	NR_Hit-Name
gene0	XP_006560807.1
gene1	_
gene10	XP_006560812.1
gene100	XP_006621008.1
gene1000	EFN83986.1
gene10000	XP_003691025.1
gene10001	XP_006614892.1
gene10002	XP_003690942.1
gene10003	XP_006614904.1
gene10004	XP_003251443.1
gene10005	_
gene10006	XP_006569910.1
gene10007	_
gene10008	XP_006614885.1
gene10009	_
gene1001	XP_006608208.1
gene10010	XP_003690946.1
gene10011	XP_003251445.1
gene10012	EGI61058.1
gene10013	XP_396321.3
gene10014	XP_396320.3
gene10015	XP_006614873.1
gene10016	XP_003690949.1
gene10017	XP_006614877.1
gene10018	XP_392257.1
gene10019	XP_006614876.1
gene1002	XP_006608207.1
gene10020	_
gene10021	XP_006614867.1
gene10022	XP_003691033.1
gene10023	XP_392259.4
gene10024	XP_003690954.1
gene10025	XP_394383.1
gene10026	XP_394382.2
gene10027	EFN72674.1
gene10028	XP_003251447.1
gene10029	XP_006569936.1
gene1003	XP_006608290.1
gene10030	XP_006614862.1
gene10031	XP_003692001.1
gene10032	_
gene10033	XP_006609858.1
gene10034	XP_006614555.1
gene10035	XP_006570793.1
gene10036	XP_006570792.1
gene10037	XP_006622971.1
gene10038	XP_393712.2
gene10039	XP_395763.3
gene1004	XP_006608214.1
gene10040	XP_006562848.1
gene10041	XP_006559430.1
gene10042	XP_391853.3
gene10043	XP_624526.2
gene10044	XP_003693470.1
gene10045	XP_008212499.1
gene10046	_
gene10047	XP_006562865.1
gene10048	XP_003691656.1
gene10049	EHJ70696.1
gene1005	XP_397181.1
gene10050	XP_006562866.1
gene10051	XP_006613894.1
gene10052	XP_003250185.1
gene10053	AFV74913.1
gene10054	XP_006562875.1
gene10055	XP_006562874.1
gene10056	XP_006562877.1
gene10057	XP_003691638.1
gene10058	XP_006562879.1
gene10059	XP_006613949.1
gene1006	XP_006608219.1
gene10060	XP_003691654.1
gene10061	XP_396202.3
gene10062	XP_003691655.1
gene10063	XP_006562884.1
gene10064	XP_623216.3
gene10065	XP_006562883.1
gene10066	XP_003398227.1
gene10067	XP_003691641.1
gene10068	XP_006562891.1
gene10069	XP_006616058.1
gene1007	XP_006563600.1
gene10070	XP_006616054.1
gene10071	XP_006562893.1
gene10072	XP_003398236.1
gene10073	XP_006616051.1
gene10074	XP_006562899.1
gene10075	XP_006562904.1
gene10076	XP_003691667.1
gene10077	XP_393720.4
gene10078	XP_003250168.1
gene10079	_
gene1008	XP_001121410.2
gene10080	XP_391852.2
gene10081	XP_003691672.1
gene10082	XP_006616099.1
gene10083	XP_006616075.1
gene10084	_
gene10085	XP_006562916.1
gene10086	_
gene10087	XP_003250169.1
gene10088	XP_006616079.1
gene10089	XP_395767.4
gene1009	XP_006563595.1
gene10090	XP_006616083.1
gene10091	XP_003691677.1
gene10092	XP_006616078.1
gene10093	XP_006616084.1
gene10094	XP_006562922.1
gene10095	XP_006616088.1
gene10096	_
gene10097	XP_006562930.1
gene10098	XP_001121369.1
gene10099	XP_006562970.1
gene101	XP_006621009.1
gene1010	XP_006563787.1
gene10100	XP_006616090.1
gene10101	XP_006616095.1
gene10102	XP_003691611.1
gene10103	XP_006616098.1
gene10104	XP_006610003.1
gene10105	XP_006562933.1
gene10106	XP_003250171.1
gene10107	XP_006609956.1
gene10108	XP_006562939.1
gene10109	XP_003691619.1
gene1011	XP_003692177.1
gene10110	XP_006609969.1
gene10111	_
gene10112	XP_006562936.1
gene10113	XP_006609964.1
gene10114	XP_001121113.1
gene10115	XP_006562945.1
gene10116	XP_393365.3
gene10117	XP_003693005.1
gene10118	XP_003251227.1
gene10119	XP_003695807.1
gene1012	XP_003692184.1
gene10120	EFN82316.1
gene10121	XP_001123012.2
gene10122	XP_001123012.2
gene10123	XP_625157.2
gene10124	XP_003693755.1
gene10125	XP_003693733.1
gene10126	XP_006572347.1
gene10127	XP_003251921.1
gene10128	XP_006572348.1
gene10129	XP_006624873.1
gene1013	XP_003692183.1
gene10130	XP_003693749.1
gene10131	XP_006624305.1
gene10132	XP_006558680.1
gene10133	XP_395880.4
gene10134	XP_006615579.1
gene10135	XP_001123008.3
gene10136	XP_003693726.1
gene10137	XP_392951.3
gene10138	XP_003693710.1
gene10139	XP_003693728.1
gene1014	XP_006563594.1
gene10140	XP_006615583.1
gene10141	XP_006615586.1
gene10142	XP_006572124.1
gene10143	XP_003251870.1
gene10144	_
gene10145	XP_006624547.1
gene10146	_
gene10147	XP_006571978.1
gene10148	XP_003698332.1
gene10149	_
gene1015	XP_006563593.1
gene10150	XP_006619934.1
gene10151	_
gene10152	XP_003689827.1
gene10153	XP_003689860.1
gene10154	XP_003689861.1
gene10155	XP_623739.1
gene10156	XP_396099.3
gene10157	XP_006623695.1
gene10158	XP_003395279.1
gene10159	XP_006571962.1
gene1016	NP_001137351.1
gene10160	XP_623581.2
gene10161	XP_003488683.1
gene10162	XP_624563.2
gene10163	XP_006623688.1
gene10164	XP_392804.4
gene10165	XP_003689875.1
gene10166	XP_001122617.2
gene10167	XP_006564130.1
gene10168	XP_392804.4
gene10169	XP_003689829.1
gene1017	NP_001071284.1
gene10170	XP_006571951.1
gene10171	XP_003689872.1
gene10172	XP_396132.4
gene10173	XP_003251828.1
gene10174	XP_006571948.1
gene10175	XP_006624299.1
gene10176	XP_003689866.1
gene10177	XP_001120019.3
gene10178	XP_003689880.1
gene10179	XP_003689871.1
gene1018	XP_394146.4
gene10180	XP_624256.1
gene10181	XP_006572085.1
gene10182	XP_006624802.1
gene10183	XP_397196.4
gene10184	XP_006624796.1
gene10185	XP_397196.4
gene10186	XP_003689797.1
gene10187	XP_001121263.2
gene10188	XP_001121139.2
gene10189	XP_003251933.1
gene1019	XP_006572620.1
gene10190	XP_006624805.1
gene10191	XP_003689799.1
gene10192	XP_001121139.2
gene10193	XP_006623611.1
gene10194	XP_006623617.1
gene10195	_
gene10196	XP_006572176.1
gene10197	XP_003689837.1
gene10198	XP_006616743.1
gene10199	XP_003689802.1
gene102	XP_001122696.1
gene1020	XP_006608235.1
gene10200	XP_006608625.1
gene10201	XP_006608626.1
gene10202	XP_001120264.1
gene10203	XP_003689804.1
gene10204	XP_003689841.1
gene10205	XP_006608634.1
gene10206	XP_003689806.1
gene10207	XP_006572354.1
gene10208	XP_006608644.1
gene10209	XP_006572339.1
gene1021	XP_006608228.1
gene10210	XP_003693200.1
gene10211	NP_001229396.1
gene10212	XP_001123139.1
gene10213	ADR83584.1
gene10214	XP_003689844.1
gene10215	XP_006572356.1
gene10216	XP_003705189.1
gene10217	XP_006572412.1
gene10218	XP_006572414.1
gene10219	_
gene1022	XP_006563576.1
gene10220	XP_624317.2
gene10221	XP_006557286.1
gene10222	XP_006557284.1
gene10223	XP_006557287.1
gene10224	_
gene10225	XP_006557288.1
gene10226	XP_395899.2
gene10227	XP_006617294.1
gene10228	XP_006557289.1
gene10229	XP_003489212.1
gene1023	XP_003401040.1
gene10230	XP_006557975.1
gene10231	XP_006617367.1
gene10232	XP_006557975.1
gene10233	XP_006557943.1
gene10234	XP_394533.4
gene10235	XP_001120386.3
gene10236	XP_001120449.2
gene10237	XP_001119836.2
gene10238	XP_006557946.1
gene10239	_
gene1024	XP_006608248.1
gene10240	XP_006557952.1
gene10241	XP_006617305.1
gene10242	EFN67547.1
gene10243	XP_006617319.1
gene10244	XP_006617317.1
gene10245	XP_006557953.1
gene10246	_
gene10247	XP_003689822.1
gene10248	XP_006617313.1
gene10249	XP_006617308.1
gene1025	XP_006563575.1
gene10250	XP_003689856.1
gene10251	Q7YWA9.1
gene10252	XP_006557955.1
gene10253	_
gene10254	XP_006557954.1
gene10255	XP_003689824.1
gene10256	XP_006617369.1
gene10257	XP_006617327.1
gene10258	XP_003689858.1
gene10259	XP_001120450.1
gene1026	XP_623436.1
gene10260	AFQ07769.1
gene10261	XP_006557972.1
gene10262	XP_006617332.1
gene10263	XP_006559854.1
gene10264	XP_003249562.1
gene10265	XP_006617344.1
gene10266	_
gene10267	XP_006617345.1
gene10268	XP_006617351.1
gene10269	_
gene1027	XP_006563571.1
gene10270	XP_006617350.1
gene10271	XP_397368.4
gene10272	XP_006617347.1
gene10273	XP_006559843.1
gene10274	XP_006617356.1
gene10275	XP_006617357.1
gene10276	XP_006617361.1
gene10277	XP_006617358.1
gene10278	XP_006617362.1
gene10279	_
gene1028	XP_625185.1
gene10280	XP_006560077.1
gene10281	_
gene10282	XP_003395765.1
gene10283	XP_003691575.1
gene10284	XP_006560079.1
gene10285	XP_003691579.1
gene10286	XP_006623919.1
gene10287	XP_003691572.1
gene10288	XP_006612825.1
gene10289	_
gene1029	XP_003692122.1
gene10290	_
gene10291	_
gene10292	XP_006612828.1
gene10293	XP_396310.3
gene10294	XP_623362.3
gene10295	XP_003249736.1
gene10296	XP_006612821.1
gene10297	XP_006569228.1
gene10298	_
gene10299	XP_006612993.1
gene103	XP_006620998.1
gene1030	NP_001071293.1
gene10300	XP_006569231.1
gene10301	XP_393667.1
gene10302	XP_003251332.1
gene10303	XP_001119958.2
gene10304	_
gene10305	XP_003692851.1
gene10306	_
gene10307	XP_006607977.1
gene10308	XP_006569243.1
gene10309	XP_006607974.1
gene1031	BAH04516.1
gene10310	XP_393671.2
gene10311	XP_391829.3
gene10312	XP_003692740.1
gene10313	XP_006569245.1
gene10314	_
gene10315	XP_006569248.1
gene10316	XP_006624276.1
gene10317	XP_006624278.1
gene10318	_
gene10319	XP_006569250.1
gene1032	XP_006608257.1
gene10320	XP_006569251.1
gene10321	_
gene10322	XP_003692855.1
gene10323	XP_006621352.1
gene10324	XP_003250823.2
gene10325	XP_393673.3
gene10326	XP_003693019.1
gene10327	XP_397488.3
gene10328	XP_006621365.1
gene10329	XP_006621366.1
gene1033	XP_006608256.1
gene10330	XP_006566279.1
gene10331	XP_625252.2
gene10332	XP_001122273.1
gene10333	_
gene10334	XP_006621358.1
gene10335	XP_003692744.1
gene10336	XP_006621367.1
gene10337	XP_003250821.1
gene10338	EGI66484.1
gene10339	XP_003398247.1
gene1034	XP_003692120.1
gene10340	XP_006616806.1
gene10341	XP_003692750.1
gene10342	XP_006616808.1
gene10343	XP_006566270.1
gene10344	_
gene10345	XP_003250819.1
gene10346	XP_006566267.1
gene10347	XP_003692863.1
gene10348	XP_006566267.1
gene10349	XP_006566264.1
gene1035	XP_003250277.1
gene10350	XP_006566265.1
gene10351	_
gene10352	_
gene10353	_
gene10354	XP_006616812.1
gene10355	_
gene10356	XP_003692753.1
gene10357	XP_006616813.1
gene10358	XP_003692754.1
gene10359	XP_001122025.2
gene1036	XP_006608261.1
gene10360	XP_006566253.1
gene10361	XP_006616823.1
gene10362	XP_006566251.1
gene10363	_
gene10364	XP_006616818.1
gene10365	_
gene10366	XP_003692756.1
gene10367	_
gene10368	_
gene10369	XP_006566247.1
gene1037	XP_393612.2
gene10370	XP_006566238.1
gene10371	XP_006566238.1
gene10372	_
gene10373	EGI69368.1
gene10374	XP_006566235.1
gene10375	_
gene10376	XP_006566230.1
gene10377	XP_006616835.1
gene10378	XP_003487469.1
gene10379	XP_006566221.1
gene1038	XP_003692119.1
gene10380	XP_006616830.1
gene10381	XP_006616841.1
gene10382	XP_392356.4
gene10383	XP_006561602.1
gene10384	XP_006615721.1
gene10385	XP_001121325.1
gene10386	XP_394663.3
gene10387	XP_394662.5
gene10388	XP_003487043.1
gene10389	XP_003487044.1
gene1039	XP_006563383.1
gene10390	XP_006615426.1
gene10391	_
gene10392	XP_006568606.1
gene10393	XP_006568606.1
gene10394	XP_006568592.1
gene10395	XP_006608733.1
gene10396	XP_003693370.1
gene10397	XP_006610421.1
gene10398	XP_003251245.1
gene10399	XP_003693225.1
gene104	XP_006620996.1
gene1040	XP_006563560.1
gene10400	_
gene10401	XP_003693373.1
gene10402	XP_003693336.1
gene10403	XP_006569008.1
gene10404	XP_006608761.1
gene10405	XP_003693968.1
gene10406	XP_006622533.1
gene10407	XP_003251883.1
gene10408	XP_003251626.1
gene10409	XP_003695209.1
gene1041	XP_006608273.1
gene10410	XP_393651.2
gene10411	XP_393798.4
gene10412	EFN74016.1
gene10413	XP_006564520.1
gene10414	XP_003689595.1
gene10415	XP_003689597.1
gene10416	XP_003689594.1
gene10417	XP_006564519.1
gene10418	XP_006562855.1
gene10419	XP_006613909.1
gene1042	_
gene10420	XP_006613954.1
gene10421	XP_001122201.2
gene10422	XP_001122185.1
gene10423	XP_006613952.1
gene10424	_
gene10425	XP_393204.1
gene10426	XP_006621037.1
gene10427	XP_003694962.1
gene10428	_
gene10429	_
gene1043	XP_006613362.1
gene10430	_
gene10431	XP_006621034.1
gene10432	XP_006625154.1
gene10433	XP_001120660.2
gene10434	XP_393202.3
gene10435	_
gene10436	XP_001120738.2
gene10437	_
gene10438	XP_003693128.1
gene10439	XP_006621025.1
gene1044	XP_003250092.1
gene10440	XP_006621404.1
gene10441	XP_006621409.1
gene10442	XP_006621410.1
gene10443	XP_003487109.1
gene10444	XP_006612535.1
gene10445	XP_393236.2
gene10446	XP_006612538.1
gene10447	XP_396686.2
gene10448	XP_003693612.1
gene10449	XP_006612542.1
gene1045	XP_003693927.1
gene10450	XP_003251487.1
gene10451	XP_006612635.1
gene10452	XP_006570182.1
gene10453	XP_006612544.1
gene10454	CAB62280.1
gene10455	XP_003251486.1
gene10456	XP_003693682.1
gene10457	XP_003693610.1
gene10458	XP_006570176.1
gene10459	XP_624609.3
gene1046	_
gene10460	XP_006612550.1
gene10461	XP_001121064.2
gene10462	XP_006612552.1
gene10463	XP_624548.2
gene10464	XP_392780.2
gene10465	XP_397552.4
gene10466	XP_392780.2
gene10467	XP_624477.3
gene10468	XP_393215.4
gene10469	XP_006612557.1
gene1047	XP_006608880.1
gene10470	XP_006612564.1
gene10471	XP_006570160.1
gene10472	XP_006570161.1
gene10473	XP_006570162.1
gene10474	XP_006612561.1
gene10475	NP_001137388.1
gene10476	XP_006570154.1
gene10477	XP_003693597.1
gene10478	XP_006570152.1
gene10479	XP_006612581.1
gene1048	_
gene10480	XP_006612579.1
gene10481	XP_006570143.1
gene10482	_
gene10483	XP_397545.2
gene10484	XP_006612588.1
gene10485	XP_003693592.1
gene10486	XP_397439.4
gene10487	XP_003491695.1
gene10488	XP_624121.2
gene10489	XP_006612591.1
gene1049	_
gene10490	XP_006570132.1
gene10491	XP_003693586.1
gene10492	XP_624097.2
gene10493	XP_003693585.1
gene10494	_
gene10495	XP_003251494.2
gene10496	XP_003693581.1
gene10497	XP_006570106.1
gene10498	XP_006612623.1
gene10499	XP_006624366.1
gene105	XP_001122724.2
gene1050	XP_006608860.1
gene10500	XP_393520.4
gene10501	XP_393520.4
gene10502	_
gene10503	_
gene10504	XP_392990.2
gene10505	XP_006624375.1
gene10506	XP_006624363.1
gene10507	XP_006570208.1
gene10508	XP_006624354.1
gene10509	XP_006569330.1
gene1051	XP_006608858.1
gene10510	XP_003697473.1
gene10511	AAG43568.1
gene10512	AAG43568.1
gene10513	XP_006607651.1
gene10514	_
gene10515	XP_392767.4
gene10516	XP_006564596.1
gene10517	XP_395066.3
gene10518	XP_006564585.1
gene10519	XP_006607642.1
gene1052	XP_008190398.1
gene10520	XP_003250507.1
gene10521	XP_006607637.1
gene10522	XP_624433.2
gene10523	XP_006564578.1
gene10524	XP_006607634.1
gene10525	XP_006607631.1
gene10526	_
gene10527	XP_001122245.1
gene10528	XP_006607630.1
gene10529	XP_006607621.1
gene1053	_
gene10530	XP_624895.1
gene10531	XP_395147.3
gene10532	XP_006564569.1
gene10533	XP_624931.3
gene10534	XP_006564568.1
gene10535	XP_396906.3
gene10536	XP_003694156.1
gene10537	XP_396904.3
gene10538	XP_006607620.1
gene10539	XP_003250338.1
gene1054	XP_006564184.1
gene10540	XP_006607601.1
gene10541	_
gene10542	XP_006607599.1
gene10543	XP_006563931.1
gene10544	_
gene10545	_
gene10546	_
gene10547	XP_003691160.1
gene10548	XP_006563931.1
gene10549	XP_006607595.1
gene1055	XP_006608852.1
gene10550	XP_006607594.1
gene10551	XP_001122084.2
gene10552	XP_003694170.1
gene10553	XP_006607590.1
gene10554	XP_003694172.1
gene10555	XP_393480.4
gene10556	XP_006563825.1
gene10557	XP_006563827.1
gene10558	XP_393479.3
gene10559	XP_006607580.1
gene1056	XP_006564183.1
gene10560	_
gene10561	XP_003694167.1
gene10562	XP_006563832.1
gene10563	_
gene10564	XP_003694173.1
gene10565	XP_003694179.1
gene10566	_
gene10567	XP_006563836.1
gene10568	XP_006607568.1
gene10569	XP_624109.1
gene1057	XP_006608902.1
gene10570	XP_006563841.1
gene10571	XP_006607573.1
gene10572	XP_396287.4
gene10573	XP_396287.4
gene10574	XP_003694186.1
gene10575	XP_003694187.1
gene10576	XP_006563842.1
gene10577	XP_001121695.2
gene10578	_
gene10579	_
gene1058	XP_395437.4
gene10580	ACH96421.1
gene10581	XP_003251944.1
gene10582	XP_006615569.1
gene10583	XP_003698816.1
gene10584	XP_392917.5
gene10585	XP_006614224.1
gene10586	XP_397256.3
gene10587	XP_003249615.1
gene10588	XP_392530.3
gene10589	ETY74767.1
gene1059	XP_003395982.1
gene10590	XP_003692220.1
gene10591	XP_006623071.1
gene10592	_
gene10593	XP_003693647.1
gene10594	XP_003484606.1
gene10595	XP_396476.2
gene10596	_
gene10597	_
gene10598	XP_003693498.1
gene10599	XP_624522.1
gene106	XP_006621022.1
gene1060	XP_395437.4
gene10600	XP_003693500.1
gene10601	XP_624501.1
gene10602	XP_006623083.1
gene10603	XP_006569684.1
gene10604	XP_006569683.1
gene10605	XP_625277.1
gene10606	XP_006624575.1
gene10607	XP_006624574.1
gene10608	XP_006569676.1
gene10609	XP_394201.2
gene1061	XP_006608843.1
gene10610	_
gene10611	XP_006569673.1
gene10612	XP_006569675.1
gene10613	_
gene10614	XP_003693512.1
gene10615	XP_006569667.1
gene10616	XP_006569665.1
gene10617	XP_006569663.1
gene10618	XP_006624586.1
gene10619	_
gene1062	XP_003693933.1
gene10620	XP_006569658.1
gene10621	XP_006624583.1
gene10622	XP_006569661.1
gene10623	XP_006624592.1
gene10624	XP_624751.3
gene10625	_
gene10626	_
gene10627	_
gene10628	_
gene10629	_
gene1063	XP_001121495.2
gene10630	XP_003251416.1
gene10631	XP_006624600.1
gene10632	XP_003693521.1
gene10633	XP_623754.1
gene10634	XP_003693523.1
gene10635	XP_006624604.1
gene10636	XP_006569637.1
gene10637	XP_006569626.1
gene10638	XP_624062.3
gene10639	XP_006569635.1
gene1064	XP_001121426.2
gene10640	XP_003693652.1
gene10641	XP_006624612.1
gene10642	XP_006569625.1
gene10643	XP_006569623.1
gene10644	XP_006624608.1
gene10645	XP_006624607.1
gene10646	XP_003693532.1
gene10647	XP_006624635.1
gene10648	XP_006624631.1
gene10649	XP_624748.2
gene1065	XP_006608834.1
gene10650	XP_003693535.1
gene10651	XP_006624640.1
gene10652	XP_006624641.1
gene10653	XP_006569610.1
gene10654	XP_006624651.1
gene10655	XP_006624647.1
gene10656	XP_006569601.1
gene10657	XP_003693544.1
gene10658	XP_006624652.1
gene10659	XP_001120014.1
gene1066	XP_006608826.1
gene10660	XP_001119899.1
gene10661	XP_003693548.1
gene10662	XP_001122019.2
gene10663	XP_006569590.1
gene10664	XP_006624671.1
gene10665	XP_003693554.1
gene10666	XP_396091.3
gene10667	XP_006624673.1
gene10668	XP_003251482.1
gene10669	XP_006624675.1
gene1067	XP_003693936.1
gene10670	XP_006570058.1
gene10671	XP_001122415.1
gene10672	XP_006624373.1
gene10673	XP_393350.4
gene10674	XP_006570066.1
gene10675	XP_003693563.1
gene10676	XP_003693560.1
gene10677	XP_003693564.1
gene10678	XP_003693663.1
gene10679	XP_006624335.1
gene1068	XP_003250418.1
gene10680	XP_006624337.1
gene10681	XP_392626.3
gene10682	XP_006624339.1
gene10683	XP_623803.3
gene10684	XP_395686.2
gene10685	XP_006624492.1
gene10686	XP_006571647.1
gene10687	XP_393567.3
gene10688	XP_006570971.1
gene10689	XP_006570970.1
gene1069	XP_006608822.1
gene10690	XP_003493783.1
gene10691	XP_006568452.1
gene10692	XP_003402357.1
gene10693	ETN62747.1
gene10694	XP_003493788.1
gene10695	XP_001120447.2
gene10696	XP_623935.2
gene10697	XP_006568482.1
gene10698	XP_006612160.1
gene10699	XP_003690899.1
gene107	XP_006620994.1
gene1070	XP_003250417.1
gene10700	XP_006568497.1
gene10701	XP_006612116.1
gene10702	_
gene10703	NP_001106142.2
gene10704	ABV58878.1
gene10705	NP_001128300.1
gene10706	XP_006612123.1
gene10707	XP_006613523.1
gene10708	XP_003690906.1
gene10709	XP_006613522.1
gene1071	XP_393300.2
gene10710	XP_006568499.1
gene10711	XP_006568513.1
gene10712	_
gene10713	XP_006568514.1
gene10714	_
gene10715	XP_003486145.1
gene10716	XP_006568516.1
gene10717	_
gene10718	_
gene10719	_
gene1072	XP_003693946.1
gene10720	XP_001121255.1
gene10721	XP_006613527.1
gene10722	XP_394396.1
gene10723	XP_003690910.1
gene10724	XP_003691001.1
gene10725	XP_003690913.1
gene10726	XP_006613540.1
gene10727	XP_006568537.1
gene10728	XP_006614190.1
gene10729	EZA58832.1
gene1073	XP_006564162.1
gene10730	XP_006614184.1
gene10731	XP_006614183.1
gene10732	NP_001165850.1
gene10733	XP_003251344.1
gene10734	_
gene10735	XP_006569319.1
gene10736	XP_006569323.1
gene10737	XP_003251343.1
gene10738	_
gene10739	NP_001165860.1
gene1074	XP_393301.3
gene10740	XP_006614198.1
gene10741	XP_006569325.1
gene10742	XP_003251354.1
gene10743	XP_625180.1
gene10744	XP_003394136.1
gene10745	XP_003690924.1
gene10746	XP_003690923.1
gene10747	XP_003251353.1
gene10748	XP_001121893.2
gene10749	XP_003701674.1
gene1075	XP_006608811.1
gene10750	XP_003690922.1
gene10751	XP_006614218.1
gene10752	XP_003394145.1
gene10753	XP_006569309.1
gene10754	XP_006569308.1
gene10755	XP_006569306.1
gene10756	XP_001119921.1
gene10757	XP_006569305.1
gene10758	_
gene10759	_
gene1076	XP_003689821.1
gene10760	_
gene10761	XP_003693241.1
gene10762	XP_003693264.1
gene10763	XP_001120790.2
gene10764	XP_003695758.1
gene10765	XP_006623828.1
gene10766	_
gene10767	XP_003695740.1
gene10768	XP_006623831.1
gene10769	XP_003695746.1
gene1077	XP_006561967.1
gene10770	XP_001123277.1
gene10771	XP_623706.1
gene10772	XP_392802.4
gene10773	XP_003401760.1
gene10774	_
gene10775	XP_006625164.1
gene10776	XP_003695754.1
gene10777	NP_001136109.1
gene10778	XP_007290114.1
gene10779	_
gene1078	XP_394432.3
gene10780	_
gene10781	XP_006572400.1
gene10782	XP_006621042.1
gene10783	XP_003487134.1
gene10784	XP_003693639.1
gene10785	XP_003693638.1
gene10786	XP_003698234.1
gene10787	XP_397281.4
gene10788	XP_003250597.1
gene10789	XP_003251791.1
gene1079	XP_006567930.1
gene10790	XP_003251782.1
gene10791	XP_006608352.1
gene10792	XP_006608302.1
gene10793	XP_006608303.1
gene10794	XP_003251779.1
gene10795	_
gene10796	NP_001032395.1
gene10797	XP_006608312.1
gene10798	XP_003695658.1
gene10799	XP_003695660.1
gene108	XP_006620995.1
gene1080	XP_006567932.1
gene10800	XP_006571750.1
gene10801	XP_006571749.1
gene10802	XP_006608319.1
gene10803	XP_006608354.1
gene10804	XP_003695662.1
gene10805	XP_006608321.1
gene10806	XP_006608355.1
gene10807	XP_006571763.1
gene10808	XP_003393330.1
gene10809	XP_006571763.1
gene1081	XP_394482.4
gene10810	XP_006608331.1
gene10811	XP_006608327.1
gene10812	XP_003695462.1
gene10813	XP_006608323.1
gene10814	XP_006571732.1
gene10815	XP_006608333.1
gene10816	XP_003251771.1
gene10817	XP_006571728.1
gene10818	XP_006608337.1
gene10819	XP_006571709.1
gene1082	XP_006621957.1
gene10820	XP_394252.2
gene10821	XP_394252.2
gene10822	XP_003695468.1
gene10823	XP_394253.4
gene10824	EFN71516.1
gene10825	XP_624449.2
gene10826	XP_006616119.1
gene10827	XP_006571698.1
gene10828	XP_006571697.1
gene10829	XP_003393252.1
gene1083	XP_006621953.1
gene10830	XP_006571762.1
gene10831	XP_395017.2
gene10832	XP_006571695.1
gene10833	CCU75745.1
gene10834	XP_393536.2
gene10835	XP_003494002.1
gene10836	XP_001119904.2
gene10837	XP_003692330.1
gene10838	XP_006571693.1
gene10839	XP_001119891.2
gene1084	XP_006567287.1
gene10840	XP_006616137.1
gene10841	XP_006571692.1
gene10842	XP_396967.3
gene10843	XP_003695622.1
gene10844	XP_006616143.1
gene10845	XP_003695486.1
gene10846	XP_003695624.1
gene10847	XP_392753.2
gene10848	XP_006571527.1
gene10849	XP_003695490.1
gene1085	XP_006567278.1
gene10850	XP_003695487.1
gene10851	XP_006616156.1
gene10852	XP_003695494.1
gene10853	XP_006571529.1
gene10854	XP_623429.3
gene10855	XP_624653.3
gene10856	XP_006616158.1
gene10857	XP_003695495.1
gene10858	XP_003392860.1
gene10859	XP_006616158.1
gene1086	XP_006567280.1
gene10860	XP_006616162.1
gene10861	XP_624749.3
gene10862	XP_003695628.1
gene10863	XP_005710221.1
gene10864	XP_003695504.1
gene10865	XP_006616174.1
gene10866	XP_006571537.1
gene10867	XP_003695504.1
gene10868	XP_001120360.1
gene10869	EMC82916.1
gene1087	XP_006621949.1
gene10870	XP_006571680.1
gene10871	XP_006571680.1
gene10872	XP_393012.2
gene10873	XP_003392908.1
gene10874	XP_006571541.1
gene10875	XP_392808.2
gene10876	_
gene10877	XP_006616180.1
gene10878	XP_003489915.1
gene10879	XP_392174.1
gene1088	XP_003690026.1
gene10880	XP_001122093.1
gene10881	EZA57801.1
gene10882	XP_006571554.1
gene10883	XP_003695523.1
gene10884	XP_006571558.1
gene10885	XP_003251750.1
gene10886	XP_003695529.1
gene10887	XP_001121935.2
gene10888	XP_006571573.1
gene10889	XP_006607175.1
gene1089	XP_394479.4
gene10890	XP_006607176.1
gene10891	XP_006607168.1
gene10892	XP_003695528.1
gene10893	XP_006624899.1
gene10894	NP_001265264.1
gene10895	_
gene10896	XP_006614908.1
gene10897	XP_003695534.1
gene10898	XP_006614913.1
gene10899	XP_006571598.1
gene109	XP_396217.2
gene1090	XP_006567371.1
gene10900	XP_392181.4
gene10901	XP_006571610.1
gene10902	XP_006571615.1
gene10903	XP_006614925.1
gene10904	XP_006614921.1
gene10905	XP_006571622.1
gene10906	XP_003695540.1
gene10907	XP_006614932.1
gene10908	XP_006614934.1
gene10909	XP_006571634.1
gene1091	XP_006621960.1
gene10910	XP_003251756.1
gene10911	XP_006571521.1
gene10912	XP_006614944.1
gene10913	XP_006614942.1
gene10914	XP_006614947.1
gene10915	XP_003393333.1
gene10916	_
gene10917	XP_624278.2
gene10918	XP_006571684.1
gene10919	XP_003695536.1
gene1092	XP_003708404.1
gene10920	XP_003695548.1
gene10921	XP_003251758.1
gene10922	XP_003695555.1
gene10923	XP_008212601.1
gene10924	XP_003703772.1
gene10925	XP_006612836.1
gene10926	XP_392652.2
gene10927	XP_392651.2
gene10928	XP_006571668.1
gene10929	XP_003695559.1
gene1093	XP_625214.3
gene10930	XP_006612913.1
gene10931	XP_006571673.1
gene10932	XP_394261.3
gene10933	XP_006612861.1
gene10934	XP_006612862.1
gene10935	XP_006571479.1
gene10936	XP_006612865.1
gene10937	XP_394264.3
gene10938	XP_006571496.1
gene10939	_
gene1094	XP_006621959.1
gene10940	XP_006571491.1
gene10941	XP_006612889.1
gene10942	XP_003492201.1
gene10943	NP_001265267.1
gene10944	XP_003492185.1
gene10945	XP_003695568.1
gene10946	XP_006612881.1
gene10947	XP_003695565.1
gene10948	XP_006612877.1
gene10949	XP_006571499.1
gene1095	XP_003690067.1
gene10950	XP_006612874.1
gene10951	XP_006612867.1
gene10952	XP_001120347.2
gene10953	XP_003695571.1
gene10954	_
gene10955	XP_001120991.2
gene10956	XP_001120991.2
gene10957	XP_006612904.1
gene10958	XP_006571382.1
gene10959	XP_003425288.1
gene1096	XP_003690066.1
gene10960	XP_006571384.1
gene10961	XP_006612910.1
gene10962	XP_006612911.1
gene10963	XP_623980.2
gene10964	XP_003695581.1
gene10965	XP_003251725.1
gene10966	XP_003695576.1
gene10967	XP_003393004.1
gene10968	XP_003251726.2
gene10969	XP_003251738.1
gene1097	NP_001157184.1
gene10970	XP_006571390.1
gene10971	XP_003695583.1
gene10972	XP_006571388.1
gene10973	XP_397510.4
gene10974	XP_001120088.2
gene10975	XP_001120032.3
gene10976	XP_001119966.1
gene10977	XP_006571400.1
gene10978	XP_006624095.1
gene10979	XP_003393011.1
gene1098	XP_006621924.1
gene10980	XP_006571403.1
gene10981	XP_006623911.1
gene10982	XP_001121733.1
gene10983	XP_003695592.1
gene10984	XP_003251728.1
gene10985	XP_392112.3
gene10986	XP_006571407.1
gene10987	XP_006612984.1
gene10988	XP_006612984.1
gene10989	_
gene1099	_
gene10990	XP_003698261.1
gene10991	_
gene10992	XP_006612985.1
gene10993	XP_006612986.1
gene10994	XP_006569221.1
gene10995	XP_006613010.1
gene10996	XP_006569219.1
gene10997	XP_006612983.1
gene10998	XP_006612981.1
gene10999	EFN86558.1
gene11	_
gene110	XP_006561724.1
gene1100	XP_006621923.1
gene11000	XP_003692897.1
gene11001	XP_003692898.1
gene11002	XP_006612973.1
gene11003	XP_006612972.1
gene11004	XP_003394640.1
gene11005	XP_006612976.1
gene11006	XP_006569199.1
gene11007	XP_006569197.1
gene11008	XP_006612979.1
gene11009	XP_006612980.1
gene1101	XP_392318.4
gene11010	XP_003692845.1
gene11011	XP_003692892.1
gene11012	XP_006572362.1
gene11013	XP_006625053.1
gene11014	XP_006625054.1
gene11015	XP_006624865.1
gene11016	XP_006624867.1
gene11017	XP_003692842.1
gene11018	XP_006624866.1
gene11019	XP_006569708.1
gene1102	XP_001120012.2
gene11020	XP_006569709.1
gene11021	XP_006569712.1
gene11022	XP_006612399.1
gene11023	XP_623981.1
gene11024	XP_003251423.2
gene11025	XP_006612392.1
gene11026	XP_003692808.1
gene11027	XP_006612389.1
gene11028	XP_623816.1
gene11029	XP_003402341.1
gene1103	XP_006567117.1
gene11030	XP_003692785.1
gene11031	XP_006612379.1
gene11032	XP_006612377.1
gene11033	XP_003692766.1
gene11034	XP_006569703.1
gene11035	XP_006612374.1
gene11036	XP_397567.2
gene11037	XP_006612370.1
gene11038	XP_006569738.1
gene11039	XP_003692903.1
gene1104	XP_392640.1
gene11040	XP_006569744.1
gene11041	XP_006569749.1
gene11042	XP_391818.2
gene11043	_
gene11044	XP_006615891.1
gene11045	_
gene11046	XP_397461.3
gene11047	XP_006564601.1
gene11048	XP_395559.4
gene11049	XP_006619301.1
gene1105	XP_006617483.1
gene11050	XP_006560280.1
gene11051	XP_001601035.1
gene11052	XP_006563554.1
gene11053	XP_003401079.1
gene11054	XP_006563552.1
gene11055	XP_392065.2
gene11056	XP_006563388.1
gene11057	NP_001011629.1
gene11058	XP_006563550.1
gene11059	XP_394080.3
gene1106	XP_006567369.1
gene11060	XP_003696137.1
gene11061	XP_006614622.1
gene11062	XP_003250321.2
gene11063	XP_006563549.1
gene11064	XP_003250270.1
gene11065	XP_001121061.1
gene11066	XP_006614651.1
gene11067	_
gene11068	XP_006614634.1
gene11069	XP_394082.3
gene1107	XP_006617478.1
gene11070	XP_003250269.2
gene11071	XP_006614648.1
gene11072	XP_006563533.1
gene11073	XP_394084.5
gene11074	XP_006614646.1
gene11075	XP_006614644.1
gene11076	XP_394084.5
gene11077	XP_396447.3
gene11078	XP_006614642.1
gene11079	XP_003695891.1
gene1108	XP_392642.2
gene11080	XP_006563530.1
gene11081	_
gene11082	XP_003250264.1
gene11083	XP_003250263.1
gene11084	XP_003696118.1
gene11085	XP_006563527.1
gene11086	XP_006617047.1
gene11087	XP_625224.3
gene11088	XP_001122452.2
gene11089	XP_003250260.1
gene1109	XP_395052.1
gene11090	XP_003250259.1
gene11091	XP_006563510.1
gene11092	XP_003695886.1
gene11093	XP_003695885.1
gene11094	XP_006617067.1
gene11095	XP_006617066.1
gene11096	XP_006617065.1
gene11097	XP_006563505.1
gene11098	XP_006617174.1
gene11099	XP_394087.5
gene111	XP_001122103.1
gene1110	XP_006567256.1
gene11100	XP_394088.3
gene11101	XP_392070.3
gene11102	XP_006563501.1
gene11103	XP_392071.2
gene11104	XP_006617077.1
gene11105	_
gene11106	XP_006617074.1
gene11107	_
gene11108	XP_003695882.1
gene11109	XP_003695881.1
gene1111	XP_006617474.1
gene11110	XP_006617081.1
gene11111	XP_003694196.1
gene11112	XP_625246.2
gene11113	XP_003250344.1
gene11114	XP_003698493.1
gene11115	XP_396618.2
gene11116	XP_006618341.1
gene11117	XP_006560209.1
gene11118	XP_003249196.1
gene11119	XP_006561752.1
gene1112	XP_006567248.1
gene11120	XP_003492339.1
gene11121	XP_003249917.1
gene11122	XP_006571050.1
gene11123	XP_003691134.1
gene11124	XP_006564081.1
gene11125	XP_006608026.1
gene11126	XP_006608025.1
gene11127	XP_006564092.1
gene11128	XP_006608022.1
gene11129	XP_006564091.1
gene1113	XP_006567246.1
gene11130	XP_003691138.1
gene11131	XP_003691138.1
gene11132	XP_003691124.1
gene11133	XP_003691125.1
gene11134	XP_006564093.1
gene11135	XP_006608033.1
gene11136	XP_006608032.1
gene11137	XP_006564096.1
gene11138	XP_003691130.1
gene11139	XP_003691131.1
gene1114	XP_006567243.1
gene11140	XP_003691132.1
gene11141	XP_006608045.1
gene11142	XP_003691133.1
gene11143	XP_006564101.1
gene11144	_
gene11145	XP_006608049.1
gene11146	XP_006608052.1
gene11147	XP_006608053.1
gene11148	_
gene11149	_
gene1115	XP_006617457.1
gene11150	XP_006564303.1
gene11151	XP_006565726.1
gene11152	XP_006558819.1
gene11153	XP_006568253.1
gene11154	XP_006607675.1
gene11155	EFZ17178.1
gene11156	XP_003698129.1
gene11157	XP_003698128.1
gene11158	XP_006562102.1
gene11159	XP_006618325.1
gene1116	XP_003488628.1
gene11160	XP_393124.4
gene11161	XP_003399198.1
gene11162	XP_006618315.1
gene11163	XP_003698158.1
gene11164	XP_003698158.1
gene11165	XP_006571905.1
gene11166	XP_393332.1
gene11167	XP_006571912.1
gene11168	XP_003698124.1
gene11169	XP_003251814.1
gene1117	XP_001121520.2
gene11170	XP_003698157.1
gene11171	XP_003698119.1
gene11172	XP_003698156.1
gene11173	NP_001257746.1
gene11174	XP_006624271.1
gene11175	NP_001257748.1
gene11176	XP_003698117.1
gene11177	XP_006571898.1
gene11178	XP_001120606.1
gene11179	XP_006624266.1
gene1118	XP_006617456.1
gene11180	XP_003705559.1
gene11181	XP_006571897.1
gene11182	XP_003698155.1
gene11183	XP_003698154.1
gene11184	NP_001265256.1
gene11185	XP_006624256.1
gene11186	NP_001265257.1
gene11187	XP_624060.3
gene11188	XP_006624964.1
gene11189	XP_006624820.1
gene1119	_
gene11190	XP_396002.1
gene11191	XP_001121316.2
gene11192	_
gene11193	XP_003698756.1
gene11194	XP_006560519.1
gene11195	EZA49797.1
gene11196	XP_006571413.1
gene11197	_
gene11198	XP_006615723.1
gene11199	_
gene112	XP_396215.1
gene1120	XP_006617448.1
gene11200	XP_006571410.1
gene11201	XP_397511.4
gene11202	XP_001121501.2
gene11203	XP_003689792.1
gene11204	XP_006622839.1
gene11205	XP_394146.4
gene11206	XP_006622841.1
gene11207	XP_003251741.1
gene11208	XP_624300.1
gene11209	XP_006622850.1
gene1121	_
gene11210	XP_624282.1
gene11211	XP_006622853.1
gene11212	XP_006571428.1
gene11213	XP_006571434.1
gene11214	XP_001121112.1
gene11215	XP_006622862.1
gene11216	XP_006571438.1
gene11217	XP_006616411.1
gene11218	_
gene11219	_
gene1122	XP_006567241.1
gene11220	XP_625179.1
gene11221	XP_003249224.2
gene11222	XP_006611349.1
gene11223	XP_624007.3
gene11224	XP_003694465.1
gene11225	XP_393500.1
gene11226	XP_006611352.1
gene11227	XP_006611358.1
gene11228	_
gene11229	XP_006611343.1
gene1123	XP_006617450.1
gene11230	XP_003694473.1
gene11231	XP_623797.1
gene11232	XP_006611338.1
gene11233	XP_003694471.1
gene11234	XP_006558158.1
gene11235	_
gene11236	_
gene11237	XP_006607700.1
gene11238	XP_006607711.1
gene11239	XP_006607710.1
gene1124	XP_006617452.1
gene11240	XP_003249456.1
gene11241	XP_006607705.1
gene11242	XP_003249456.1
gene11243	XP_006607701.1
gene11244	XP_006559233.1
gene11245	XP_392607.3
gene11246	XP_006559231.1
gene11247	XP_006559230.1
gene11248	XP_001120363.1
gene11249	XP_392865.2
gene1125	XP_006617453.1
gene11250	XP_623749.2
gene11251	XP_006559222.1
gene11252	XP_003249454.1
gene11253	XP_395735.4
gene11254	XP_006607731.1
gene11255	XP_003249454.1
gene11256	XP_006607776.1
gene11257	NP_001229449.1
gene11258	XP_397270.3
gene11259	XP_006607736.1
gene1126	XP_006567238.1
gene11260	XP_001122957.2
gene11261	XP_006559218.1
gene11262	XP_003698993.1
gene11263	XP_006607777.1
gene11264	XP_006559241.1
gene11265	XP_006559213.1
gene11266	XP_623654.2
gene11267	XP_003698978.1
gene11268	XP_006607764.1
gene11269	XP_396855.2
gene1127	XP_006617432.1
gene11270	XP_001120054.2
gene11271	XP_006617088.1
gene11272	XP_394092.3
gene11273	XP_006624132.1
gene11274	XP_624023.2
gene11275	XP_006620062.1
gene11276	_
gene11277	XP_392838.4
gene11278	_
gene11279	XP_006623889.1
gene1128	XP_006567231.1
gene11280	XP_003487118.1
gene11281	_
gene11282	_
gene11283	_
gene11284	XP_396097.3
gene11285	NP_001265260.1
gene11286	XP_396015.2
gene11287	XP_006572214.1
gene11288	XP_003695286.1
gene11289	AFU83095.1
gene1129	XP_003690056.1
gene11290	XP_006572216.1
gene11291	_
gene11292	XP_006624520.1
gene11293	XP_624814.3
gene11294	_
gene11295	XP_006568873.1
gene11296	_
gene11297	XP_395810.4
gene11298	XP_001122030.2
gene11299	XP_006614026.1
gene113	XP_006620988.1
gene1130	XP_006567229.1
gene11300	XP_624407.2
gene11301	XP_006620577.1
gene11302	XP_395867.4
gene11303	XP_001122977.1
gene11304	XP_623942.2
gene11305	XP_003251188.1
gene11306	XP_395043.3
gene11307	XP_006568191.1
gene11308	XP_392639.1
gene11309	XP_006613180.1
gene1131	XP_006617439.1
gene11310	XP_006613198.1
gene11311	XP_006613193.1
gene11312	XP_006613182.1
gene11313	XP_006568182.1
gene11314	XP_001122217.2
gene11315	XP_006613201.1
gene11316	_
gene11317	XP_003251185.1
gene11318	XP_396802.3
gene11319	XP_006613215.1
gene1132	XP_392315.1
gene11320	_
gene11321	XP_006613213.1
gene11322	AET36533.1
gene11323	XP_006613212.1
gene11324	XP_393416.2
gene11325	XP_003697564.1
gene11326	XP_396914.2
gene11327	XP_006568168.1
gene11328	EZA54631.1
gene11329	_
gene1133	XP_394474.4
gene11330	XP_003251184.1
gene11331	XP_396912.1
gene11332	XP_006613234.1
gene11333	XP_393109.2
gene11334	XP_393110.1
gene11335	XP_006613226.1
gene11336	_
gene11337	_
gene11338	XP_006568206.1
gene11339	XP_006568146.1
gene1134	XP_003250869.1
gene11340	_
gene11341	XP_006613245.1
gene11342	XP_001121147.2
gene11343	_
gene11344	XP_003694479.1
gene11345	XP_006622437.1
gene11346	XP_006620886.1
gene11347	_
gene11348	XP_006568693.1
gene11349	XP_006610417.1
gene1135	XP_006616630.1
gene11350	XP_001121804.1
gene11351	XP_003693339.1
gene11352	XP_006610416.1
gene11353	NP_001229360.1
gene11354	XP_006610390.1
gene11355	XP_003693340.1
gene11356	XP_006568334.1
gene11357	XP_006568334.1
gene11358	XP_006568329.1
gene11359	XP_001121640.3
gene1136	XP_006557603.1
gene11360	XP_001120418.1
gene11361	XP_006568331.1
gene11362	XP_006568332.1
gene11363	XP_003702739.1
gene11364	XP_003693343.1
gene11365	XP_003491847.1
gene11366	XP_006568335.1
gene11367	XP_006572393.1
gene11368	XP_003691932.1
gene11369	XP_006564520.1
gene1137	XP_003691176.1
gene11370	XP_006564520.1
gene11371	XP_006608075.1
gene11372	XP_006567705.1
gene11373	XP_003690385.1
gene11374	XP_006622113.1
gene11375	XP_006617373.1
gene11376	XP_006885972.1
gene11377	XP_003249169.1
gene11378	XP_006617378.1
gene11379	XP_006557869.1
gene1138	_
gene11380	XP_003400159.1
gene11381	XP_006617395.1
gene11382	XP_006617393.1
gene11383	XP_006557875.1
gene11384	_
gene11385	XP_001122113.1
gene11386	XP_006617399.1
gene11387	XP_393883.3
gene11388	XP_003695146.1
gene11389	XP_006557880.1
gene1139	XP_003696159.1
gene11390	XP_003695111.1
gene11391	XP_006617402.1
gene11392	XP_006557887.1
gene11393	XP_006617408.1
gene11394	XP_006617404.1
gene11395	XP_006617403.1
gene11396	XP_006617409.1
gene11397	XP_001122324.3
gene11398	XP_006557861.1
gene11399	XP_623899.3
gene114	XP_003690373.1
gene1140	_
gene11400	XP_006607667.1
gene11401	XP_003494384.1
gene11402	XP_003249184.2
gene11403	XP_001122391.1
gene11404	XP_001122399.1
gene11405	XP_003695105.1
gene11406	XP_006616451.1
gene11407	XP_006616450.1
gene11408	XP_006557898.1
gene11409	XP_391949.4
gene1141	XP_391920.3
gene11410	XP_393890.1
gene11411	XP_006557906.1
gene11412	XP_006557904.1
gene11413	XP_006616459.1
gene11414	XP_006616457.1
gene11415	_
gene11416	XP_624210.1
gene11417	XP_003695135.1
gene11418	XP_624284.2
gene11419	_
gene1142	XP_003696157.1
gene11420	_
gene11421	_
gene11422	_
gene11423	XP_003400200.1
gene11424	XP_001122556.2
gene11425	XP_006616493.1
gene11426	XP_393336.2
gene11427	XP_006616478.1
gene11428	XP_006616476.1
gene11429	XP_003249178.1
gene1143	XP_006618947.1
gene11430	XP_006616482.1
gene11431	XP_006616481.1
gene11432	XP_006557925.1
gene11433	XP_624150.2
gene11434	XP_624150.2
gene11435	XP_397241.4
gene11436	XP_003691214.1
gene11437	XP_006611623.1
gene11438	XP_395035.4
gene11439	XP_006568231.1
gene1144	XP_391919.2
gene11440	XP_006568225.1
gene11441	XP_006568226.1
gene11442	XP_003697008.1
gene11443	XP_623875.1
gene11444	XP_003696981.1
gene11445	XP_006622427.1
gene11446	XP_006568216.1
gene11447	XP_003696988.1
gene11448	XP_006568215.1
gene11449	XP_006569163.1
gene1145	XP_393834.2
gene11450	_
gene11451	XP_006622420.1
gene11452	XP_001119981.2
gene11453	XP_006622422.1
gene11454	XP_006622407.1
gene11455	XP_001606028.1
gene11456	XP_006569143.1
gene11457	XP_003697056.1
gene11458	XP_394324.2
gene11459	XP_006569149.1
gene1146	XP_006559298.1
gene11460	XP_006622410.1
gene11461	XP_003393984.1
gene11462	XP_001120497.1
gene11463	XP_001120540.2
gene11464	XP_003696810.1
gene11465	XP_006622401.1
gene11466	XP_001120674.2
gene11467	XP_624507.1
gene11468	XP_006622380.1
gene11469	XP_006569119.1
gene1147	XP_006618931.1
gene11470	XP_006569122.1
gene11471	XP_006569120.1
gene11472	XP_006622373.1
gene11473	XP_001120007.2
gene11474	XP_001120954.1
gene11475	_
gene11476	_
gene11477	XP_003251317.2
gene11478	XP_006622370.1
gene11479	XP_392218.2
gene1148	XP_006559299.1
gene11480	XP_006569108.1
gene11481	XP_003251300.1
gene11482	XP_006622365.1
gene11483	_
gene11484	XP_006569079.1
gene11485	XP_003251299.1
gene11486	XP_006569068.1
gene11487	XP_006622354.1
gene11488	XP_624080.4
gene11489	XP_006622352.1
gene1149	_
gene11490	XP_001121513.2
gene11491	XP_624080.4
gene11492	XP_006569061.1
gene11493	_
gene11494	XP_003696825.1
gene11495	XP_392760.2
gene11496	XP_003696826.1
gene11497	XP_006622343.1
gene11498	XP_006622341.1
gene11499	XP_006569052.1
gene115	_
gene1150	XP_006572674.1
gene11500	XP_395496.2
gene11501	XP_001121718.2
gene11502	XP_003696830.1
gene11503	XP_623731.1
gene11504	XP_623690.3
gene11505	XP_006569049.1
gene11506	XP_003490693.1
gene11507	_
gene11508	XP_006569045.1
gene11509	XP_006569195.1
gene1151	XP_003696152.1
gene11510	XP_006569047.1
gene11511	XP_003696836.1
gene11512	XP_006569041.1
gene11513	XP_006569040.1
gene11514	XP_003696835.1
gene11515	XP_006622323.1
gene11516	XP_006622322.1
gene11517	XP_006622490.1
gene11518	XP_006569036.1
gene11519	XP_006622321.1
gene1152	_
gene11520	XP_005199874.1
gene11521	XP_003696842.1
gene11522	XP_006622315.1
gene11523	_
gene11524	XP_623061.2
gene11525	XP_006569026.1
gene11526	XP_003251315.1
gene11527	XP_006569020.1
gene11528	XP_006622302.1
gene11529	XP_006569025.1
gene1153	XP_395612.3
gene11530	XP_006622303.1
gene11531	XP_006569005.1
gene11532	XP_006622305.1
gene11533	XP_001120443.1
gene11534	XP_006622310.1
gene11535	XP_003696849.1
gene11536	XP_006622313.1
gene11537	XP_001119842.1
gene11538	XP_006568996.1
gene11539	XP_006622293.1
gene1154	_
gene11540	XP_003251294.1
gene11541	XP_624698.2
gene11542	XP_003251314.1
gene11543	XP_006623375.1
gene11544	XP_006568985.1
gene11545	NP_001229456.1
gene11546	XP_006623365.1
gene11547	XP_003251293.1
gene11548	EFN80313.1
gene11549	XP_006568974.1
gene1155	XP_003695900.1
gene11550	XP_006568755.1
gene11551	XP_006568972.1
gene11552	XP_006568971.1
gene11553	XP_006620022.1
gene11554	XP_006568962.1
gene11555	XP_006568963.1
gene11556	XP_006620030.1
gene11557	XP_003251287.2
gene11558	XP_006620036.1
gene11559	XP_006568956.1
gene1156	XP_003695899.1
gene11560	XP_003251823.1
gene11561	XP_003699168.1
gene11562	XP_003251286.1
gene11563	XP_006568943.1
gene11564	EGI57337.1
gene11565	XP_006620066.1
gene11566	XP_006620064.1
gene11567	XP_007555083.1
gene11568	XP_392209.1
gene11569	XP_006620075.1
gene1157	_
gene11570	XP_006568936.1
gene11571	XP_392210.1
gene11572	XP_006612438.1
gene11573	NP_001233596.1
gene11574	XP_006568759.1
gene11575	XP_006568926.1
gene11576	XP_392212.2
gene11577	XP_006612434.1
gene11578	XP_006568919.1
gene11579	XP_392214.2
gene1158	XP_395280.4
gene11580	AEZ65021.1
gene11581	XP_006568910.1
gene11582	XP_006569191.1
gene11583	XP_006612441.1
gene11584	XP_394313.1
gene11585	XP_394314.2
gene11586	_
gene11587	XP_003696880.1
gene11588	XP_003696880.1
gene11589	XP_397517.2
gene1159	_
gene11590	XP_625125.2
gene11591	XP_001121987.3
gene11592	XP_394316.3
gene11593	XP_003490706.1
gene11594	_
gene11595	_
gene11596	XP_006612418.1
gene11597	XP_003490703.1
gene11598	XP_006568896.1
gene11599	XP_395231.3
gene116	_
gene1160	XP_006559308.1
gene11600	XP_006568887.1
gene11601	XP_003696888.1
gene11602	XP_006569188.1
gene11603	XP_003697030.1
gene11604	XP_006622882.1
gene11605	XP_006622883.1
gene11606	XP_006622888.1
gene11607	XP_006622887.1
gene11608	XP_006622887.1
gene11609	XP_003697033.1
gene1161	_
gene11610	XP_003696885.1
gene11611	XP_624564.1
gene11612	XP_623170.1
gene11613	XP_003696891.1
gene11614	XP_006568874.1
gene11615	XP_003696898.1
gene11616	XP_003696892.1
gene11617	XP_392943.3
gene11618	XP_006622279.1
gene11619	_
gene1162	XP_006559323.1
gene11620	XP_006620707.1
gene11621	XP_003697035.1
gene11622	XP_006568870.1
gene11623	XP_006568869.1
gene11624	XP_006620698.1
gene11625	XP_006568867.1
gene11626	XP_006620701.1
gene11627	XP_003697037.1
gene11628	XP_001122316.2
gene11629	XP_001122298.3
gene1163	XP_006559268.1
gene11630	XP_006568863.1
gene11631	XP_006568861.1
gene11632	XP_006568859.1
gene11633	XP_003402634.1
gene11634	XP_624420.3
gene11635	XP_003696920.1
gene11636	XP_006568855.1
gene11637	XP_006620675.1
gene11638	XP_392612.2
gene11639	XP_392613.2
gene1164	EFA04854.1
gene11640	XP_006568852.1
gene11641	XP_624280.2
gene11642	XP_001120626.2
gene11643	XP_006620658.1
gene11644	XP_397515.3
gene11645	XP_006568843.1
gene11646	XP_006620666.1
gene11647	XP_003493522.1
gene11648	XP_001120955.2
gene11649	XP_001120980.3
gene1165	XP_394482.4
gene11650	XP_003696927.1
gene11651	XP_006568836.1
gene11652	XP_006618303.1
gene11653	XP_006618303.1
gene11654	XP_006618284.1
gene11655	XP_623958.2
gene11656	XP_006618288.1
gene11657	XP_003251267.2
gene11658	XP_003696931.1
gene11659	XP_003696931.1
gene1166	XP_006612850.1
gene11660	XP_624971.1
gene11661	XP_003697043.1
gene11662	XP_006618282.1
gene11663	XP_003251266.1
gene11664	XP_006568827.1
gene11665	XP_003697045.1
gene11666	XP_623196.3
gene11667	XP_394284.2
gene11668	XP_006618277.1
gene11669	XP_003693553.1
gene1167	XP_006571312.1
gene11670	XP_006568623.1
gene11671	XP_006619976.1
gene11672	XP_006619976.1
gene11673	_
gene11674	_
gene11675	_
gene11676	XP_003693545.1
gene11677	XP_003693534.1
gene11678	_
gene11679	XP_001121399.2
gene1168	XP_006571303.1
gene11680	XP_006608005.1
gene11681	XP_006608006.1
gene11682	XP_623676.2
gene11683	XP_006608008.1
gene11684	XP_006608009.1
gene11685	XP_006608015.1
gene11686	XP_008553755.1
gene11687	XP_001121146.2
gene11688	XP_003396248.1
gene11689	XP_006622508.1
gene1169	XP_006559491.1
gene11690	_
gene11691	NP_001137393.1
gene11692	XP_006621962.1
gene11693	_
gene11694	XP_006621963.1
gene11695	_
gene11696	XP_006562644.1
gene11697	XP_003693751.1
gene11698	XP_393686.2
gene11699	_
gene117	_
gene1170	XP_003249529.1
gene11700	XP_006623892.1
gene11701	XP_006625035.1
gene11702	XP_006625012.1
gene11703	XP_006566114.1
gene11704	XP_006566118.1
gene11705	XP_625037.1
gene11706	XP_003692888.1
gene11707	XP_006625021.1
gene11708	XP_391838.3
gene11709	XP_624995.4
gene1171	XP_006607432.1
gene11710	XP_003692818.1
gene11711	XP_006625010.1
gene11712	XP_006566135.1
gene11713	_
gene11714	NP_001077099.1
gene11715	XP_006566136.1
gene11716	_
gene11717	_
gene11718	XP_006620493.1
gene11719	XP_006566138.1
gene1172	NP_001167614.1
gene11720	XP_006566137.1
gene11721	XP_006620490.1
gene11722	XP_006566145.1
gene11723	XP_006620480.1
gene11724	XP_006620480.1
gene11725	XP_006620479.1
gene11726	XP_006620478.1
gene11727	XP_001119823.1
gene11728	XP_006620471.1
gene11729	XP_006566153.1
gene1173	XP_003692588.1
gene11730	XP_006620466.1
gene11731	XP_003692803.1
gene11732	XP_006620476.1
gene11733	XP_393684.4
gene11734	XP_003250799.1
gene11735	XP_003250800.1
gene11736	XP_006620446.1
gene11737	XP_006620444.1
gene11738	ENN72713.1
gene11739	_
gene1174	XP_392719.1
gene11740	_
gene11741	_
gene11742	XP_006566165.1
gene11743	AGQ03796.1
gene11744	XP_006620449.1
gene11745	XP_006620450.1
gene11746	XP_006566172.1
gene11747	XP_006620439.1
gene11748	XP_003692883.1
gene11749	XP_006620443.1
gene1175	XP_006559494.1
gene11750	XP_006566169.1
gene11751	XP_006620501.1
gene11752	XP_001121210.2
gene11753	_
gene11754	XP_001121244.2
gene11755	_
gene11756	XP_006566175.1
gene11757	XP_391836.2
gene11758	XP_006607966.1
gene11759	XP_006607965.1
gene1176	XP_395238.2
gene11760	XP_006607957.1
gene11761	XP_003692781.1
gene11762	XP_006566298.1
gene11763	XP_623770.2
gene11764	XP_006623672.1
gene11765	XP_003692878.1
gene11766	XP_394840.2
gene11767	XP_006623669.1
gene11768	XP_006623678.1
gene11769	XP_006623667.1
gene1177	XP_003249515.1
gene11770	XP_001121538.2
gene11771	XP_006623679.1
gene11772	XP_003692777.1
gene11773	XP_006566303.1
gene11774	XP_006616871.1
gene11775	XP_006616868.1
gene11776	XP_006566195.1
gene11777	XP_006566196.1
gene11778	XP_006616866.1
gene11779	XP_003692773.1
gene1178	XP_003249515.1
gene11780	NP_001172073.1
gene11781	XP_001121736.2
gene11782	XP_006566210.1
gene11783	_
gene11784	_
gene11785	XP_006616841.1
gene11786	_
gene11787	_
gene11788	_
gene11789	XP_001120045.2
gene1179	XP_006559495.1
gene11790	XP_003698365.1
gene11791	XP_006624013.1
gene11792	XP_624095.2
gene11793	XP_003698050.1
gene11794	XP_006566766.1
gene11795	XP_395866.2
[truncated: 10,140 more rows]
