# Supplementary material for: Transcriptome Profiling Reveals a Novel Mechanism of Antiviral Immunity Upon Sacbrood Virus Infection in Honey Bee Larvae (Apis cerana)
Source: Front Microbiol. 2021 Jun 2;12:615893. doi: 10.3389/fmicb.2021.615893 (PMC8208235; doi:10.3389/fmicb.2021.615893)
Supplement: Supplementary Table 7 — KEGG energy metabolism of differentially expressed genes. [file Table_7.xlsx]

## Sheet: Sheet1
Supplementary Table S7 a. The differentially expressed genes enriched in carbohydrate metabolism of KEGG pathway.
	ko	gene name	nr_description	regulation	rate-limiting enzyme
Citrate cycle (TCA cycle)	k00627	DLAT	fumarate hydratase	down
	k00161	PDHA	pyruvate dehydrogenase	down
	k00162	PDHB	pyruvate dehydrogenase	down
	k01958	PC	pyruvate carboxylase	down
	k00382	DLD	dihydrolipoyl dehydrogenase	down	yes
	k01647	CS	citrate synthase	down	yes
	k01648	ACLY	ATP citrate lyase	down
	k00025	MDH1	malate dehydrogenase	down
	k00026	MDH2	malate dehydrogenase	down
	k01679	fumC	fumarate hydratase	down
	k00658	DLST	dihydrolipoyl transsuccinylase	down	yes
	k00031	IDH1	isocitrate dehydrogenase	down	yes
	k01596	PCK	phosphoenolpyruvate carboxykinase (GTP)	up
	k00234	SDHA	succinate dehydrogenase (ubiquinone) flavoprotein subunit	up
	k00236	SDHC	succinate dehydrogenase (ubiquinone) cytochrome b560 subunit	down
Glycolysis	k01835	pgm	phosphoglucomutase	down
	k00844	HK	hexokinase	down	yes
	k01785	GALM	aldose 1-epimerase	down
	k01810	GPI	glucose-6-phosphate isomerase	down
	k00850	pfkA	6-phosphofructokinase	down	yes
	k01623	ALDO	fructose-bisphosphate aldolase	down
	k01803	TPI	triosephosphate isomerase	down
	k00134	GAPDH	glyceraldehyde 3-phosphate dehydrogenase	down
	k00927	PGK	phosphoglycerate kinase	down
	k01834	PGAM	phosphoglycerate mutase	down
	k01689	ENO	enolase	down
	k00873	PK	pyruvate kinase	down	yes
	k00161	PDHA	pyruvate dehydrogenase E1 component alpha subunit	down
	k00162	PDHB	pyruvate dehydrogenase E1 component beta subunit	down
	k00627	DLAT	dihydrolipoyl acetyltransferase	down
	k01895	ACSS1_2	acetyl-CoA synthetase	down
	k00382	DLD	dihydrolipoyl dehydrogenase	down
	k00121	frmA	glutathione dehydrogenase	down
	k00128	ALDH	aldehyde dehydrogenase	up
	k01596	pckA	phosphoenolpyruvate carboxykinase	up
	k03103	MINPP1	multiple inositol polyphosphate phosphatase	up
	k00016	LDH	L-lactate dehydrogenase	up

## Sheet: Sheet2
Supplementary Table S7 b. The differentially expressed genes enriched in oxidative phosphorylation of KEGG pathway.
ko	gene name	nr_description	regulation
K03934	NDUFS1	NADH dehydrogenase (ubiquinone) Fe-S protein 1	down
K03935	NDUFS2	NADH dehydrogenase (ubiquinone) Fe-S protein 2	down
K03938	NDUFS5	NADH dehydrogenase (ubiquinone) Fe-S protein 5	down
K03949	NDUFA5	NADH dehydrogenase (ubiquinone) 1 alpha subcomplex subunit 5	down
K03952	NDUFA8	NADH dehydrogenase (ubiquinone) 1 alpha subcomplex subunit 8	down
K03954	NDUFA10	NADH dehydrogenase (ubiquinone) 1 alpha subcomplex subunit 10	down
K03955	NDUFAB1	NADH dehydrogenase (ubiquinone) 1 alpha/beta subcomplex 1, acyl-carrier protein	down
K03963	NDUFB7	NADH dehydrogenase (ubiquinone) 1 beta subcomplex subunit 7	down
K03968	NDUFC2	NADH dehydrogenase (ubiquinone) 1 subunit C2	down
k00234	SDHA	succinate dehydrogenase (ubiquinone) flavoprotein subunit	up
k00236	SDHC	succinate dehydrogenase (ubiquinone) cytochrome b560 subunit	down
k00413	CYC1	ubiquinol-cytochrome c reductase cytochrome c1 subunit	up
k00413	CYC1	ubiquinol-cytochrome c reductase cytochrome c1 subunit	down
k00416	QCR6	ubiquinol-cytochrome c reductase subunit 6	down
k02266	COX6A	cytochrome c oxidase subunit 6a	up
K02264	COX5A	cytochrome c oxidase subunit 5a	down
K02265	COX5B	cytochrome c oxidase subunit 5b	down
K02266	COX6A	cytochrome c oxidase subunit 6a	down
K02270	COX7A	cytochrome c oxidase subunit 7a	down
K11726	NURF38	nucleosome-remodeling factor 38 kDa subunit	down
K02127	ATP5F1	F-type H+-transporting ATPase subunit b	down
K02128	ATP5G	F-type H+-transporting ATPase subunit c	down
K02129	ATP5I	F-type H+-transporting ATPase subunit e	down
K02132	ATP5A1	F-type H+-transporting ATPase subunit alpha	down
K02133	ATP5B	F-type H+-transporting ATPase subunit beta	down
K02134	ATP5D	F-type H+-transporting ATPase subunit delta	down
K02136	ATP5C1	F-type H+-transporting ATPase subunit gamma	down
K02137	ATP50	F-type H+-transporting ATPase subunit O	down
K02148	ATP6C	V-type H+-transporting ATPase subunit C	down
K02155	ATP6L	V-type H+-transporting ATPase 16kDa proteolipid subunit	down
