# Supplementary material for: Transcriptome Profiling Reveals a Novel Mechanism of Antiviral Immunity Upon Sacbrood Virus Infection in Honey Bee Larvae (Apis cerana)
Source: Front Microbiol. 2021 Jun 2;12:615893. doi: 10.3389/fmicb.2021.615893 (PMC8208235; doi:10.3389/fmicb.2021.615893)
Supplement: Supplementary Table 8 — Sirtuin pathway of host differentially expressed genes. [file Table_8.xlsx]

## Sheet: Sheet1
Supplementary Table S8. Sirtuin pathway of host differentially expressed genes.
Symbol	Genecards_Function	Entrez Gene Name	Affymetrix/Affymetrix SNP ID/Agilent/CAS Registry Number/CodeLink/dbSNP/Ensembl/Entrez Gene/GenBank/Gene Symbol - human (HUGO / HGNC / Entrez Gene)/Gene Symbol - mouse (Entrez Gene)/Gene Symbol - rat (Entrez Gene)/GenPept/GI Number/Human Metabolome Database (HMDB)/Illumina/Ingenuity/International Protein Index/KEGG/Life Technologies (Applied Biosystems)/miRBase (mature)/miRBase (stemloop)/PubChem…	Expr Log Ratio	qPCR定量结果	qPCR_Significant	Expr p-value	Expected	Location	Type(s)	Biomarker Application(s)	Drug(s)	Entrez Gene ID for Human	Entrez Gene ID for Mouse	Entrez Gene ID for Rat
ACLY	ATP-citrate synthase is the primary enzyme responsible for the synthesis of cytosolic acetyl-CoA in many tissues. Has a central role in de novo lipid synthesis. In nervous tissue it may be involved in the biosynthesis of acetylcholine	ATP citrate lyase	FBgn0020236	-2.2	Down	Yes	2.88e-09	Down	Cytoplasm	enzyme	unspecified application		47	104112	24159
ACSS2	Activates acetate so that it can be used for lipid synthesis or for energy generation	acyl-CoA synthetase short chain family member 2	FBgn0012034	-2.88		No	4.41e-08	Up	Cytoplasm	enzyme			55902	60525	311569
ATG4D	Cysteine protease ATG4D: Cysteine protease required for the cytoplasm to vacuole transport (Cvt) and autophagy. Cleaves the C-terminal amino acid of ATG8 family proteins MAP1LC3 and GABARAPL2, to reveal a C-terminal glycine. Exposure of the glycine at the C-terminus is essential for ATG8 proteins conjugation to phosphatidylethanolamine (PE) and insertion to membranes, which is necessary for autop…	autophagy related 4D cysteine peptidase	FBgn0038325	1.15		No	1.65e-06	Up	Cytoplasm	peptidase			84971	235040	686505
ATP5F1B	Mitochondrial membrane ATP synthase (F(1)F(0) ATP synthase or Complex V) produces ATP from ADP in the presence of a proton gradient across the membrane which is generated by electron transport complexes of the respiratory chain. F-type ATPases consist of two structural domains, F(1) - containing the extramembraneous catalytic core, and F(0) - containing the membrane proton channel, linked togethe…	ATP synthase F1 subunit beta	FBgn0010217	-1.45	Down	Yes	1.79e-06	Up	Cytoplasm	transporter			506	11947	171374
G6PD	Catalyzes the rate-limiting step of the oxidative pentosephosphate pathway, which represents a route for the dissimilation of carbohydrates besides glycolysis. The main function of this enzyme is to provide reducing power (NADPH) and pentose phosphates for fatty acid and nucleic acid synthesis.	glucose-6-phosphate dehydrogenase	FBgn0004057	-2.47	Down	Yes	1.5e-08		Cytoplasm	enzyme			2539	14381	24377
LDHA	Reaction=(S)-lactate + NAD(+) = H(+) + NADH + pyruvate	lactate dehydrogenase A	FBgn0001258	1.98		No	1.58e-05	Down	Cytoplasm	enzyme	efficacy,unspecified application		3939	16828
MAPK15	Atypical MAPK protein that regulates several process such as autophagy, ciliogenesis, protein trafficking/secretion and genome integrity, in a kinase activity-dependent manner (PubMed:22948227, PubMed:24618899, PubMed:29021280, PubMed:21847093, PubMed:20733054). Controls both, basal and starvation-induced autophagy throught its interaction with GABARAP, MAP1LC3B and GABARAPL1 leading to autophago…	mitogen-activated protein kinase 15	FBgn0052703	1.95		No	4.06e-05	Down	Cytoplasm	kinase			225689	332110	286997
NDUFB7	Accessory subunit of the mitochondrial membrane respiratory chain NADH dehydrogenase (Complex I), that is believed not to be involved in catalysis. Complex I functions in the transfer of electrons from NADH to the respiratory chain. The immediate electron acceptor for the enzyme is believed to be ubiquinone.	NADH:ubiquinone oxidoreductase subunit B7	FBgn0030605	-1.21		No	2.21e-05	Down	Cytoplasm	enzyme			4713	66916	361385
NR1H2	Nuclear receptor that exhibits a ligand-dependent transcriptional activation activity (PubMed:25661920). Binds preferentially to double-stranded oligonucleotide direct repeats having the consensus half-site sequence 5'-AGGTCA-3' and 4-nt spacing (DR-4). Regulates cholesterol uptake through MYLIP-dependent ubiquitination of LDLR, VLDLR and LRP8; DLDLR and LRP8. Interplays functionally with RORA fo…	nuclear receptor subfamily 1 group H member 2	FBgn0000546	2.31			4.31e-09	Up	Nucleus	ligand-dependent nuclear receptor		RGX-104	7376	22260	58851
PFKA	Catalyzes the phosphorylation of D-fructose 6-phosphate to fructose 1,6-bisphosphate by ATP, the first committing step of glycolysis.	phosphofructokinase, muscle	FBgn0003071	-1.54	Down	Yes	8.19e-07	Down	Cytoplasm	kinase	unspecified application		5213	18642	65152
PGAM2	Interconversion of 3- and 2-phosphoglycerate with 2,3-bisphosphoglycerate as the primer of the reaction. Can also catalyze the reaction of EC 5.4.2.4 (synthase), but with a reduced activity.	phosphoglycerate mutase 2	FBgn0011270	-1.38			6.51e-06	Up	Cytoplasm	phosphatase	unspecified application		5224	56012	24959
PPIF	PPIase that catalyzes the cis-trans isomerization of proline imidic peptide bonds in oligopeptides and may therefore assist protein folding (PubMed:20676357). Involved in regulation of the mitochondrial permeability transition pore (mPTP). It is proposed that its association with the mPTP is masking a binding site for inhibiting inorganic phosphate (Pi) and promotes the open probability of the mP…	peptidylprolyl isomerase F	FBgn0036415	-1.03			3.6e-05	Down	Cytoplasm	enzyme			10105	105675	282819
SOD2	Destroys superoxide anion radicals which are normally produced within the cells and which are toxic to biological systems.	superoxide dismutase 2	FBgn0010213	-1.26			0.000718	Up	Cytoplasm	enzyme	diagnosis,unspecified application		6648	20656	24787
SREBF1	Transcriptional activator required for lipid homeostasis. Regulates transcription of the LDL receptor gene as well as the fatty acid and to a lesser degree the cholesterol synthesis pathway (By similarity). Binds to the sterol regulatory element 1 (SRE-1) (5'-ATCACCCCAC-3'). Has dual sequence specificity binding to both an E-box motif (5'-ATCACGTGA-3') and to SRE-1 (5'-ATCACCCCAC-3').	sterol regulatory element binding transcription factor 1	FBgn0261283	-1.65			9.07e-07	Down	Nucleus	transcription regulator	diagnosis		6720	20787	78968
TUBA1C	Tubulin is the major constituent of microtubules. It binds two moles of GTP, one at an exchangeable site on the beta chain and one at a non-exchangeable site on the alpha chain.	tubulin alpha 1c	FBgn0003884	4.23			5.3e-13	Up	Cytoplasm	other		bevacizumab/docetaxel,bevacizumab/paclitaxel,bevacizumab/paclitaxel/pemetrexed,bevacizumab/paclitaxel/topotecan,capecitabine/docetaxel,capecitabine/docetaxel/gemcitabine,capecitabine/docetaxel/oxaliplatin/trastuzumab,cevipabulin,colchicine,colchicine/probenecid,cyclophosphamide/daunorubicin/imatinib/prednisolone/vincristine,cyclophosphamide/daunorubicin/imatinib/prednisone/vincristine,cyclophosph…	84790	22146	300218|100909441
© 2000-2019 QIAGEN. All rights reserved.
