# Supplementary material for: Transcriptome Profiling Reveals a Novel Mechanism of Antiviral Immunity Upon Sacbrood Virus Infection in Honey Bee Larvae (Apis cerana)
Source: Front Microbiol. 2021 Jun 2;12:615893. doi: 10.3389/fmicb.2021.615893 (PMC8208235; doi:10.3389/fmicb.2021.615893)
Supplement: Supplementary Table 9 — The primer of quantitative real-time PCR. [file Table_9.XLSX]

## Sheet: Primer
Supplementary Table S9. The primer of quantitative real-time PCR.
Gene name		Primer sequence	Base number
ACLY	sense primer	5' GTATTCGGTCCAGAAACTC 3'	19
	anti-sense primer	5' GGTAGGCGAAGAAGAAGTA 3'	19
ACSS2	sense primer	5' TTTATCCGCCATTTTCTTG 3'	19
	anti-sense primer	5' TTATTGTAACATCCGTCCA 3'	19
ATG4D	sense primer	5' GCAACATAAACAGCCAAGT 3'	19
	anti-sense primer	5' CAGAGCGTACATCTCCATT 3'	19
ATP5F1B	sense primer	5' GGGTAGTATGCAGGAACGA 3'	19
	anti-sense primer	5' AATGAGCAAAGGTAGTGGC 3'	19
G6PD	sense primer	5' CATTGGTTGCGATGGAGAA 3'	19
	anti-sense primer	5' CATCCAAATAGCCAAGTCG 3'	19
LDHA	sense primer	5' ACTGTTGGCACGGAAGATG 3'	19
	anti-sense primer	5' TATGGAGGAGACGATTTGG 3'	19
MAPK15	sense primer	5' GGAAGGCGATAGACAAGAA 3'	19
	anti-sense primer	5' TGGCGAACGACAGTAAGAA 3'	19
NDUFB7	sense primer	5' TCTGGAAAATCCGAACATC 3'	19
	anti-sense primer	5' AGGTCAGTCTTGTGCGTTA 3'	19
PFKM	sense primer	5' CTTTACCATCAGCATCAGT 3'	19
	anti-sense primer	5' CAGCAAGGAGGTTCACCAA 3'	19
